# Supplementary material for: Bacterial Diversity and CAZyme Potential Revealed in Pandanus Rich Thermal Spring Cluster of India: A Non-cultivable 16S rRNA Sequencing Approach
Source: Front Microbiol. 2021 Nov 25;12:760573. doi: 10.3389/fmicb.2021.760573 (PMC8656282; doi:10.3389/fmicb.2021.760573)
Supplement: Supplementary file 6 [file Table_1.xlsx]

## Sheet: phylum
Supplementary Table S1 (A) | Microbial community composition at phylum level
			Normalised data				Relative Abundance
OTUID	Domain	Phylum	DJ01	DJ02	DJ03	DJ04	DJ01	DJ02	DJ03	DJ04
OTU001	Bacteria	Acidobacteria	15535	23890	14495	70852	0.273416	0.420464	0.255112	1.247
OTU002	Bacteria	Actinobacteria	42504	88406	94101	69540	0.748071	1.55595	1.65618	1.22391
OTU003	Bacteria	Aquificae	5748	8565	34166	17986	0.101165	0.150744	0.601322	0.316554
OTU004	Bacteria	Bacteroidetes	16667	28289	15062	15279	0.29334	0.497887	0.265091	0.268911
OTU005	Bacteria	Candidatus Poribacteria	1	190	1	1494	1.76e-05	0.003344	1.76e-05	0.0262944
OTU006	Bacteria	Chlorobi	1431	1271	1153	4526	0.0251856	0.0223696	0.0202928	0.0796577
OTU007	Bacteria	Chloroflexi	119155	183384	111558	349016	2.09713	3.22756	1.96342	6.14269
OTU008	Bacteria	Cyanobacteria	2856	9146	4734	6715	0.0502657	0.16097	0.0833185	0.118184
OTU009	Bacteria	Deinococcus-Thermus	838	664	9887	17478	0.0147488	0.0116864	0.174011	0.307613
OTU010	Bacteria	Dictyoglomi	111	221	308	290	0.0019536	0.0038896	0.00542081	0.00510401
OTU011	Bacteria	Elusimicrobia	125	38	17	2419	0.0022	0.000668801	0.0002992	0.0425744
OTU012	Bacteria	Firmicutes	235302	302021	356501	387707	4.14132	5.31558	6.27442	6.82365
OTU013	Bacteria	Fusobacteria	892	2363	56	23	0.0156992	0.0415888	0.000985601	0.0004048
OTU014	Bacteria	Nitrospirae	14331	36107	81121	70501	0.252226	0.635484	1.42773	1.24082
OTU015	Bacteria	Planctomycetes	28847	11455	21033	52145	0.507708	0.201608	0.370181	0.917753
OTU016	Bacteria	Proteobacteria	151805	324259	108954	489959	2.67177	5.70696	1.91759	8.62329
OTU017	Bacteria	Spirochaetes	4671	7223	5767	10460	0.0822097	0.127125	0.101499	0.184096
OTU018	Bacteria	Synergistetes	7345	6155	10339	9872	0.129272	0.108328	0.181967	0.173747
OTU019	Bacteria	Tenericutes	626	1237	1423	390	0.0110176	0.0217712	0.0250448	0.00686401
OTU020	Bacteria	Thermodesulfobacteria	36371	80898	72014	61651	0.64013	1.42381	1.26745	1.08506
OTU021	Bacteria	Thermotogae	9274	1596	27099	4447	0.163223	0.0280896	0.476943	0.0782673
OTU022	Bacteria	unclassified (derived from Bacteria)	252935	311299	236052	289164	4.45166	5.47887	4.15452	5.08929
OTU023	unclassified sequences	unclassified (derived from unclassified sequences)	3757	3116	1058	5492	0.0661233	0.0548417	0.0186208	0.0966593
OTU024	Bacteria	Verrucomicrobia	14266	60061	18637	60761	0.251082	1.05707	0.328012	1.06939

## Sheet: class
Supplementary Table S1 (B) | Microbial community composition at class level
				Normalised data				Relative Abundance
OTUID	Domain	Phylum	Class	DJ01	DJ02	DJ03	DJ04	DJ01	DJ02	DJ03	DJ04
OTU001	Bacteria	Acidobacteria	Acidobacteria (class)	45	58	27	104	0.000791995	0.00102079	0.000475197	0.00183039
OTU002	Bacteria	Actinobacteria	Actinobacteria (class)	42504	88406	94101	69540	0.748065	1.55593	1.65617	1.2239
OTU003	Bacteria	Proteobacteria	Alphaproteobacteria	12818	4084	5581	4708	0.225595	0.0718779	0.0982249	0.0828602
OTU004	Bacteria	Aquificae	Aquificae (class)	5748	8565	34166	17986	0.101164	0.150743	0.601317	0.316551
OTU005	Bacteria	Firmicutes	Bacilli	101995	95274	46751	159689	1.7951	1.67681	0.822812	2.81051
OTU006	Bacteria	Bacteroidetes	Bacteroidia	6533	12217	2283	1281	0.11498	0.215018	0.0401805	0.0225454
OTU007	Bacteria	Proteobacteria	Betaproteobacteria	10324	12173	10348	19401	0.181701	0.214243	0.182124	0.341455
OTU008	Bacteria	Chlamydiae	Chlamydiae (class)	23	115	1	64	0.000404797	0.00202399	1.75999e-05	0.00112639
OTU009	Bacteria	Chlorobi	Chlorobia	1431	1271	1153	4526	0.0251854	0.0223694	0.0202927	0.0796571
OTU010	Bacteria	Chloroflexi	Chloroflexi (class)	114721	132940	105849	124692	2.01908	2.33973	1.86293	2.19456
OTU011	Bacteria	Firmicutes	Clostridia	125861	204872	307391	225065	2.21514	3.60572	5.41004	3.96112
OTU012	Bacteria	Bacteroidetes	Cytophagia	2578	674	652	378	0.0453725	0.0118623	0.0114751	0.00665275
OTU013	Bacteria	Deferribacteres	Deferribacteres (class)	16	1	73	21	0.000281598	1.75999e-05	0.00128479	0.000369597
OTU014	Bacteria	Chloroflexi	Dehalococcoidetes	2259	48783	3761	223831	0.0397581	0.858575	0.0661931	3.9394
OTU015	Bacteria	Deinococcus-Thermus	Deinococci	838	664	9887	17478	0.0147487	0.0116863	0.17401	0.307611
OTU016	Bacteria	Proteobacteria	Deltaproteobacteria	93361	226664	50479	364762	1.64314	3.98926	0.888424	6.41977
OTU017	Bacteria	Dictyoglomi	Dictyoglomia	111	221	308	290	0.00195359	0.00388957	0.00542076	0.00510397
OTU018	Bacteria	Elusimicrobia	Elusimicrobia (class)	125	38	17	2419	0.00219998	0.000668795	0.000299198	0.0425741
OTU019	Bacteria	Proteobacteria	Epsilonproteobacteria	1496	4858	1357	4893	0.0263294	0.0855002	0.023883	0.0861162
OTU020	Bacteria	Firmicutes	Erysipelotrichi	388	336	552	254	0.00682875	0.00591356	0.00971513	0.00447037
OTU021	Bacteria	Bacteroidetes	Flavobacteria	2430	11935	3203	5719	0.0427677	0.210055	0.0563724	0.100654
OTU022	Bacteria	Fusobacteria	Fusobacteria (class)	892	2363	56	23	0.0156991	0.0415885	0.000985593	0.000404797
OTU023	Bacteria	Proteobacteria	Gammaproteobacteria	28628	71727	33215	85022	0.503849	1.26239	0.58458	1.49638
OTU024	Bacteria	Gemmatimonadetes	Gemmatimonadetes (class)	12	31	160	41	0.000211199	0.000545596	0.00281598	0.000721595
OTU025	Bacteria	Cyanobacteria	Gloeobacteria	1	1	11	49	1.75999e-05	1.75999e-05	0.000193599	0.000862394
OTU026	Bacteria	Chloroflexi	Ktedonobacteria	665	1249	98	265	0.0117039	0.0219822	0.00172479	0.00466397
OTU027	Bacteria	Tenericutes	Mollicutes	626	1237	1423	390	0.0110175	0.0217711	0.0250446	0.00686395
OTU028	Bacteria	Firmicutes	Negativicutes	7057	1533	1807	2695	0.124202	0.0269806	0.031803	0.0474317
OTU029	Bacteria	Nitrospirae	Nitrospira (class)	14331	36107	81121	70501	0.252224	0.635479	1.42772	1.24081
OTU030	Bacteria	Verrucomicrobia	Opitutae	1323	1668	208	733	0.0232846	0.0293566	0.00366077	0.0129007
OTU031	Bacteria	Planctomycetes	Planctomycetacia	28847	11455	21033	52145	0.507704	0.201607	0.370178	0.917746
OTU032	Bacteria	Acidobacteria	Solibacteres	14819	22913	14049	70138	0.260813	0.403266	0.247261	1.23442
OTU033	Bacteria	Verrucomicrobia	Spartobacteria	501	281	17	111	0.00881754	0.00494557	0.000299198	0.00195359
OTU034	Bacteria	Bacteroidetes	Sphingobacteria	1010	1118	3981	6030	0.0177759	0.0196767	0.0700651	0.106127
OTU035	Bacteria	Spirochaetes	Spirochaetes (class)	4671	7223	5767	10460	0.082209	0.127124	0.101499	0.184095
OTU036	Bacteria	Synergistetes	Synergistia	6070	5348	8161	8025	0.106831	0.0941242	0.143633	0.141239
OTU037	Bacteria	Thermodesulfobacteria	Thermodesulfobacteria (class)	36371	80898	72014	61651	0.640125	1.4238	1.26744	1.08505
OTU038	Bacteria	Chloroflexi	Thermomicrobia (class)	1513	415	1853	231	0.0266286	0.00730395	0.0326126	0.00406557
OTU039	Bacteria	Thermotogae	Thermotogae (class)	9274	1596	27099	4447	0.163221	0.0280894	0.476939	0.0782667
OTU040	Bacteria	Acidobacteria	unclassified (derived from Acidobacteria)	673	921	421	612	0.0118447	0.0162095	0.00740955	0.0107711
OTU041	Bacteria	unclassified (derived from Bacteria)	unclassified (derived from Bacteria)	252935	311299	236052	289164	4.45163	5.47882	4.15449	5.08925
OTU042	Bacteria	Bacteroidetes	unclassified (derived from Bacteroidetes)	4120	2349	4947	1875	0.0725115	0.0413421	0.0870666	0.0329998
OTU043	Bacteria	Candidatus Poribacteria	unclassified (derived from Candidatus Poribacteria)	1	190	1	1494	1.75999e-05	0.00334398	1.75999e-05	0.0262942
OTU044	Bacteria	Cyanobacteria	unclassified (derived from Cyanobacteria)	2852	9139	4724	6667	0.0501949	0.160845	0.0831418	0.117338
OTU045	Bacteria	Lentisphaerae	unclassified (derived from Lentisphaerae)	25	23	1	255	0.000439997	0.000404797	1.75999e-05	0.00448797
OTU046	Bacteria	Proteobacteria	unclassified (derived from Proteobacteria)	5180	4754	7973	11166	0.0911674	0.0836698	0.140324	0.19652
OTU047	Bacteria	Synergistetes	unclassified (derived from Synergistetes)	1276	808	2179	1848	0.0224574	0.0142207	0.0383501	0.0325246
OTU048	unclassified sequences	unclassified (derived from unclassified sequences)	unclassified (derived from unclassified sequences)	3757	3116	1058	5492	0.0661227	0.0548412	0.0186207	0.0966585
OTU049	Bacteria	Verrucomicrobia	unclassified (derived from Verrucomicrobia)	341	980	509	1169	0.00600156	0.0172479	0.00895834	0.0205743
OTU050	Bacteria	Verrucomicrobia	Verrucomicrobiae	12104	57135	17906	58751	0.213029	1.00557	0.315143	1.03401
OTU051	Bacteria	Proteobacteria	Zetaproteobacteria	1	1	1	13	1.75999e-05	1.75999e-05	1.75999e-05	0.000228798

## Sheet: family
Supplementary Table S1 (C) | Microbial community composition at family level
					Normalised data				Relative Abundance
OTUID	Phylum	Class	Order	Family	DJ01	DJ02	DJ03	DJ04	DJ01	DJ02	DJ03	DJ04
OTU001	Proteobacteria	Alphaproteobacteria	Rhodospirillales	Acetobacteraceae	694	817	384	180	0.0122143	0.0143791	0.00675833	0.00316797
OTU002	Tenericutes	Mollicutes	Acholeplasmatales	Acholeplasmataceae	236	283	404	73	0.00415356	0.00498075	0.00711033	0.00128479
OTU003	Firmicutes	Negativicutes	Selenomonadales	Acidaminococcaceae	69	25	18	366	0.00121439	0.000439995	0.000316797	0.00644153
OTU004	Actinobacteria	Actinobacteria (class)	Acidimicrobiales	Acidimicrobiaceae	61	73	5493	1591	0.00107359	0.00128479	0.0966758	0.0280013
OTU005	Proteobacteria	Gammaproteobacteria	Acidithiobacillales	Acidithiobacillaceae	87	129	143	28	0.00153118	0.00227038	0.00251677	0.000492795
OTU006	Acidobacteria	Acidobacteria (class)	Acidobacteriales	Acidobacteriaceae	45	58	27	104	0.000791992	0.00102079	0.000475195	0.00183038
OTU007	Actinobacteria	Actinobacteria (class)	Actinomycetales	Acidothermaceae	85	483	109	1820	0.00149598	0.00850071	0.00191838	0.0320317
OTU008	Actinobacteria	Actinobacteria (class)	Actinomycetales	Actinomycetaceae	27	937	629	27	0.000475195	0.016491	0.0110703	0.000475195
OTU009	Actinobacteria	Actinobacteria (class)	Actinomycetales	Actinosynnemataceae	23	28	90	23	0.000404796	0.000492795	0.00158398	0.000404796
OTU010	Firmicutes	Bacilli	Lactobacillales	Aerococcaceae	1	17	19	12	1.75998e-05	0.000299197	0.000334397	0.000211198
OTU011	Proteobacteria	Gammaproteobacteria	Aeromonadales	Aeromonadaceae	176	1446	14	78	0.00309757	0.0254493	0.000246397	0.00137279
OTU012	Proteobacteria	Betaproteobacteria	Burkholderiales	Alcaligenaceae	130	165	105	240	0.00228798	0.00290397	0.00184798	0.00422396
OTU013	Proteobacteria	Gammaproteobacteria	Oceanospirillales	Alcanivoracaceae	22	25	1	22	0.000387196	0.000439995	1.75998e-05	0.000387196
OTU014	Firmicutes	Bacilli	Bacillales	Alicyclobacillaceae	8486	10574	1288	26342	0.149352	0.1861	0.0226686	0.463614
OTU015	Proteobacteria	Gammaproteobacteria	Alteromonadales	Alteromonadaceae	43	62	22	32	0.000756792	0.00109119	0.000387196	0.000563194
OTU016	Proteobacteria	Alphaproteobacteria	Rickettsiales	Anaplasmataceae	27	30	1	79	0.000475195	0.000527995	1.75998e-05	0.00139039
OTU017	Aquificae	Aquificae (class)	Aquificales	Aquificaceae	675	2463	30787	1261	0.0118799	0.0433484	0.541846	0.0221934
OTU018	Firmicutes	Bacilli	Bacillales	Bacillaceae	15652	36580	8077	6422	0.275472	0.643801	0.142154	0.113026
OTU019	Proteobacteria	Deltaproteobacteria	Bdellovibrionales	Bacteriovoracaceae	62	1	1	1	0.00109119	1.75998e-05	1.75998e-05	1.75998e-05
OTU020	Bacteroidetes	Bacteroidia	Bacteroidales	Bacteroidaceae	3108	469	513	378	0.0547002	0.00825431	0.00902871	0.00665273
OTU021	Proteobacteria	Alphaproteobacteria	Rhizobiales	Bartonellaceae	1	1	1	12	1.75998e-05	1.75998e-05	1.75998e-05	0.000211198
OTU022	Proteobacteria	Deltaproteobacteria	Bdellovibrionales	Bdellovibrionaceae	28	11	13	1	0.000492795	0.000193598	0.000228798	1.75998e-05
OTU023	Proteobacteria	Alphaproteobacteria	Rhizobiales	Beijerinckiaceae	15	17	25	1	0.000263997	0.000299197	0.000439995	1.75998e-05
OTU024	Actinobacteria	Actinobacteria (class)	Bifidobacteriales	Bifidobacteriaceae	202	142	861	227	0.00355516	0.00249917	0.0151534	0.00399516
OTU025	Bacteroidetes	Flavobacteria	Flavobacteriales	Blattabacteriaceae	27	138	211	46	0.000475195	0.00242877	0.00371356	0.000809592
OTU026	Spirochaetes	Spirochaetes (class)	Spirochaetales	Brachyspiraceae	197	108	1	93	0.00346716	0.00190078	1.75998e-05	0.00163678
OTU027	Proteobacteria	Alphaproteobacteria	Rhizobiales	Bradyrhizobiaceae	140	498	430	139	0.00246397	0.00876471	0.00756792	0.00244637
OTU028	Actinobacteria	Actinobacteria (class)	Actinomycetales	Brevibacteriaceae	1	19	124	307	1.75998e-05	0.000334397	0.00218238	0.00540314
OTU029	Proteobacteria	Alphaproteobacteria	Rhizobiales	Brucellaceae	156	292	51	106	0.00274557	0.00513915	0.000897591	0.00186558
OTU030	Proteobacteria	Betaproteobacteria	Burkholderiales	Burkholderiaceae	1190	5250	3251	9702	0.0209438	0.092399	0.057217	0.170753
OTU031	Proteobacteria	Epsilonproteobacteria	Campylobacterales	Campylobacteraceae	154	166	111	269	0.00271037	0.00292157	0.00195358	0.00473435
OTU032	Firmicutes	Bacilli	Lactobacillales	Carnobacteriaceae	199	93	108	2831	0.00350236	0.00163678	0.00190078	0.0498251
OTU033	Proteobacteria	Alphaproteobacteria	Caulobacterales	Caulobacteraceae	54	66	60	32	0.00095039	0.00116159	0.00105599	0.000563194
OTU034	Actinobacteria	Actinobacteria (class)	Actinomycetales	Cellulomonadaceae	1	20	39	59	1.75998e-05	0.000351996	0.000686393	0.00103839
OTU035	Chlamydiae	Chlamydiae (class)	Chlamydiales	Chlamydiaceae	1	14	1	1	1.75998e-05	0.000246397	1.75998e-05	1.75998e-05
OTU036	Chlorobi	Chlorobia	Chlorobiales	Chlorobiaceae	1431	1271	1153	4526	0.0251853	0.0223694	0.0202926	0.0796568
OTU037	Chloroflexi	Chloroflexi (class)	Chloroflexales	Chloroflexaceae	42601	8299	2217	112123	0.74977	0.146061	0.0390188	1.97334
OTU038	Proteobacteria	Gammaproteobacteria	Chromatiales	Chromatiaceae	236	526	240	1542	0.00415356	0.0092575	0.00422396	0.0271389
OTU039	Firmicutes	Clostridia	Clostridiales	Clostridiaceae	8583	19862	14383	53472	0.151059	0.349568	0.253138	0.941097
OTU040	Firmicutes	Clostridia	Clostridiales	Clostridiales Family XI. Incertae Sedis	7546	8836	23845	37057	0.132808	0.155512	0.419668	0.652196
OTU041	Firmicutes	Clostridia	Clostridiales	Clostridiales Family XII. Incertae Sedis	1	15	1	23	1.75998e-05	0.000263997	1.75998e-05	0.000404796
OTU042	Firmicutes	Clostridia	Clostridiales	Clostridiales Family XIV. Incertae Sedis	1881	160	157	63	0.0331053	0.00281597	0.00276317	0.00110879
OTU043	Firmicutes	Clostridia	Clostridiales	Clostridiales Family XVII. Incertae Sedis	2087	5107	2590	2273	0.0367308	0.0898823	0.0455835	0.0400044
OTU044	Firmicutes	Clostridia	Clostridiales	Clostridiales Family XVIII. Incertae Sedis	1430	452	710	436	0.0251677	0.00795512	0.0124959	0.00767352
OTU045	Proteobacteria	Betaproteobacteria	Burkholderiales	Comamonadaceae	691	761	480	4114	0.0121615	0.0133935	0.00844791	0.0724057
OTU046	Actinobacteria	Actinobacteria (class)	Solirubrobacterales	Conexibacteraceae	1	33	38	653	1.75998e-05	0.000580794	0.000668793	0.0114927
OTU047	Actinobacteria	Actinobacteria (class)	Coriobacteriales	Coriobacteriaceae	3424	4248	5585	4090	0.0602618	0.074764	0.098295	0.0719833
OTU048	Actinobacteria	Actinobacteria (class)	Actinomycetales	Corynebacteriaceae	28618	47556	39257	20528	0.503672	0.836977	0.690916	0.361289
OTU049	Proteobacteria	Gammaproteobacteria	Legionellales	Coxiellaceae	303	3861	654	9658	0.00533274	0.0679529	0.0115103	0.169979
OTU050	Proteobacteria	Deltaproteobacteria	Myxococcales	Cystobacteraceae	15	18	1	14	0.000263997	0.000316797	1.75998e-05	0.000246397
OTU051	Bacteroidetes	Cytophagia	Cytophagales	Cytophagaceae	2555	646	623	358	0.0449675	0.0113695	0.0109647	0.00630073
OTU052	Deferribacteres	Deferribacteres (class)	Deferribacterales	Deferribacteraceae	16	1	73	21	0.000281597	1.75998e-05	0.00128479	0.000369596
OTU053	Deinococcus-Thermus	Deinococci	Deinococcales	Deinococcaceae	1	130	26	372	1.75998e-05	0.00228798	0.000457595	0.00654713
OTU054	Actinobacteria	Actinobacteria (class)	Actinomycetales	Dermabacteraceae	20	41	60	61	0.000351996	0.000721593	0.00105599	0.00107359
OTU055	Proteobacteria	Deltaproteobacteria	Desulfobacterales	Desulfobacteraceae	808	5148	7246	5630	0.0142207	0.0906039	0.127528	0.099087
OTU056	Proteobacteria	Deltaproteobacteria	Desulfobacterales	Desulfobulbaceae	26	35	13	28	0.000457595	0.000615994	0.000228798	0.000492795
OTU057	Proteobacteria	Deltaproteobacteria	Desulfovibrionales	Desulfohalobiaceae	2700	118	91	111	0.0475195	0.00207678	0.00160158	0.00195358
OTU058	Proteobacteria	Deltaproteobacteria	Desulfovibrionales	Desulfomicrobiaceae	55	35	26	30	0.00096799	0.000615994	0.000457595	0.000527995
OTU059	Proteobacteria	Deltaproteobacteria	Desulfovibrionales	Desulfonatronumaceae	63	503	150	590	0.00110879	0.00885271	0.00263997	0.0103839
OTU060	Proteobacteria	Deltaproteobacteria	Desulfovibrionales	Desulfovibrionaceae	6929	114300	3293	156245	0.121949	2.01166	0.0579562	2.74988
OTU061	Proteobacteria	Deltaproteobacteria	Desulfurellales	Desulfurellaceae	24	25	41	263	0.000422396	0.000439995	0.000721593	0.00462875
OTU062	Aquificae	Aquificae (class)	Aquificales	Desulfurobacteriaceae	242	744	113	16250	0.00425916	0.0130943	0.00198878	0.285997
OTU063	Proteobacteria	Deltaproteobacteria	Desulfuromonadales	Desulfuromonadaceae	23	42	17	89	0.000404796	0.000739192	0.000299197	0.00156638
OTU064	Dictyoglomi	Dictyoglomia	Dictyoglomales	Dictyoglomaceae	111	221	308	290	0.00195358	0.00388956	0.00542074	0.00510395
OTU065	Actinobacteria	Actinobacteria (class)	Actinomycetales	Dietziaceae	12	1	1	1	0.000211198	1.75998e-05	1.75998e-05	1.75998e-05
OTU066	Proteobacteria	Gammaproteobacteria	Chromatiales	Ectothiorhodospiraceae	1316	2729	2658	11998	0.0231614	0.0480299	0.0467803	0.211163
OTU067	Elusimicrobia	Elusimicrobia (class)	Elusimicrobiales	Elusimicrobiaceae	125	38	17	2419	0.00219998	0.000668793	0.000299197	0.042574
OTU068	Proteobacteria	Gammaproteobacteria	Enterobacteriales	Enterobacteriaceae	233	803	375	1986	0.00410076	0.0141327	0.00659993	0.0349532
OTU069	Firmicutes	Bacilli	Lactobacillales	Enterococcaceae	1	11	34	1	1.75998e-05	0.000193598	0.000598394	1.75998e-05
OTU070	Firmicutes	Erysipelotrichi	Erysipelotrichales	Erysipelotrichaceae	388	336	552	254	0.00682873	0.00591354	0.0097151	0.00447035
OTU071	Proteobacteria	Alphaproteobacteria	Sphingomonadales	Erythrobacteraceae	64	91	1	1	0.00112639	0.00160158	1.75998e-05	1.75998e-05
OTU072	Firmicutes	Clostridia	Clostridiales	Eubacteriaceae	1663	226	282	153	0.0292685	0.00397756	0.00496315	0.00269277
OTU073	Bacteroidetes	Cytophagia	Cytophagales	Flammeovirgaceae	22	29	24	18	0.000387196	0.000510395	0.000422396	0.000316797
OTU074	Bacteroidetes	Flavobacteria	Flavobacteriales	Flavobacteriaceae	2396	11750	2988	5672	0.0421692	0.206798	0.0525883	0.0998262
OTU075	Proteobacteria	Gammaproteobacteria	Thiotrichales	Francisellaceae	1	12	12	1	1.75998e-05	0.000211198	0.000211198	1.75998e-05
OTU076	Actinobacteria	Actinobacteria (class)	Actinomycetales	Frankiaceae	244	4274	55	7610	0.00429436	0.0752216	0.00096799	0.133935
OTU077	Fusobacteria	Fusobacteria (class)	Fusobacteriales	Fusobacteriaceae	892	2363	56	23	0.015699	0.0415884	0.00098559	0.000404796
OTU078	Gemmatimonadetes	Gemmatimonadetes (class)	Gemmatimonadales	Gemmatimonadaceae	12	31	160	41	0.000211198	0.000545594	0.00281597	0.000721593
OTU079	Proteobacteria	Deltaproteobacteria	Desulfuromonadales	Geobacteraceae	729	4478	3493	11792	0.0128303	0.078812	0.0614762	0.207537
OTU080	Actinobacteria	Actinobacteria (class)	Actinomycetales	Geodermatophilaceae	1	1	1	24	1.75998e-05	1.75998e-05	1.75998e-05	0.000422396
OTU081	Actinobacteria	Actinobacteria (class)	Actinomycetales	Glycomycetaceae	14	17	28	464	0.000246397	0.000299197	0.000492795	0.00816632
OTU082	Actinobacteria	Actinobacteria (class)	Actinomycetales	Gordoniaceae	562	3299	53	151	0.0098911	0.0580618	0.00093279	0.00265757
OTU083	Firmicutes	Clostridia	Halanaerobiales	Halanaerobiaceae	56	132	156	148	0.00098559	0.00232318	0.00274557	0.00260477
OTU084	Proteobacteria	Deltaproteobacteria	Myxococcales	Haliangiaceae	304	47	1	1	0.00535034	0.000827191	1.75998e-05	1.75998e-05
OTU085	Proteobacteria	Gammaproteobacteria	Oceanospirillales	Halomonadaceae	27	351	75	45	0.000475195	0.00617754	0.00131999	0.000791992
OTU086	Proteobacteria	Gammaproteobacteria	Chromatiales	Halothiobacillaceae	1	1	27	37	1.75998e-05	1.75998e-05	0.000475195	0.000651193
OTU087	Proteobacteria	Epsilonproteobacteria	Campylobacterales	Helicobacteraceae	46	77	86	25	0.000809592	0.00135519	0.00151358	0.000439995
OTU088	Firmicutes	Clostridia	Clostridiales	Heliobacteriaceae	12392	983	84982	4790	0.218097	0.0173006	1.49567	0.0843031
OTU089	Chloroflexi	Chloroflexi (class)	Herpetosiphonales	Herpetosiphonaceae	34023	117253	103633	12281	0.598799	2.06363	1.82392	0.216143
OTU090	Proteobacteria	Betaproteobacteria	Hydrogenophilales	Hydrogenophilaceae	71	381	32	477	0.00124959	0.00670553	0.000563194	0.00839511
OTU091	Aquificae	Aquificae (class)	Aquificales	Hydrogenothermaceae	4833	5360	3268	477	0.0850599	0.094335	0.0575162	0.00839511
OTU092	Proteobacteria	Alphaproteobacteria	Rhizobiales	Hyphomicrobiaceae	29	185	21	42	0.000510395	0.00325597	0.000369596	0.000739192
OTU093	Proteobacteria	Alphaproteobacteria	Rhodobacterales	Hyphomonadaceae	65	124	80	17	0.00114399	0.00218238	0.00140799	0.000299197
OTU094	Actinobacteria	Actinobacteria (class)	Actinomycetales	Intrasporangiaceae	1	83	1	1	1.75998e-05	0.00146078	1.75998e-05	1.75998e-05
OTU095	Actinobacteria	Actinobacteria (class)	Actinomycetales	Jonesiaceae	26	29	33	86	0.000457595	0.000510395	0.000580794	0.00151358
OTU096	Chloroflexi	Ktedonobacteria	Ktedonobacterales	Ktedonobacteraceae	469	1208	91	251	0.00825431	0.0212606	0.00160158	0.00441755
OTU097	Firmicutes	Clostridia	Clostridiales	Lachnospiraceae	468	1431	5910	2928	0.00823671	0.0251853	0.104015	0.0515323
OTU098	Firmicutes	Bacilli	Lactobacillales	Lactobacillaceae	24635	15575	6630	46522	0.433572	0.274117	0.116687	0.818779
OTU099	Proteobacteria	Gammaproteobacteria	Legionellales	Legionellaceae	15	23	80	881	0.000263997	0.000404796	0.00140799	0.0155054
OTU100	Lentisphaerae	unclassified (derived from Lentisphaerae)	Lentisphaerales	Lentisphaeraceae	20	23	1	251	0.000351996	0.000404796	1.75998e-05	0.00441755
OTU101	Spirochaetes	Spirochaetes (class)	Spirochaetales	Leptospiraceae	76	318	796	3425	0.00133759	0.00559674	0.0140095	0.0602794
OTU102	Firmicutes	Bacilli	Bacillales	Listeriaceae	151	108	104	55	0.00265757	0.00190078	0.00183038	0.00096799
OTU103	Proteobacteria	Zetaproteobacteria	Mariprofundales	Mariprofundaceae	1	1	1	13	1.75998e-05	1.75998e-05	1.75998e-05	0.000228798
OTU104	Verrucomicrobia	unclassified (derived from Verrucomicrobia)	Methylacidiphilales	Methylacidiphilaceae	334	980	509	1169	0.00587834	0.0172478	0.00895831	0.0205742
OTU105	Proteobacteria	Alphaproteobacteria	Rhizobiales	Methylobacteriaceae	34	51	34	31	0.000598394	0.000897591	0.000598394	0.000545594
OTU106	Proteobacteria	Gammaproteobacteria	Methylococcales	Methylococcaceae	222	505	675	292	0.00390716	0.00888791	0.0118799	0.00513915
OTU107	Proteobacteria	Alphaproteobacteria	Rhizobiales	Methylocystaceae	15	17	46	99	0.000263997	0.000299197	0.000809592	0.00174238
OTU108	Proteobacteria	Betaproteobacteria	Methylophilales	Methylophilaceae	64	259	2321	168	0.00112639	0.00455835	0.0408492	0.00295677
OTU109	Actinobacteria	Actinobacteria (class)	Actinomycetales	Microbacteriaceae	280	511	22043	3628	0.00492795	0.00899351	0.387953	0.0638521
OTU110	Actinobacteria	Actinobacteria (class)	Actinomycetales	Micrococcaceae	144	257	158	54	0.00253437	0.00452315	0.00278077	0.00095039
OTU111	Actinobacteria	Actinobacteria (class)	Actinomycetales	Micromonosporaceae	43	7154	329	100	0.000756792	0.125909	0.00579034	0.00175998
OTU112	Proteobacteria	Gammaproteobacteria	Pseudomonadales	Moraxellaceae	314	703	1753	2999	0.00552634	0.0123727	0.0308525	0.0527819
OTU113	Actinobacteria	Actinobacteria (class)	Actinomycetales	Mycobacteriaceae	558	245	1414	226	0.0098207	0.00431196	0.0248861	0.00397756
OTU114	Tenericutes	Mollicutes	Mycoplasmatales	Mycoplasmataceae	389	952	1017	285	0.00684633	0.016755	0.017899	0.00501595
OTU115	Proteobacteria	Deltaproteobacteria	Myxococcales	Myxococcaceae	62	40	6473	1114	0.00109119	0.000703993	0.113924	0.0196062
OTU116	Proteobacteria	Deltaproteobacteria	Myxococcales	Nannocystaceae	139	15	76	30	0.00244637	0.000263997	0.00133759	0.000527995
OTU117	Firmicutes	Clostridia	Natranaerobiales	Natranaerobiaceae	79	604	119	910	0.00139039	0.0106303	0.00209438	0.0160158
OTU118	Proteobacteria	Epsilonproteobacteria	Nautiliales	Nautiliaceae	124	30	222	760	0.00218238	0.000527995	0.00390716	0.0133759
OTU119	Proteobacteria	Betaproteobacteria	Neisseriales	Neisseriaceae	123	268	83	104	0.00216478	0.00471675	0.00146078	0.00183038
OTU120	Proteobacteria	Betaproteobacteria	Nitrosomonadales	Nitrosomonadaceae	99	92	67	78	0.00174238	0.00161918	0.00117919	0.00137279
OTU121	Nitrospirae	Nitrospira (class)	Nitrospirales	Nitrospiraceae	14331	36107	81121	70501	0.252223	0.635477	1.42771	1.2408
OTU122	Actinobacteria	Actinobacteria (class)	Actinomycetales	Nocardiaceae	255	706	164	545	0.00448795	0.0124255	0.00288637	0.0095919
OTU123	Actinobacteria	Actinobacteria (class)	Actinomycetales	Nocardioidaceae	60	39	15	60	0.00105599	0.000686393	0.000263997	0.00105599
OTU124	Actinobacteria	Actinobacteria (class)	Actinomycetales	Nocardiopsaceae	87	253	130	984	0.00153118	0.00445275	0.00228798	0.0173182
OTU125	Cyanobacteria	unclassified (derived from Cyanobacteria)	Nostocales	Nostocaceae	596	1941	1825	506	0.0104895	0.0341612	0.0321197	0.00890551
OTU126	Proteobacteria	Gammaproteobacteria	Oceanospirillales	Oceanospirillaceae	14	28	39	12	0.000246397	0.000492795	0.000686393	0.000211198
OTU127	Verrucomicrobia	Opitutae	unclassified (derived from Opitutae)	Opitutaceae	1320	1658	201	722	0.0232318	0.0291805	0.00353756	0.0127071
OTU128	Chloroflexi	Chloroflexi (class)	Chloroflexales	Oscillochloridaceae	38099	7390	1	290	0.670535	0.130063	1.75998e-05	0.00510395
OTU129	Proteobacteria	Betaproteobacteria	Burkholderiales	Oxalobacteraceae	128	919	268	254	0.00225278	0.0161742	0.00471675	0.00447035
OTU130	Firmicutes	Bacilli	Bacillales	Paenibacillaceae	1064	1732	71	23742	0.0187262	0.0304829	0.00124959	0.417855
OTU131	Chlamydiae	Chlamydiae (class)	Chlamydiales	Parachlamydiaceae	15	40	1	33	0.000263997	0.000703993	1.75998e-05	0.000580794
OTU132	Proteobacteria	Gammaproteobacteria	Pasteurellales	Pasteurellaceae	1	13	50	1	1.75998e-05	0.000228798	0.000879991	1.75998e-05
OTU133	Firmicutes	Bacilli	Bacillales	Pasteuriaceae	193	15816	18466	4180	0.00339676	0.278359	0.324998	0.0735672
OTU134	Proteobacteria	Deltaproteobacteria	Desulfuromonadales	Pelobacteraceae	106	28	12	64	0.00186558	0.000492795	0.000211198	0.00112639
OTU135	Firmicutes	Clostridia	Clostridiales	Peptococcaceae	33085	93000	61364	33845	0.58229	1.63678	1.08	0.595666
OTU136	Firmicutes	Clostridia	Clostridiales	Peptostreptococcaceae	1321	467	18	411	0.0232494	0.00821911	0.000316797	0.00723353
OTU137	Proteobacteria	Alphaproteobacteria	Rhizobiales	Phyllobacteriaceae	12	27	1	15	0.000211198	0.000475195	1.75998e-05	0.000263997
OTU138	Proteobacteria	Gammaproteobacteria	Thiotrichales	Piscirickettsiaceae	13	1	1	11	0.000228798	1.75998e-05	1.75998e-05	0.000193598
OTU139	Planctomycetes	Planctomycetacia	Planctomycetales	Planctomycetaceae	28045	10863	20600	52043	0.493587	0.191187	0.362556	0.915947
OTU140	Firmicutes	Bacilli	Bacillales	Planococcaceae	26	42	1	19	0.000457595	0.000739192	1.75998e-05	0.000334397
OTU141	Proteobacteria	Deltaproteobacteria	Myxococcales	Polyangiaceae	316	50	33	21	0.00556154	0.000879991	0.000580794	0.000369596
OTU142	Bacteroidetes	Bacteroidia	Bacteroidales	Porphyromonadaceae	3206	11529	459	813	0.056425	0.202908	0.00807832	0.0143087
OTU143	Bacteroidetes	Bacteroidia	Bacteroidales	Prevotellaceae	111	194	1303	79	0.00195358	0.00341436	0.0229326	0.00139039
OTU144	Cyanobacteria	unclassified (derived from Cyanobacteria)	Prochlorales	Prochlorococcaceae	11	4832	72	4036	0.000193598	0.0850423	0.00126719	0.0710329
OTU145	Actinobacteria	Actinobacteria (class)	Actinomycetales	Promicromonosporaceae	12	12	30	30	0.000211198	0.000211198	0.000527995	0.000527995
OTU146	Actinobacteria	Actinobacteria (class)	Actinomycetales	Propionibacteriaceae	228	2331	94	122	0.00401276	0.0410252	0.00165438	0.00214718
OTU147	Proteobacteria	Gammaproteobacteria	Pseudomonadales	Pseudomonadaceae	3487	2494	1098	12541	0.0613706	0.0438939	0.0193246	0.220719
OTU148	Actinobacteria	Actinobacteria (class)	Actinomycetales	Pseudonocardiaceae	3041	5052	1085	3822	0.053521	0.0889143	0.0190958	0.0672665
OTU149	Verrucomicrobia	Opitutae	Puniceicoccales	Puniceicoccaceae	1	11	1	12	1.75998e-05	0.000193598	1.75998e-05	0.000211198
OTU150	Proteobacteria	Alphaproteobacteria	Rhizobiales	Rhizobiaceae	138	143	40	89	0.00242877	0.00251677	0.000703993	0.00156638
OTU151	Proteobacteria	Alphaproteobacteria	Rhodobacterales	Rhodobacteraceae	93	134	26	228	0.00163678	0.00235838	0.000457595	0.00401276
OTU152	Proteobacteria	Alphaproteobacteria	Rhizobiales	Rhodobiaceae	18	11	1	1	0.000316797	0.000193598	1.75998e-05	1.75998e-05
OTU153	Proteobacteria	Betaproteobacteria	Rhodocyclales	Rhodocyclaceae	424	277	229	458	0.00746232	0.00487515	0.00403036	0.00806072
OTU154	Proteobacteria	Alphaproteobacteria	Rhodospirillales	Rhodospirillaceae	269	264	551	119	0.00473435	0.00464635	0.0096975	0.00209438
OTU155	Bacteroidetes	Sphingobacteria	Sphingobacteriales	Rhodothermaceae	489	606	3824	4705	0.00860631	0.0106655	0.0673017	0.0828071
OTU156	Proteobacteria	Alphaproteobacteria	Rickettsiales	Rickettsiaceae	59	99	101	101	0.00103839	0.00174238	0.00177758	0.00177758
OTU157	Bacteroidetes	Bacteroidia	Bacteroidales	Rikenellaceae	110	28	1	14	0.00193598	0.000492795	1.75998e-05	0.000246397
OTU158	Actinobacteria	Actinobacteria (class)	Rubrobacterales	Rubrobacteraceae	87	182	174	4004	0.00153118	0.00320317	0.00306237	0.0704697
OTU159	Firmicutes	Clostridia	Clostridiales	Ruminococcaceae	9148	5277	3329	9533	0.161003	0.0928742	0.0585898	0.167779
OTU160	Bacteroidetes	Sphingobacteria	Sphingobacteriales	Saprospiraceae	1	1	1	21	1.75998e-05	1.75998e-05	1.75998e-05	0.000369596
OTU161	Proteobacteria	Gammaproteobacteria	Alteromonadales	Shewanellaceae	89	124	39	87	0.00156638	0.00218238	0.000686393	0.00153118
OTU162	Chlamydiae	Chlamydiae (class)	Chlamydiales	Simkaniaceae	1	62	1	31	1.75998e-05	0.00109119	1.75998e-05	0.000545594
OTU163	Acidobacteria	Solibacteres	Solibacterales	Solibacteraceae	14819	22913	14049	70138	0.260812	0.403265	0.24726	1.23442
OTU164	Chloroflexi	Thermomicrobia (class)	Sphaerobacterales	Sphaerobacteraceae	142	150	224	146	0.00249917	0.00263997	0.00394236	0.00256957
OTU165	Bacteroidetes	Sphingobacteria	Sphingobacteriales	Sphingobacteriaceae	304	339	96	249	0.00535034	0.00596634	0.00168958	0.00438235
OTU166	Proteobacteria	Alphaproteobacteria	Sphingomonadales	Sphingomonadaceae	201	110	30	778	0.00353756	0.00193598	0.000527995	0.0136927
OTU167	Spirochaetes	Spirochaetes (class)	Spirochaetales	Spirochaetaceae	4400	6799	4971	6944	0.0774392	0.119661	0.0874887	0.122213
OTU168	Tenericutes	Mollicutes	Entomoplasmatales	Spiroplasmataceae	1	1	1	24	1.75998e-05	1.75998e-05	1.75998e-05	0.000422396
OTU169	Firmicutes	Bacilli	Bacillales	Sporolactobacillaceae	21	1	1	27	0.000369596	1.75998e-05	1.75998e-05	0.000475195
OTU170	Firmicutes	Bacilli	Bacillales	Staphylococcaceae	284	293	175	189	0.00499835	0.00515675	0.00307997	0.00332637
OTU171	Firmicutes	Bacilli	Lactobacillales	Streptococcaceae	213	125	11478	430	0.00374876	0.00219998	0.202011	0.00756792
OTU172	Actinobacteria	Actinobacteria (class)	Actinomycetales	Streptomycetaceae	346	252	1145	327	0.00608954	0.00443515	0.0201518	0.00575514
OTU173	Actinobacteria	Actinobacteria (class)	Actinomycetales	Streptosporangiaceae	26	72	16	100	0.000457595	0.00126719	0.000281597	0.00175998
OTU174	Proteobacteria	Gammaproteobacteria	Aeromonadales	Succinivibrionaceae	23	33	39	1	0.000404796	0.000580794	0.000686393	1.75998e-05
OTU175	Synergistetes	Synergistia	Synergistales	Synergistaceae	6070	5348	8161	8025	0.106831	0.0941238	0.143632	0.141239
OTU176	Proteobacteria	Deltaproteobacteria	Syntrophobacterales	Syntrophaceae	958	1067	22	11	0.0168606	0.018779	0.000387196	0.000193598
OTU177	Proteobacteria	Deltaproteobacteria	Syntrophobacterales	Syntrophobacteraceae	13850	5458	5251	2426	0.243757	0.0960598	0.0924166	0.0426972
OTU178	Firmicutes	Clostridia	Clostridiales	Syntrophomonadaceae	935	2600	1601	496	0.0164558	0.0457595	0.0281773	0.00872951
OTU179	Deinococcus-Thermus	Deinococci	Thermales	Thermaceae	831	535	9862	17107	0.0146254	0.0094159	0.173569	0.30108
OTU180	Firmicutes	Bacilli	Bacillales	Thermoactinomycetaceae	51037	14227	277	48724	0.898242	0.250393	0.00487515	0.857534
OTU181	Firmicutes	Clostridia	Thermoanaerobacterales	Thermoanaerobacteraceae	33039	61574	22512	69652	0.58148	1.08369	0.396207	1.22586
OTU182	Firmicutes	Clostridia	Thermoanaerobacterales	Thermoanaerobacterales Family III. Incertae Sedis	11243	1308	5524	7044	0.197875	0.0230206	0.0972214	0.123973
OTU183	Thermodesulfobacteria	Thermodesulfobacteria (class)	Thermodesulfobacteriales	Thermodesulfobacteriaceae	36371	80898	72014	61651	0.640123	1.42379	1.26743	1.08505
OTU184	Firmicutes	Clostridia	Thermoanaerobacterales	Thermodesulfobiaceae	539	926	631	173	0.0094863	0.0162974	0.0111055	0.00304477
OTU185	Actinobacteria	Actinobacteria (class)	Thermoleophilales	Thermoleophilaceae	343	133	13135	2021	0.00603674	0.00234078	0.231174	0.0355692
OTU186	Chloroflexi	Thermomicrobia (class)	Thermomicrobiales	Thermomicrobiaceae	1372	266	1630	86	0.024147	0.00468155	0.0286877	0.00151358
OTU187	Actinobacteria	Actinobacteria (class)	Actinomycetales	Thermomonosporaceae	3652	9840	1716	15180	0.0642745	0.173182	0.0302013	0.267165
OTU188	Thermotogae	Thermotogae (class)	Thermotogales	Thermotogaceae	9274	1596	27099	4447	0.163221	0.0280893	0.476937	0.0782664
OTU189	Proteobacteria	Gammaproteobacteria	Thiotrichales	Thiotrichaceae	21	51	29	11	0.000369596	0.000897591	0.000510395	0.000193598
OTU190	Acidobacteria	unclassified (derived from Acidobacteria)	unclassified (derived from Acidobacteria)	unclassified (derived from Acidobacteria)	673	921	421	612	0.0118447	0.0162094	0.00740952	0.0107711
OTU191	Actinobacteria	Actinobacteria (class)	unclassified (derived from Actinobacteria (class))	unclassified (derived from Actinobacteria (class))	1	47	1	50	1.75998e-05	0.000827191	1.75998e-05	0.000879991
OTU192	Actinobacteria	Actinobacteria (class)	Actinomycetales	unclassified (derived from Actinomycetales)	11	25	1	573	0.000193598	0.000439995	1.75998e-05	0.0100847
OTU193	Proteobacteria	Alphaproteobacteria	unclassified (derived from Alphaproteobacteria)	unclassified (derived from Alphaproteobacteria)	10658	1014	3681	2590	0.187579	0.0178462	0.0647849	0.0455835
OTU194	Firmicutes	Bacilli	Bacillales	unclassified (derived from Bacillales)	30	81	17	199	0.000527995	0.00142559	0.000299197	0.00350236
OTU195	unclassified (derived from Bacteria)	unclassified (derived from Bacteria)	unclassified (derived from Bacteria)	unclassified (derived from Bacteria)	252935	311299	236052	289164	4.45161	5.47881	4.15447	5.08923
OTU196	Bacteroidetes	unclassified (derived from Bacteroidetes)	unclassified (derived from Bacteroidetes)	unclassified (derived from Bacteroidetes)	4120	2349	4947	1875	0.0725112	0.041342	0.0870663	0.0329997
OTU197	Proteobacteria	Betaproteobacteria	unclassified (derived from Betaproteobacteria)	unclassified (derived from Betaproteobacteria)	6339	3579	956	2626	0.111565	0.0629897	0.0168254	0.0462171
OTU198	Proteobacteria	Betaproteobacteria	Burkholderiales	unclassified (derived from Burkholderiales)	1060	216	2558	1179	0.0186558	0.00380156	0.0450203	0.0207502
OTU199	Candidatus Poribacteria	unclassified (derived from Candidatus Poribacteria)	unclassified (derived from Candidatus Poribacteria)	unclassified (derived from Candidatus Poribacteria)	1	190	1	1494	1.75998e-05	0.00334397	1.75998e-05	0.0262941
OTU200	Cyanobacteria	unclassified (derived from Cyanobacteria)	Chroococcales	unclassified (derived from Chroococcales)	78	268	144	482	0.00137279	0.00471675	0.00253437	0.00848311
OTU201	Firmicutes	Clostridia	Clostridiales	unclassified (derived from Clostridiales)	119	105	184	594	0.00209438	0.00184798	0.00323837	0.0104543
OTU202	Cyanobacteria	unclassified (derived from Cyanobacteria)	unclassified (derived from Cyanobacteria)	unclassified (derived from Cyanobacteria)	13	40	108	104	0.000228798	0.000703993	0.00190078	0.00183038
OTU203	Chloroflexi	Dehalococcoidetes	unclassified (derived from Dehalococcoidetes)	unclassified (derived from Dehalococcoidetes)	2259	48783	3761	223831	0.039758	0.858572	0.0661929	3.93938
OTU204	Proteobacteria	Deltaproteobacteria	unclassified (derived from Deltaproteobacteria)	unclassified (derived from Deltaproteobacteria)	66022	95076	22402	186082	1.16198	1.67332	0.394271	3.27501
OTU205	Proteobacteria	Deltaproteobacteria	Desulfovibrionales	unclassified (derived from Desulfovibrionales)	160	183	1832	223	0.00281597	0.00322077	0.0322429	0.00392476
OTU206	Proteobacteria	Epsilonproteobacteria	unclassified (derived from Epsilonproteobacteria)	unclassified (derived from Epsilonproteobacteria)	1175	4588	941	3841	0.0206798	0.080748	0.0165614	0.0676009
OTU207	Bacteroidetes	Flavobacteria	unclassified (derived from Flavobacteria)	unclassified (derived from Flavobacteria)	1	47	1	1	1.75998e-05	0.000827191	1.75998e-05	1.75998e-05
OTU208	Proteobacteria	Gammaproteobacteria	unclassified (derived from Gammaproteobacteria)	unclassified (derived from Gammaproteobacteria)	21764	57370	24844	42610	0.383042	1.0097	0.43725	0.749928
OTU209	Cyanobacteria	Gloeobacteria	Gloeobacterales	unclassified (derived from Gloeobacterales)	1	1	11	49	1.75998e-05	1.75998e-05	0.000193598	0.000862391
OTU210	Chloroflexi	Ktedonobacteria	unclassified (derived from Ktedonobacteria)	unclassified (derived from Ktedonobacteria)	197	42	1	15	0.00346716	0.000739192	1.75998e-05	0.000263997
OTU211	Proteobacteria	Betaproteobacteria	Nitrosomonadales	unclassified (derived from Nitrosomonadales)	12	12	1	1	0.000211198	0.000211198	1.75998e-05	1.75998e-05
OTU212	Cyanobacteria	unclassified (derived from Cyanobacteria)	Oscillatoriales	unclassified (derived from Oscillatoriales)	2114	1750	2518	1210	0.037206	0.0307997	0.0443163	0.0212958
OTU213	Planctomycetes	Planctomycetacia	Planctomycetales	unclassified (derived from Planctomycetales)	803	593	434	103	0.0141327	0.0104367	0.00763832	0.00181278
OTU214	Cyanobacteria	unclassified (derived from Cyanobacteria)	Pleurocapsales	unclassified (derived from Pleurocapsales)	35	301	51	18	0.000615994	0.00529755	0.000897591	0.000316797
OTU215	Proteobacteria	unclassified (derived from Proteobacteria)	unclassified (derived from Proteobacteria)	unclassified (derived from Proteobacteria)	5180	4754	7973	11166	0.0911671	0.0836695	0.140323	0.19652
OTU216	Proteobacteria	Alphaproteobacteria	Rhizobiales	unclassified (derived from Rhizobiales)	25	41	1	1	0.000439995	0.000721593	1.75998e-05	1.75998e-05
OTU217	Proteobacteria	Alphaproteobacteria	Rhodobacterales	unclassified (derived from Rhodobacterales)	1	11	1	1	1.75998e-05	0.000193598	1.75998e-05	1.75998e-05
OTU218	Verrucomicrobia	Spartobacteria	unclassified (derived from Spartobacteria)	unclassified (derived from Spartobacteria)	501	281	17	111	0.00881751	0.00494555	0.000299197	0.00195358
OTU219	Bacteroidetes	Sphingobacteria	Sphingobacteriales	unclassified (derived from Sphingobacteriales)	217	175	62	1058	0.00381916	0.00307997	0.00109119	0.0186206
OTU220	Cyanobacteria	unclassified (derived from Cyanobacteria)	Stigonematales	unclassified (derived from Stigonematales)	1	1	1	310	1.75998e-05	1.75998e-05	1.75998e-05	0.00545594
OTU221	Synergistetes	unclassified (derived from Synergistetes)	unclassified (derived from Synergistetes)	unclassified (derived from Synergistetes)	1276	808	2179	1848	0.0224574	0.0142207	0.03835	0.0325245
OTU222	Firmicutes	Clostridia	Thermoanaerobacterales	unclassified (derived from Thermoanaerobacterales)	258	1826	79108	1078	0.00454075	0.0321373	1.39229	0.0189726
OTU223	unclassified (derived from unclassified sequences)	unclassified (derived from unclassified sequences)	unclassified (derived from unclassified sequences)	unclassified (derived from unclassified sequences)	3757	3116	1058	5492	0.0661225	0.054841	0.0186206	0.0966582
OTU224	Verrucomicrobia	Verrucomicrobiae	Verrucomicrobiales	unclassified (derived from Verrucomicrobiales)	11	1	1	14	0.000193598	1.75998e-05	1.75998e-05	0.000246397
OTU225	Firmicutes	Negativicutes	Selenomonadales	Veillonellaceae	6989	1509	1790	2330	0.123005	0.0265581	0.0315037	0.0410076
OTU226	Verrucomicrobia	Verrucomicrobiae	Verrucomicrobiales	Verrucomicrobia subdivision 3	12051	57083	17894	58634	0.212095	1.00465	0.314931	1.03195
OTU227	Verrucomicrobia	Verrucomicrobiae	Verrucomicrobiales	Verrucomicrobiaceae	44	46	1	105	0.000774392	0.000809592	1.75998e-05	0.00184798
OTU228	Proteobacteria	Gammaproteobacteria	Vibrionales	Vibrionaceae	35	25	22	43	0.000615994	0.000439995	0.000387196	0.000756792
OTU229	Proteobacteria	Alphaproteobacteria	Rhizobiales	Xanthobacteraceae	57	49	1	27	0.00100319	0.000862391	1.75998e-05	0.000475195
OTU230	Proteobacteria	Gammaproteobacteria	Xanthomonadales	Xanthomonadaceae	161	398	319	97	0.00283357	0.00700473	0.00561434	0.00170718

## Sheet: genus
Supplementary Table S1 (D) | Microbial community composition at genus level
							Normalised data				Relative Abundance
OTUID	Domain	Phylum	Class	Order	Family	Genus	DJ01	DJ02	DJ03	DJ04	DJ01	DJ02	DJ03	DJ04
OTU531	Bacteria	unclassified (derived from Bacteria)	unclassified (derived from Bacteria)	unclassified (derived from Bacteria)	unclassified (derived from Bacteria)	unclassified (derived from Bacteria)	252780	311137	235940	289104	4.28195	5.27048	3.99669	4.89726
OTU278	Bacteria	Firmicutes	Bacilli	Bacillales	Thermoactinomycetaceae	Laceyella	50962	13724	75	47866	0.863267	0.232477	0.00127046	0.810823
OTU542	Bacteria	Proteobacteria	Deltaproteobacteria	unclassified (derived from Deltaproteobacteria)	unclassified (derived from Deltaproteobacteria)	unclassified (derived from Deltaproteobacteria)	42957	92383	19673	182799	0.727667	1.56491	0.333249	3.09651
OTU128	Bacteria	Chloroflexi	Chloroflexi (class)	Chloroflexales	Chloroflexaceae	Chloroflexus	42136	8100	2113	111442	0.71376	0.137209	0.035793	1.88776
OTU363	Bacteria	Chloroflexi	Chloroflexi (class)	Chloroflexales	Oscillochloridaceae	Oscillochloris	38099	7390	1	290	0.645375	0.125182	1.69394e-05	0.00491243
OTU499	Bacteria	Thermodesulfobacteria	Thermodesulfobacteria (class)	Thermodesulfobacteriales	Thermodesulfobacteriaceae	Thermodesulfobacterium	35416	63424	70076	26436	0.599927	1.07437	1.18705	0.447811
OTU256	Bacteria	Chloroflexi	Chloroflexi (class)	Herpetosiphonales	Herpetosiphonaceae	Herpetosiphon	34023	117253	103633	12281	0.57633	1.9862	1.75548	0.208033
OTU147	Bacteria	Actinobacteria	Actinobacteria (class)	Actinomycetales	Corynebacteriaceae	Corynebacterium	28618	47556	39257	20528	0.484772	0.805571	0.664991	0.347733
OTU279	Bacteria	Firmicutes	Bacilli	Lactobacillales	Lactobacillaceae	Lactobacillus	24635	15575	6630	46521	0.417303	0.263832	0.112308	0.788039
OTU168	Bacteria	Proteobacteria	Deltaproteobacteria	unclassified (derived from Deltaproteobacteria)	unclassified (derived from Deltaproteobacteria)	Desulfocaldus	23061	2675	2724	3280	0.39064	0.045313	0.046143	0.0555613
OTU551	Bacteria	Proteobacteria	Gammaproteobacteria	unclassified (derived from Gammaproteobacteria)	unclassified (derived from Gammaproteobacteria)	unclassified (derived from Gammaproteobacteria)	21721	57317	24791	42533	0.367941	0.970917	0.419945	0.720485
OTU95	Bacteria	Firmicutes	Clostridia	Thermoanaerobacterales	Thermoanaerobacteraceae	Caldanaerobacter	21127	33146	4896	15099	0.357879	0.561474	0.0829354	0.255768
OTU183	Bacteria	Firmicutes	Clostridia	Clostridiales	Peptococcaceae	Desulfotomaculum	17069	70799	51924	22241	0.289139	1.19929	0.879563	0.37675
OTU105	Bacteria	Firmicutes	Clostridia	Clostridiales	Peptococcaceae	Candidatus Desulforudis	14931	19295	6821	7361	0.252923	0.326846	0.115544	0.124691
OTU116	Bacteria	Acidobacteria	Solibacteres	Solibacterales	Solibacteraceae	Candidatus Solibacter	14819	22913	14049	70138	0.251025	0.388133	0.237982	1.1881
OTU181	Bacteria	Proteobacteria	Deltaproteobacteria	Syntrophobacterales	Syntrophobacteraceae	Desulforhabdus	12501	4584	5179	2363	0.21176	0.0776503	0.0877293	0.0400279
OTU252	Bacteria	Firmicutes	Clostridia	Clostridiales	Heliobacteriaceae	Heliobacterium	12345	957	84965	4764	0.209117	0.016211	1.43926	0.0806994
OTU67	Bacteria	Firmicutes	Bacilli	Bacillales	Bacillaceae	Bacillus	12145	11499	5865	2352	0.205729	0.194786	0.0993497	0.0398415
OTU573	Bacteria	Verrucomicrobia	Verrucomicrobiae	Verrucomicrobiales	Verrucomicrobia subdivision 3	unclassified (derived from Verrucomicrobia subdivision 3)	12051	57083	17894	58634	0.204137	0.966953	0.303114	0.993226
OTU412	Bacteria	Planctomycetes	Planctomycetacia	Planctomycetales	Planctomycetaceae	Rhodopirellula	11721	5345	4411	20844	0.198547	0.0905412	0.0747198	0.353085
OTU493	Bacteria	Firmicutes	Clostridia	Thermoanaerobacterales	Thermoanaerobacterales Family III. Incertae Sedis	Thermoanaerobacterium	11202	29	5255	4689	0.189755	0.000491243	0.0890167	0.079429
OTU501	Bacteria	Nitrospirae	Nitrospira (class)	Nitrospirales	Nitrospiraceae	Thermodesulfovibrio	10763	19366	61973	19957	0.182319	0.328049	1.04979	0.33806
OTU229	Bacteria	Planctomycetes	Planctomycetacia	Planctomycetales	Planctomycetaceae	Gemmata	10663	1	409	1	0.180625	1.69394e-05	0.00692822	1.69394e-05
OTU530	Bacteria	Proteobacteria	Alphaproteobacteria	unclassified (derived from Alphaproteobacteria)	unclassified (derived from Alphaproteobacteria)	unclassified (derived from Alphaproteobacteria)	10656	1014	3681	2588	0.180507	0.0171766	0.062354	0.0438392
OTU217	Bacteria	Thermotogae	Thermotogae (class)	Thermotogales	Thermotogaceae	Fervidobacterium	8794	1371	26441	2556	0.148965	0.023224	0.447895	0.0432972
OTU32	Bacteria	Firmicutes	Bacilli	Bacillales	Alicyclobacillaceae	Alicyclobacillus	8454	10232	1252	26159	0.143206	0.173324	0.0212082	0.443118
OTU492	Bacteria	Firmicutes	Clostridia	Thermoanaerobacterales	Thermoanaerobacteraceae	Thermoanaerobacter	8268	12644	3777	49055	0.140055	0.214182	0.0639802	0.830964
OTU431	Bacteria	Firmicutes	Clostridia	Clostridiales	Ruminococcaceae	Ruminococcus	8021	2160	570	4478	0.135871	0.0365892	0.00965547	0.0758547
OTU136	Bacteria	Firmicutes	Clostridia	Clostridiales	Clostridiaceae	Clostridium	7442	18847	9342	49301	0.126063	0.319257	0.158248	0.835131
OTU184	Bacteria	Proteobacteria	Deltaproteobacteria	Desulfovibrionales	Desulfovibrionaceae	Desulfovibrio	6921	114278	3286	156240	0.117238	1.9358	0.055663	2.64662
OTU533	Bacteria	Proteobacteria	Betaproteobacteria	unclassified (derived from Betaproteobacteria)	unclassified (derived from Betaproteobacteria)	unclassified (derived from Betaproteobacteria)	6313	3554	943	2619	0.106939	0.0602027	0.0159739	0.0443644
OTU459	Bacteria	Firmicutes	Clostridia	Clostridiales	Clostridiales Family XI. Incertae Sedis	Sporanaerobacter	5478	3890	21224	6832	0.0927942	0.0658944	0.359522	0.11573
OTU562	Bacteria	Proteobacteria	unclassified (derived from Proteobacteria)	unclassified (derived from Proteobacteria)	unclassified (derived from Proteobacteria)	unclassified (derived from Proteobacteria)	5179	4753	7971	11164	0.0877293	0.0805131	0.135024	0.189112
OTU461	Bacteria	Firmicutes	Negativicutes	Selenomonadales	Veillonellaceae	Sporomusa	4285	598	24	516	0.0725854	0.0101298	0.000406546	0.00874074
OTU393	Bacteria	Bacteroidetes	unclassified (derived from Bacteroidetes)	unclassified (derived from Bacteroidetes)	unclassified (derived from Bacteroidetes)	Prolixibacter	4106	2318	4865	1804	0.0695533	0.0392656	0.0824103	0.0305587
OTU489	Bacteria	Synergistetes	Synergistia	Synergistales	Synergistaceae	Thermanaerovibrio	3968	3277	1266	1605	0.0672156	0.0555105	0.0214453	0.0271878
OTU401	Bacteria	Proteobacteria	Gammaproteobacteria	Pseudomonadales	Pseudomonadaceae	Pseudomonas	3473	2473	1097	12341	0.0588306	0.0418912	0.0185825	0.209049
OTU382	Bacteria	Aquificae	Aquificae (class)	Aquificales	Hydrogenothermaceae	Persephonella	3204	5091	2610	397	0.0542739	0.0862386	0.0442119	0.00672495
OTU68	Bacteria	Bacteroidetes	Bacteroidia	Bacteroidales	Bacteroidaceae	Bacteroides	3108	469	513	378	0.0526477	0.00794459	0.00868993	0.0064031
OTU140	Bacteria	Actinobacteria	Actinobacteria (class)	Coriobacteriales	Coriobacteriaceae	Collinsella	2843	224	76	615	0.0481588	0.00379443	0.0012874	0.0104177
OTU496	Bacteria	Actinobacteria	Actinobacteria (class)	Actinomycetales	Pseudonocardiaceae	Thermobispora	2752	2828	726	1717	0.0466173	0.0479047	0.012298	0.029085
OTU19	Bacteria	Actinobacteria	Actinobacteria (class)	Actinomycetales	Thermomonosporaceae	Actinomadura	2741	8333	754	6323	0.046431	0.141156	0.0127723	0.107108
OTU177	Bacteria	Proteobacteria	Deltaproteobacteria	Desulfovibrionales	Desulfohalobiaceae	Desulfonauticus	2569	23	11	13	0.0435174	0.000389607	0.000186334	0.000220213
OTU477	Bacteria	Bacteroidetes	Bacteroidia	Bacteroidales	Porphyromonadaceae	Tannerella	2554	8491	140	39	0.0432633	0.143833	0.00237152	0.000660638
OTU268	Bacteria	Planctomycetes	Planctomycetacia	Planctomycetales	Planctomycetaceae	Isosphaera	2450	1235	13439	10994	0.0415016	0.0209202	0.227649	0.186232
OTU456	Bacteria	Spirochaetes	Spirochaetes (class)	Spirochaetales	Spirochaetaceae	Spirochaeta	2230	2230	1078	5239	0.0377749	0.0377749	0.0182607	0.0887456
OTU154	Bacteria	Bacteroidetes	Cytophagia	Cytophagales	Cytophagaceae	Cytophaga	2215	592	261	153	0.0375208	0.0100281	0.00442119	0.00259173
OTU158	Bacteria	Chloroflexi	Dehalococcoidetes	unclassified (derived from Dehalococcoidetes)	unclassified (derived from Dehalococcoidetes)	Dehalogenimonas	2120	14311	2477	115125	0.0359116	0.24242	0.041959	1.95015
OTU441	Bacteria	Firmicutes	Negativicutes	Selenomonadales	Veillonellaceae	Selenomonas	1918	636	288	1465	0.0324898	0.0107735	0.00487855	0.0248163
OTU45	Bacteria	Firmicutes	Clostridia	Clostridiales	Clostridiales Family XIV. Incertae Sedis	Anaerobranca	1881	160	157	63	0.0318631	0.00271031	0.00265949	0.00106718
OTU344	Bacteria	Nitrospirae	Nitrospira (class)	Nitrospirales	Nitrospiraceae	Nitrospira	1802	835	2421	4075	0.0305248	0.0141444	0.0410103	0.0690282
OTU328	Bacteria	Firmicutes	Clostridia	Thermoanaerobacterales	Thermoanaerobacteraceae	Moorella	1666	2566	6046	671	0.0282211	0.0434666	0.102416	0.0113664
OTU214	Bacteria	Firmicutes	Clostridia	Clostridiales	Eubacteriaceae	Eubacterium	1647	206	223	139	0.0278992	0.00348952	0.00377749	0.00235458
OTU44	Bacteria	Synergistetes	Synergistia	Synergistales	Synergistaceae	Anaerobaculum	1639	1029	2371	2552	0.0277637	0.0174307	0.0401634	0.0432294
OTU119	Bacteria	Firmicutes	Clostridia	Thermoanaerobacterales	Thermoanaerobacteraceae	Carboxydothermus	1631	2558	6130	777	0.0276282	0.043331	0.103839	0.0131619
OTU579	Bacteria	Aquificae	Aquificae (class)	Aquificales	Hydrogenothermaceae	Venenivibrio	1613	1	1	16	0.0273233	1.69394e-05	1.69394e-05	0.000271031
OTU524	Bacteria	Spirochaetes	Spirochaetes (class)	Spirochaetales	Spirochaetaceae	Treponema	1595	736	1014	243	0.0270184	0.0124674	0.0171766	0.00411628
OTU291	Bacteria	Nitrospirae	Nitrospira (class)	Nitrospirales	Nitrospiraceae	Leptospirillum	1590	13537	16379	46471	0.0269337	0.229309	0.277451	0.787192
OTU52	Bacteria	Firmicutes	Bacilli	Bacillales	Bacillaceae	Anoxybacillus	1538	2830	763	1983	0.0260528	0.0479386	0.0129248	0.0335909
OTU560	Bacteria	Planctomycetes	Planctomycetacia	Planctomycetales	Planctomycetaceae	unclassified (derived from Planctomycetaceae)	1496	3123	1361	829	0.0253414	0.0529018	0.0230546	0.0140428
OTU472	Bacteria	Firmicutes	Clostridia	Clostridiales	Clostridiales Family XVIII. Incertae Sedis	Symbiobacterium	1430	452	710	436	0.0242234	0.00765662	0.012027	0.00738559
OTU458	Bacteria	Cyanobacteria	unclassified (derived from Cyanobacteria)	Oscillatoriales	unclassified (derived from Oscillatoriales)	Spirulina	1420	1209	2144	1045	0.024054	0.0204798	0.0363181	0.0177017
OTU503	Bacteria	Chloroflexi	Thermomicrobia (class)	Thermomicrobiales	Thermomicrobiaceae	Thermomicrobium	1372	266	1630	86	0.0232409	0.00450589	0.0276113	0.00145679
OTU172	Bacteria	Proteobacteria	Deltaproteobacteria	Syntrophobacterales	Syntrophobacteraceae	Desulfoglaeba	1331	814	51	17	0.0225464	0.0137887	0.000863911	0.00028797
OTU380	Bacteria	Firmicutes	Clostridia	Clostridiales	Peptostreptococcaceae	Peptostreptococcus	1321	467	18	411	0.022377	0.00791071	0.00030491	0.0069621
OTU557	Bacteria	Verrucomicrobia	Opitutae	unclassified (derived from Opitutae)	Opitutaceae	unclassified (derived from Opitutaceae)	1289	1648	200	652	0.0218349	0.0279162	0.00338789	0.0110445
OTU469	Bacteria	Firmicutes	Clostridia	Clostridiales	Clostridiales Family XVII. Incertae Sedis	Sulfobacillus	1283	880	261	2012	0.0217333	0.0149067	0.00442119	0.0340821
OTU570	Bacteria	Synergistetes	unclassified (derived from Synergistetes)	unclassified (derived from Synergistetes)	unclassified (derived from Synergistetes)	unclassified (derived from Synergistetes)	1276	808	2179	1848	0.0216147	0.0136871	0.036911	0.0313041
OTU548	Bacteria	Proteobacteria	Epsilonproteobacteria	unclassified (derived from Epsilonproteobacteria)	unclassified (derived from Epsilonproteobacteria)	unclassified (derived from Epsilonproteobacteria)	1155	4519	923	3812	0.019565	0.0765493	0.0156351	0.0645731
OTU387	Bacteria	Planctomycetes	Planctomycetacia	Planctomycetales	Planctomycetaceae	Planctomyces	1118	1014	248	6096	0.0189383	0.0171766	0.00420098	0.103263
OTU244	Bacteria	Firmicutes	Bacilli	Bacillales	Bacillaceae	Halobacillus	1082	482	1	57	0.0183285	0.0081648	1.69394e-05	0.000965547
OTU396	Bacteria	Chlorobi	Chlorobia	Chlorobiales	Chlorobiaceae	Prosthecochloris	1052	754	1053	2327	0.0178203	0.0127723	0.0178372	0.039418
OTU220	Bacteria	Bacteroidetes	Flavobacteria	Flavobacteriales	Flavobacteriaceae	Flavobacterium	1034	8712	25	572	0.0175154	0.147576	0.000423486	0.00968935
OTU164	Bacteria	Proteobacteria	Deltaproteobacteria	Syntrophobacterales	Syntrophaceae	Desulfobacca	957	1064	19	1	0.016211	0.0180235	0.000321849	1.69394e-05
OTU498	Bacteria	Thermodesulfobacteria	Thermodesulfobacteria (class)	Thermodesulfobacteriales	Thermodesulfobacteriaceae	Thermodesulfatator	956	17475	1939	35216	0.0161941	0.296016	0.0328455	0.596539
OTU513	Bacteria	Proteobacteria	Betaproteobacteria	Burkholderiales	unclassified (derived from Burkholderiales)	Thiobacter	956	150	2423	976	0.0161941	0.00254091	0.0410442	0.0165329
OTU476	Bacteria	Firmicutes	Clostridia	Clostridiales	Syntrophomonadaceae	Syntrophomonas	888	2596	1594	481	0.0150422	0.0439747	0.0270014	0.00814786
OTU339	Bacteria	Proteobacteria	Gammaproteobacteria	Chromatiales	Ectothiorhodospiraceae	Nitrococcus	886	1521	1838	1364	0.0150083	0.0257649	0.0311347	0.0231054
OTU241	Bacteria	Bacteroidetes	Flavobacteria	Flavobacteriales	Flavobacteriaceae	Gramella	867	15	1	1	0.0146865	0.000254091	1.69394e-05	1.69394e-05
OTU267	Bacteria	Fusobacteria	Fusobacteria (class)	Fusobacteriales	Fusobacteriaceae	Ilyobacter	852	2283	1	18	0.0144324	0.0386727	1.69394e-05	0.00030491
OTU232	Bacteria	Firmicutes	Bacilli	Bacillales	Bacillaceae	Geobacillus	851	21718	1442	1984	0.0144155	0.36789	0.0244267	0.0336078
OTU481	Bacteria	Firmicutes	Clostridia	Clostridiales	Clostridiaceae	Tepidimicrobium	832	105	19	94	0.0140936	0.00177864	0.000321849	0.00159231
OTU504	Bacteria	Actinobacteria	Actinobacteria (class)	Actinomycetales	Thermomonosporaceae	Thermomonospora	817	1256	843	8292	0.0138395	0.0212759	0.0142799	0.140462
OTU509	Bacteria	Deinococcus-Thermus	Deinococci	Thermales	Thermaceae	Thermus	814	520	8894	235	0.0137887	0.0088085	0.150659	0.00398076
OTU488	Bacteria	Firmicutes	Clostridia	Clostridiales	Clostridiales Family XVII. Incertae Sedis	Thermaerobacter	805	4228	2330	262	0.0136362	0.0716199	0.0394689	0.00443813
OTU109	Bacteria	Planctomycetes	Planctomycetacia	Planctomycetales	unclassified (derived from Planctomycetales)	Candidatus Kuenenia	803	593	434	103	0.0136024	0.0100451	0.00735171	0.00174476
OTU92	Bacteria	Proteobacteria	Betaproteobacteria	Burkholderiales	Burkholderiaceae	Burkholderia	772	3365	3167	9634	0.0130772	0.0570012	0.0536472	0.163194
OTU87	Bacteria	Firmicutes	Bacilli	Bacillales	Paenibacillaceae	Brevibacillus	709	191	19	217	0.0120101	0.00323543	0.000321849	0.00367586
OTU379	Bacteria	Firmicutes	Clostridia	Clostridiales	Clostridiales Family XI. Incertae Sedis	Peptoniphilus	691	914	2085	1291	0.0117051	0.0154826	0.0353187	0.0218688
OTU522	Bacteria	Firmicutes	Clostridia	Clostridiales	Clostridiales Family XI. Incertae Sedis	Tissierella	667	2544	406	21081	0.0112986	0.0430939	0.00687741	0.3571
OTU249	Bacteria	Firmicutes	Clostridia	Clostridiales	Clostridiales Family XI. Incertae Sedis	Helcococcus	652	1378	87	7625	0.0110445	0.0233425	0.00147373	0.129163
OTU213	Bacteria	Firmicutes	Clostridia	Clostridiales	Ruminococcaceae	Ethanoligenens	635	622	382	1184	0.0107565	0.0105363	0.00647086	0.0200563
OTU104	Bacteria	Acidobacteria	unclassified (derived from Acidobacteria)	unclassified (derived from Acidobacteria)	unclassified (derived from Acidobacteria)	Candidatus Chloracidobacterium	583	807	400	459	0.00987568	0.0136701	0.00677577	0.0077752
OTU389	Bacteria	Bacteroidetes	Bacteroidia	Bacteroidales	Porphyromonadaceae	Porphyromonas	580	2974	100	47	0.00982487	0.0503779	0.00169394	0.000796153
OTU82	Bacteria	Spirochaetes	Spirochaetes (class)	Spirochaetales	Spirochaetaceae	Borrelia	577	3835	2881	1464	0.00977405	0.0649627	0.0488025	0.0247993
OTU260	Bacteria	Aquificae	Aquificae (class)	Aquificales	Aquificaceae	Hydrogenobacter	568	1945	29601	697	0.00962159	0.0329472	0.501424	0.0118068
OTU239	Bacteria	Actinobacteria	Actinobacteria (class)	Actinomycetales	Gordoniaceae	Gordonia	562	3299	53	151	0.00951996	0.0558832	0.00089779	0.00255785
OTU330	Bacteria	Actinobacteria	Actinobacteria (class)	Actinomycetales	Mycobacteriaceae	Mycobacterium	558	245	1414	226	0.0094522	0.00415016	0.0239523	0.00382831
OTU236	Bacteria	Proteobacteria	Alphaproteobacteria	Rhodospirillales	Acetobacteraceae	Gluconacetobacter	550	555	362	152	0.00931668	0.00940138	0.00613207	0.00257479
OTU500	Bacteria	Firmicutes	Clostridia	Thermoanaerobacterales	Thermodesulfobiaceae	Thermodesulfobium	510	833	12	41	0.00863911	0.0141105	0.000203273	0.000694516
OTU134	Bacteria	Verrucomicrobia	Spartobacteria	unclassified (derived from Spartobacteria)	unclassified (derived from Spartobacteria)	Chthoniobacter	501	281	17	111	0.00848665	0.00475998	0.00028797	0.00188028
OTU62	Bacteria	Actinobacteria	Actinobacteria (class)	Coriobacteriales	Coriobacteriaceae	Atopobium	488	3777	5379	3248	0.00826644	0.0639802	0.0911172	0.0550193
OTU78	Bacteria	Planctomycetes	Planctomycetacia	Planctomycetales	Planctomycetaceae	Blastopirellula	487	1	660	11194	0.0082495	1.69394e-05	0.01118	0.18962
OTU43	Bacteria	Cyanobacteria	unclassified (derived from Cyanobacteria)	Nostocales	Nostocaceae	Anabaena	482	1513	1504	271	0.0081648	0.0256294	0.0254769	0.00459058
OTU277	Bacteria	Chloroflexi	Ktedonobacteria	Ktedonobacterales	Ktedonobacteraceae	Ktedonobacter	469	1208	91	251	0.00794459	0.0204628	0.00154149	0.0042518
OTU424	Bacteria	Chloroflexi	Chloroflexi (class)	Chloroflexales	Chloroflexaceae	Roseiflexus	466	200	105	682	0.00789377	0.00338789	0.00177864	0.0115527
OTU416	Bacteria	Bacteroidetes	Sphingobacteria	Sphingobacteriales	Rhodothermaceae	Rhodothermus	465	567	3413	4675	0.00787683	0.00960465	0.0578143	0.0791918
OTU378	Bacteria	Firmicutes	Clostridia	Clostridiales	Peptococcaceae	Pelotomaculum	454	127	906	218	0.0076905	0.00215131	0.0153471	0.00369279
OTU543	Bacteria	Proteobacteria	Deltaproteobacteria	Desulfobacterales	Desulfobacteraceae	unclassified (derived from Desulfobacteraceae)	444	4380	7060	4180	0.0075211	0.0741947	0.119592	0.0708068
OTU231	Bacteria	Proteobacteria	Deltaproteobacteria	Desulfuromonadales	Geobacteraceae	Geoalkalibacter	443	3362	3434	8495	0.00750417	0.0569503	0.05817	0.1439
OTU216	Bacteria	Firmicutes	Clostridia	Clostridiales	Ruminococcaceae	Faecalibacterium	416	2440	2351	3421	0.0070468	0.0413322	0.0398246	0.0579498
OTU507	Bacteria	Thermotogae	Thermotogae (class)	Thermotogales	Thermotogaceae	Thermotoga	398	141	592	1849	0.00674189	0.00238846	0.0100281	0.031321
OTU331	Bacteria	Tenericutes	Mollicutes	Mycoplasmatales	Mycoplasmataceae	Mycoplasma	389	952	1017	285	0.00658944	0.0161263	0.0172274	0.00482774
OTU553	Bacteria	Firmicutes	Clostridia	Clostridiales	Lachnospiraceae	unclassified (derived from Lachnospiraceae)	368	1266	5744	2745	0.00623371	0.0214453	0.0973001	0.0464987
OTU308	Bacteria	Firmicutes	Negativicutes	Selenomonadales	Veillonellaceae	Megasphaera	366	31	21	41	0.00619983	0.000525122	0.000355728	0.000694516
OTU127	Bacteria	Chlorobi	Chlorobia	Chlorobiales	Chlorobiaceae	Chlorobium	359	464	67	2176	0.00608125	0.00785989	0.00113494	0.0368602
OTU466	Bacteria	Actinobacteria	Actinobacteria (class)	Actinomycetales	Streptomycetaceae	Streptomyces	346	249	1144	326	0.00586104	0.00421792	0.0193787	0.00552225
OTU406	Bacteria	Proteobacteria	Betaproteobacteria	Burkholderiales	Burkholderiaceae	Ralstonia	345	1764	24	39	0.0058441	0.0298811	0.000406546	0.000660638
OTU502	Bacteria	Actinobacteria	Actinobacteria (class)	Thermoleophilales	Thermoleophilaceae	Thermoleophilum	343	133	13135	2021	0.00581022	0.00225294	0.222499	0.0342346
OTU312	Bacteria	Verrucomicrobia	unclassified (derived from Verrucomicrobia)	Methylacidiphilales	Methylacidiphilaceae	Methylacidiphilum	334	980	509	1169	0.00565777	0.0166006	0.00862217	0.0198022
OTU163	Bacteria	Firmicutes	Clostridia	Clostridiales	Peptococcaceae	Desulfitobacterium	327	1608	555	470	0.00553919	0.0272386	0.00940138	0.00796153
OTU130	Bacteria	Proteobacteria	Deltaproteobacteria	Myxococcales	Polyangiaceae	Chondromyces	306	43	23	17	0.00518346	0.000728395	0.000389607	0.00028797
OTU243	Bacteria	Proteobacteria	Deltaproteobacteria	Myxococcales	Haliangiaceae	Haliangium	304	47	1	1	0.00514959	0.000796153	1.69394e-05	1.69394e-05
OTU148	Bacteria	Proteobacteria	Gammaproteobacteria	Legionellales	Coxiellaceae	Coxiella	303	3859	654	9658	0.00513265	0.0653692	0.0110784	0.163601
OTU405	Bacteria	Synergistetes	Synergistia	Synergistales	Synergistaceae	Pyramidobacter	299	789	30	2606	0.00506489	0.0133652	0.000508183	0.0441441
OTU549	Bacteria	Firmicutes	Erysipelotrichi	Erysipelotrichales	Erysipelotrichaceae	unclassified (derived from Erysipelotrichaceae)	299	330	522	180	0.00506489	0.00559001	0.00884238	0.0030491
OTU221	Bacteria	Bacteroidetes	Cytophagia	Cytophagales	Cytophagaceae	Flexibacter	288	23	116	119	0.00487855	0.000389607	0.00196497	0.00201579
OTU362	Bacteria	Cyanobacteria	unclassified (derived from Cyanobacteria)	Oscillatoriales	unclassified (derived from Oscillatoriales)	Oscillatoria	288	103	115	82	0.00487855	0.00174476	0.00194803	0.00138903
OTU233	Bacteria	Proteobacteria	Deltaproteobacteria	Desulfuromonadales	Geobacteraceae	Geobacter	287	1117	60	3294	0.00486162	0.0189213	0.00101637	0.0557985
OTU571	Bacteria	Firmicutes	Clostridia	Thermoanaerobacterales	unclassified (derived from Thermoanaerobacterales)	unclassified (derived from Thermoanaerobacterales)	258	1826	79108	1078	0.00437037	0.0309314	1.34004	0.0182607
OTU227	Bacteria	Cyanobacteria	unclassified (derived from Cyanobacteria)	Oscillatoriales	unclassified (derived from Oscillatoriales)	Geitlerinema	246	15	46	1	0.0041671	0.000254091	0.000779214	1.69394e-05
OTU224	Bacteria	Actinobacteria	Actinobacteria (class)	Actinomycetales	Frankiaceae	Frankia	244	4274	55	7610	0.00413322	0.0723991	0.000931668	0.128909
OTU118	Bacteria	Bacteroidetes	Flavobacteria	Flavobacteriales	Flavobacteriaceae	Capnocytophaga	239	1245	2585	1451	0.00404852	0.0210896	0.0437884	0.0245791
OTU505	Bacteria	Firmicutes	Negativicutes	Selenomonadales	Veillonellaceae	Thermosinus	238	106	1151	225	0.00403158	0.00179558	0.0194973	0.00381137
OTU510	Bacteria	Proteobacteria	Gammaproteobacteria	Chromatiales	Ectothiorhodospiraceae	Thioalkalivibrio	224	761	91	1590	0.00379443	0.0128909	0.00154149	0.0269337
OTU490	Bacteria	Firmicutes	Clostridia	Clostridiales	Peptococcaceae	Thermincola	217	630	1043	801	0.00367586	0.0106718	0.0176678	0.0135685
OTU112	Bacteria	Tenericutes	Mollicutes	Acholeplasmatales	Acholeplasmataceae	Candidatus Phytoplasma	214	251	325	67	0.00362504	0.0042518	0.00550531	0.00113494
OTU540	Bacteria	Proteobacteria	Betaproteobacteria	Burkholderiales	Comamonadaceae	unclassified (derived from Comamonadaceae)	212	193	197	1768	0.00359116	0.00326931	0.00333707	0.0299489
OTU465	Bacteria	Firmicutes	Bacilli	Lactobacillales	Streptococcaceae	Streptococcus	208	116	11409	421	0.0035234	0.00196497	0.193262	0.0071315
OTU187	Bacteria	Aquificae	Aquificae (class)	Aquificales	Desulfurobacteriaceae	Desulfurobacterium	201	386	43	16130	0.00340482	0.00653862	0.000728395	0.273233
OTU299	Bacteria	Firmicutes	Bacilli	Bacillales	Staphylococcaceae	Macrococcus	201	32	1	81	0.00340482	0.000542062	1.69394e-05	0.00137209
OTU169	Bacteria	Proteobacteria	Deltaproteobacteria	Desulfobacterales	Desulfobacteraceae	Desulfocella	199	42	13	16	0.00337095	0.000711456	0.000220213	0.000271031
OTU76	Bacteria	Actinobacteria	Actinobacteria (class)	Bifidobacteriales	Bifidobacteriaceae	Bifidobacterium	197	135	848	166	0.00333707	0.00228682	0.0143646	0.00281194
OTU85	Bacteria	Spirochaetes	Spirochaetes (class)	Spirochaetales	Brachyspiraceae	Brachyspira	197	108	1	93	0.00333707	0.00182946	1.69394e-05	0.00157537
OTU552	Bacteria	Chloroflexi	Ktedonobacteria	unclassified (derived from Ktedonobacteria)	unclassified (derived from Ktedonobacteria)	unclassified (derived from Ktedonobacteria)	197	42	1	15	0.00333707	0.000711456	1.69394e-05	0.000254091
OTU372	Bacteria	Firmicutes	Bacilli	Bacillales	Pasteuriaceae	Pasteuria	193	15816	18466	4180	0.00326931	0.267914	0.312803	0.0708068
OTU394	Bacteria	Actinobacteria	Actinobacteria (class)	Actinomycetales	Propionibacteriaceae	Propionibacterium	193	2222	67	66	0.00326931	0.0376394	0.00113494	0.001118
OTU96	Bacteria	Firmicutes	Clostridia	Thermoanaerobacterales	Thermoanaerobacteraceae	Caldanaerobius	192	10345	1590	3899	0.00325237	0.175238	0.0269337	0.0660468
OTU367	Bacteria	Firmicutes	Bacilli	Bacillales	Paenibacillaceae	Paenibacillus	180	1117	47	23184	0.0030491	0.0189213	0.000796153	0.392724
OTU111	Bacteria	Nitrospirae	Nitrospira (class)	Nitrospirales	Nitrospiraceae	Candidatus Magnetobacterium	179	2372	351	1	0.00303216	0.0401803	0.00594574	1.69394e-05
OTU24	Bacteria	Proteobacteria	Gammaproteobacteria	Aeromonadales	Aeromonadaceae	Aeromonas	173	1414	14	69	0.00293052	0.0239523	0.000237152	0.00116882
OTU120	Bacteria	Firmicutes	Bacilli	Lactobacillales	Carnobacteriaceae	Carnobacterium	170	1	1	12	0.0028797	1.69394e-05	1.69394e-05	0.000203273
OTU124	Bacteria	Bacteroidetes	Sphingobacteria	Sphingobacteriales	unclassified (derived from Sphingobacteriales)	Chitinophaga	169	26	1	676	0.00286276	0.000440425	1.69394e-05	0.0114511
OTU402	Bacteria	Actinobacteria	Actinobacteria (class)	Actinomycetales	Pseudonocardiaceae	Pseudonocardia	165	2164	144	1654	0.00279501	0.0366569	0.00243928	0.0280178
OTU411	Bacteria	Actinobacteria	Actinobacteria (class)	Actinomycetales	Nocardiaceae	Rhodococcus	163	360	148	215	0.00276113	0.00609819	0.00250703	0.00364198
OTU546	Bacteria	Proteobacteria	Deltaproteobacteria	Desulfovibrionales	unclassified (derived from Desulfovibrionales)	unclassified (derived from Desulfovibrionales)	160	183	1832	223	0.00271031	0.00309991	0.031033	0.00377749
OTU329	Bacteria	Proteobacteria	Gammaproteobacteria	Pseudomonadales	Moraxellaceae	Moraxella	160	43	30	21	0.00271031	0.000728395	0.000508183	0.000355728
OTU99	Bacteria	Firmicutes	Clostridia	Clostridiales	Clostridiaceae	Caloramator	158	110	80	439	0.00267643	0.00186334	0.00135515	0.00743641
OTU494	Bacteria	unclassified (derived from Bacteria)	unclassified (derived from Bacteria)	unclassified (derived from Bacteria)	unclassified (derived from Bacteria)	Thermobaculum	156	163	113	61	0.00264255	0.00276113	0.00191416	0.0010333
OTU40	Bacteria	Synergistetes	Synergistia	Synergistales	Synergistaceae	Aminobacterium	152	166	4373	1217	0.00257479	0.00281194	0.0740761	0.0206153
OTU90	Bacteria	Firmicutes	Bacilli	Bacillales	Listeriaceae	Brochothrix	151	102	102	40	0.00255785	0.00172782	0.00172782	0.000677577
OTU13	Bacteria	Proteobacteria	Betaproteobacteria	Burkholderiales	Comamonadaceae	Acidovorax	149	43	1	26	0.00252397	0.000728395	1.69394e-05	0.000440425
OTU91	Bacteria	Proteobacteria	Alphaproteobacteria	Rhizobiales	Brucellaceae	Brucella	147	258	44	68	0.0024901	0.00437037	0.000745335	0.00115188
OTU449	Bacteria	Chloroflexi	Thermomicrobia (class)	Sphaerobacterales	Sphaerobacteraceae	Sphaerobacter	142	150	224	146	0.0024054	0.00254091	0.00379443	0.00247316
OTU28	Bacteria	Actinobacteria	Actinobacteria (class)	Actinomycetales	Microbacteriaceae	Agrococcus	142	75	38	30	0.0024054	0.00127046	0.000643698	0.000508183
OTU63	Bacteria	Proteobacteria	Betaproteobacteria	Rhodocyclales	Rhodocyclaceae	Azoarcus	141	40	56	241	0.00238846	0.000677577	0.000948608	0.0040824
OTU157	Bacteria	Chloroflexi	Dehalococcoidetes	unclassified (derived from Dehalococcoidetes)	unclassified (derived from Dehalococcoidetes)	Dehalococcoides	140	34473	1285	108707	0.00237152	0.583953	0.0217672	1.84143
OTU14	Bacteria	Proteobacteria	Gammaproteobacteria	Pseudomonadales	Moraxellaceae	Acinetobacter	139	647	1673	2903	0.00235458	0.0109598	0.0283397	0.0491752
OTU334	Bacteria	Proteobacteria	Deltaproteobacteria	Myxococcales	Nannocystaceae	Nannocystis	138	15	76	25	0.00233764	0.000254091	0.0012874	0.000423486
OTU60	Bacteria	Actinobacteria	Actinobacteria (class)	Actinomycetales	Micrococcaceae	Arthrobacter	126	189	16	22	0.00213437	0.00320155	0.000271031	0.000372667
OTU205	Bacteria	Elusimicrobia	Elusimicrobia (class)	Elusimicrobiales	Elusimicrobiaceae	Elusimicrobium	125	38	17	2419	0.00211743	0.000643698	0.00028797	0.0409765
OTU450	Bacteria	Bacteroidetes	Sphingobacteria	Sphingobacteriales	Sphingobacteriaceae	Sphingobacterium	119	215	49	162	0.00201579	0.00364198	0.000830032	0.00274419
OTU386	Bacteria	Planctomycetes	Planctomycetacia	Planctomycetales	Planctomycetaceae	Pirellula	116	150	78	2091	0.00196497	0.00254091	0.00132128	0.0354203
OTU566	Bacteria	Proteobacteria	Betaproteobacteria	Rhodocyclales	Rhodocyclaceae	unclassified (derived from Rhodocyclaceae)	113	37	17	30	0.00191416	0.000626759	0.00028797	0.000508183
OTU100	Bacteria	Proteobacteria	Epsilonproteobacteria	Nautiliales	Nautiliaceae	Caminibacter	112	18	200	745	0.00189722	0.00030491	0.00338789	0.0126199
OTU193	Bacteria	Dictyoglomi	Dictyoglomia	Dictyoglomales	Dictyoglomaceae	Dictyoglomus	111	221	308	290	0.00188028	0.00374361	0.00521734	0.00491243
OTU173	Bacteria	Proteobacteria	Deltaproteobacteria	Desulfovibrionales	Desulfohalobiaceae	Desulfohalobium	111	52	50	83	0.00188028	0.00088085	0.000846971	0.00140597
OTU391	Bacteria	Bacteroidetes	Bacteroidia	Bacteroidales	Prevotellaceae	Prevotella	109	185	1158	78	0.0018464	0.00313379	0.0196159	0.00132128
OTU34	Bacteria	Bacteroidetes	Bacteroidia	Bacteroidales	Rikenellaceae	Alistipes	107	27	1	14	0.00181252	0.000457364	1.69394e-05	0.000237152
OTU237	Bacteria	Proteobacteria	Alphaproteobacteria	Rhodospirillales	Acetobacteraceae	Gluconobacter	106	153	12	1	0.00179558	0.00259173	0.000203273	1.69394e-05
OTU58	Bacteria	Proteobacteria	Betaproteobacteria	Rhodocyclales	Rhodocyclaceae	Aromatoleum	105	130	80	149	0.00177864	0.00220213	0.00135515	0.00252397
OTU261	Bacteria	Aquificae	Aquificae (class)	Aquificales	Aquificaceae	Hydrogenobaculum	103	505	658	556	0.00174476	0.00855441	0.0111461	0.00941832
OTU375	Bacteria	Proteobacteria	Deltaproteobacteria	Desulfuromonadales	Pelobacteraceae	Pelobacter	103	25	1	63	0.00174476	0.000423486	1.69394e-05	0.00106718
OTU569	Bacteria	Bacteroidetes	Sphingobacteria	Sphingobacteriales	Sphingobacteriaceae	unclassified (derived from Sphingobacteriaceae)	101	83	1	19	0.00171088	0.00140597	1.69394e-05	0.000321849
OTU420	Bacteria	Bacteroidetes	Flavobacteria	Flavobacteriales	Flavobacteriaceae	Riemerella	99	141	194	3210	0.001677	0.00238846	0.00328625	0.0543756
OTU200	Bacteria	Proteobacteria	Gammaproteobacteria	Chromatiales	Ectothiorhodospiraceae	Ectothiorhodospira	98	283	562	8303	0.00166006	0.00479386	0.00951996	0.140648
OTU138	Bacteria	Firmicutes	Bacilli	Bacillales	Paenibacillaceae	Cohnella	96	1	1	1	0.00162618	1.69394e-05	1.69394e-05	1.69394e-05
OTU567	Bacteria	Proteobacteria	Alphaproteobacteria	Rhodospirillales	Rhodospirillaceae	unclassified (derived from Rhodospirillaceae)	96	109	163	1	0.00162618	0.0018464	0.00276113	1.69394e-05
OTU41	Bacteria	Firmicutes	Clostridia	Thermoanaerobacterales	Thermoanaerobacteraceae	Ammonifex	95	187	1	65	0.00160925	0.00316767	1.69394e-05	0.00110106
OTU390	Bacteria	Actinobacteria	Actinobacteria (class)	Actinomycetales	Pseudonocardiaceae	Prauserella	95	1	1	1	0.00160925	1.69394e-05	1.69394e-05	1.69394e-05
OTU345	Bacteria	Actinobacteria	Actinobacteria (class)	Actinomycetales	Nocardiaceae	Nocardia	92	347	17	331	0.00155843	0.00587798	0.00028797	0.00560695
OTU65	Bacteria	Proteobacteria	Alphaproteobacteria	Rhodospirillales	Rhodospirillaceae	Azospirillum	92	86	321	29	0.00155843	0.00145679	0.00543756	0.000491243
OTU108	Bacteria	Acidobacteria	unclassified (derived from Acidobacteria)	unclassified (derived from Acidobacteria)	unclassified (derived from Acidobacteria)	Candidatus Koribacter	91	115	22	154	0.00154149	0.00194803	0.000372667	0.00260867
OTU141	Bacteria	Proteobacteria	Betaproteobacteria	Burkholderiales	Comamonadaceae	Comamonas	91	55	1	93	0.00154149	0.000931668	1.69394e-05	0.00157537
OTU352	Bacteria	Proteobacteria	Alphaproteobacteria	Sphingomonadales	Sphingomonadaceae	Novosphingobium	91	76	1	18	0.00154149	0.0012874	1.69394e-05	0.00030491
OTU443	Bacteria	Proteobacteria	Gammaproteobacteria	Alteromonadales	Shewanellaceae	Shewanella	89	124	39	87	0.00150761	0.00210049	0.000660638	0.00147373
OTU578	Bacteria	Firmicutes	Negativicutes	Selenomonadales	Veillonellaceae	Veillonella	89	69	138	40	0.00150761	0.00116882	0.00233764	0.000677577
OTU191	Bacteria	Firmicutes	Negativicutes	Selenomonadales	Veillonellaceae	Dialister	88	68	157	25	0.00149067	0.00115188	0.00265949	0.000423486
OTU430	Bacteria	Actinobacteria	Actinobacteria (class)	Rubrobacterales	Rubrobacteraceae	Rubrobacter	87	182	174	4004	0.00147373	0.00308298	0.00294746	0.0678255
OTU9	Bacteria	Proteobacteria	Gammaproteobacteria	Acidithiobacillales	Acidithiobacillaceae	Acidithiobacillus	87	129	143	28	0.00147373	0.00218519	0.00242234	0.000474304
OTU373	Bacteria	Bacteroidetes	Sphingobacteria	Sphingobacteriales	Sphingobacteriaceae	Pedobacter	86	43	47	70	0.00145679	0.000728395	0.000796153	0.00118576
OTU12	Bacteria	Actinobacteria	Actinobacteria (class)	Actinomycetales	Acidothermaceae	Acidothermus	85	483	109	1820	0.00143985	0.00818174	0.0018464	0.0308298
OTU463	Bacteria	Firmicutes	Bacilli	Bacillales	Staphylococcaceae	Staphylococcus	84	262	168	109	0.00142291	0.00443813	0.00284582	0.0018464
OTU51	Bacteria	Firmicutes	Bacilli	Bacillales	Paenibacillaceae	Aneurinibacillus	82	425	1	343	0.00138903	0.00719926	1.69394e-05	0.00581022
OTU335	Bacteria	Firmicutes	Clostridia	Natranaerobiales	Natranaerobiaceae	Natranaerobius	79	604	119	910	0.00133821	0.0102314	0.00201579	0.0154149
OTU170	Bacteria	Proteobacteria	Deltaproteobacteria	Desulfobacterales	Desulfobacteraceae	Desulfococcus	77	304	85	21	0.00130434	0.00514959	0.00143985	0.000355728
OTU535	Bacteria	Proteobacteria	Epsilonproteobacteria	Campylobacterales	Campylobacteraceae	unclassified (derived from Campylobacteraceae)	76	29	1	178	0.0012874	0.000491243	1.69394e-05	0.00301522
OTU210	Bacteria	Firmicutes	Erysipelotrichi	Erysipelotrichales	Erysipelotrichaceae	Erysipelothrix	74	1	1	1	0.00125352	1.69394e-05	1.69394e-05	1.69394e-05
OTU452	Bacteria	Proteobacteria	Alphaproteobacteria	Sphingomonadales	Sphingomonadaceae	Sphingomonas	72	11	14	75	0.00121964	0.000186334	0.000237152	0.00127046
OTU512	Bacteria	Proteobacteria	Betaproteobacteria	Hydrogenophilales	Hydrogenophilaceae	Thiobacillus	71	381	32	477	0.0012027	0.00645392	0.000542062	0.00808011
OTU135	Bacteria	Actinobacteria	Actinobacteria (class)	Actinomycetales	Microbacteriaceae	Clavibacter	70	191	21556	2963	0.00118576	0.00323543	0.365146	0.0501915
OTU399	Bacteria	Cyanobacteria	unclassified (derived from Cyanobacteria)	Oscillatoriales	unclassified (derived from Oscillatoriales)	Pseudanabaena	68	316	116	31	0.00115188	0.00535286	0.00196497	0.000525122
OTU49	Bacteria	Firmicutes	Clostridia	Clostridiales	Ruminococcaceae	Anaerotruncus	67	19	1	19	0.00113494	0.000321849	1.69394e-05	0.000321849
OTU199	Bacteria	Proteobacteria	Gammaproteobacteria	Xanthomonadales	Xanthomonadaceae	Dyella	67	204	1	1	0.00113494	0.00345564	1.69394e-05	1.69394e-05
OTU487	Bacteria	Firmicutes	Clostridia	Thermoanaerobacterales	Thermoanaerobacteraceae	Thermacetogenium	66	134	78	92	0.001118	0.00226988	0.00132128	0.00155843
OTU290	Bacteria	Spirochaetes	Spirochaetes (class)	Spirochaetales	Leptospiraceae	Leptospira	65	297	789	3423	0.00110106	0.00503101	0.0133652	0.0579837
OTU539	Bacteria	Firmicutes	Clostridia	Clostridiales	unclassified (derived from Clostridiales)	unclassified (derived from Clostridiales)	64	83	39	93	0.00108412	0.00140597	0.000660638	0.00157537
OTU6	Bacteria	Firmicutes	Negativicutes	Selenomonadales	Acidaminococcaceae	Acidaminococcus	64	22	12	24	0.00108412	0.000372667	0.000203273	0.000406546
OTU176	Bacteria	Proteobacteria	Deltaproteobacteria	Desulfovibrionales	Desulfonatronumaceae	Desulfonatronum	63	503	150	590	0.00106718	0.00852053	0.00254091	0.00999426
OTU347	Bacteria	Actinobacteria	Actinobacteria (class)	Actinomycetales	Nocardiopsaceae	Nocardiopsis	63	191	77	261	0.00106718	0.00323543	0.00130434	0.00442119
OTU313	Bacteria	Proteobacteria	Betaproteobacteria	Methylophilales	Methylophilaceae	Methylobacillus	63	259	2319	168	0.00106718	0.00438731	0.0392825	0.00284582
OTU409	Bacteria	Proteobacteria	Alphaproteobacteria	Rhizobiales	Rhizobiaceae	Rhizobium	63	72	1	20	0.00106718	0.00121964	1.69394e-05	0.000338789
OTU366	Bacteria	Firmicutes	Clostridia	Clostridiales	Clostridiaceae	Oxobacter	62	1	4475	2372	0.00105024	1.69394e-05	0.0758039	0.0401803
OTU36	Bacteria	Firmicutes	Clostridia	Clostridiales	Clostridiaceae	Alkaliphilus	62	538	456	1189	0.00105024	0.00911341	0.00772438	0.020141
OTU211	Bacteria	Proteobacteria	Alphaproteobacteria	Sphingomonadales	Erythrobacteraceae	Erythrobacter	62	91	1	1	0.00105024	0.00154149	1.69394e-05	1.69394e-05
OTU381	Bacteria	Proteobacteria	Deltaproteobacteria	Bdellovibrionales	Bacteriovoracaceae	Peredibacter	61	1	1	1	0.0010333	1.69394e-05	1.69394e-05	1.69394e-05
OTU7	Bacteria	Actinobacteria	Actinobacteria (class)	Acidimicrobiales	Acidimicrobiaceae	Acidimicrobium	58	68	4016	1585	0.000982487	0.00115188	0.0680287	0.026849
OTU514	Bacteria	Proteobacteria	Gammaproteobacteria	Chromatiales	Chromatiaceae	Thiocapsa	58	31	32	58	0.000982487	0.000525122	0.000542062	0.000982487
OTU572	Bacteria	Actinobacteria	Actinobacteria (class)	Actinomycetales	Thermomonosporaceae	unclassified (derived from Thermomonosporaceae)	57	130	60	352	0.000965547	0.00220213	0.00101637	0.00596268
OTU101	Bacteria	Proteobacteria	Epsilonproteobacteria	Campylobacterales	Campylobacteraceae	Campylobacter	56	124	111	88	0.000948608	0.00210049	0.00188028	0.00149067
OTU86	Bacteria	Proteobacteria	Alphaproteobacteria	Rhizobiales	Bradyrhizobiaceae	Bradyrhizobium	56	100	82	76	0.000948608	0.00169394	0.00138903	0.0012874
OTU577	Bacteria	Proteobacteria	Betaproteobacteria	Burkholderiales	Comamonadaceae	Variovorax	56	32	28	67	0.000948608	0.000542062	0.000474304	0.00113494
OTU486	Bacteria	Proteobacteria	Betaproteobacteria	Rhodocyclales	Rhodocyclaceae	Thauera	56	51	16	34	0.000948608	0.000863911	0.000271031	0.00057594
OTU410	Bacteria	Proteobacteria	Alphaproteobacteria	Rhodobacterales	Rhodobacteraceae	Rhodobacter	56	1	1	29	0.000948608	1.69394e-05	1.69394e-05	0.000491243
OTU98	Bacteria	Proteobacteria	Betaproteobacteria	Burkholderiales	Comamonadaceae	Caldimonas	55	25	131	2069	0.000931668	0.000423486	0.00221906	0.0350477
OTU247	Bacteria	Firmicutes	Clostridia	Halanaerobiales	Halanaerobiaceae	Halothermothrix	55	126	150	137	0.000931668	0.00213437	0.00254091	0.0023207
OTU203	Bacteria	Proteobacteria	Betaproteobacteria	Neisseriales	Neisseriaceae	Eikenella	55	17	34	36	0.000931668	0.00028797	0.00057594	0.000609819
OTU174	Bacteria	Proteobacteria	Deltaproteobacteria	Desulfovibrionales	Desulfomicrobiaceae	Desulfomicrobium	55	35	26	30	0.000931668	0.00059288	0.000440425	0.000508183
OTU317	Bacteria	Proteobacteria	Gammaproteobacteria	Methylococcales	Methylococcaceae	Methylohalobius	54	119	13	102	0.000914729	0.00201579	0.000220213	0.00172782
OTU585	Bacteria	Proteobacteria	Gammaproteobacteria	Xanthomonadales	Xanthomonadaceae	Xanthomonas	54	142	81	33	0.000914729	0.0024054	0.00137209	0.000559001
OTU506	Bacteria	Thermotogae	Thermotogae (class)	Thermotogales	Thermotogaceae	Thermosipho	54	34	24	22	0.000914729	0.00057594	0.000406546	0.000372667
OTU316	Bacteria	Proteobacteria	Gammaproteobacteria	Methylococcales	Methylococcaceae	Methylococcus	53	30	26	170	0.00089779	0.000508183	0.000440425	0.0028797
OTU110	Bacteria	Proteobacteria	Alphaproteobacteria	Rhizobiales	Rhizobiaceae	Candidatus Liberibacter	52	50	26	56	0.00088085	0.000846971	0.000440425	0.000948608
OTU419	Bacteria	Proteobacteria	Alphaproteobacteria	Rickettsiales	Rickettsiaceae	Rickettsia	52	57	77	24	0.00088085	0.000965547	0.00130434	0.000406546
OTU262	Bacteria	Proteobacteria	Betaproteobacteria	Burkholderiales	Comamonadaceae	Hydrogenophaga	52	36	1	1	0.00088085	0.000609819	1.69394e-05	1.69394e-05
OTU292	Bacteria	Proteobacteria	Betaproteobacteria	Burkholderiales	unclassified (derived from Burkholderiales)	Leptothrix	50	11	120	125	0.000846971	0.000186334	0.00203273	0.00211743
OTU64	Bacteria	Proteobacteria	Alphaproteobacteria	Rhizobiales	Xanthobacteraceae	Azorhizobium	50	45	1	26	0.000846971	0.000762274	1.69394e-05	0.000440425
OTU484	Bacteria	Bacteroidetes	Sphingobacteria	Sphingobacteriales	unclassified (derived from Sphingobacteriales)	Terrimonas	49	150	58	383	0.000830032	0.00254091	0.000982487	0.0064878
OTU346	Bacteria	Actinobacteria	Actinobacteria (class)	Actinomycetales	Nocardioidaceae	Nocardioides	49	22	1	39	0.000830032	0.000372667	1.69394e-05	0.000660638
OTU30	Bacteria	Proteobacteria	Betaproteobacteria	Burkholderiales	Alcaligenaceae	Alcaligenes	49	65	38	24	0.000830032	0.00110106	0.000643698	0.000406546
OTU107	Bacteria	Proteobacteria	Betaproteobacteria	Burkholderiales	Burkholderiaceae	Candidatus Glomeribacter	49	34	37	15	0.000830032	0.00057594	0.000626759	0.000254091
OTU413	Bacteria	Proteobacteria	Alphaproteobacteria	Rhizobiales	Bradyrhizobiaceae	Rhodopseudomonas	48	300	276	47	0.000813092	0.00508183	0.00467528	0.000796153
OTU202	Bacteria	Actinobacteria	Actinobacteria (class)	Coriobacteriales	Coriobacteriaceae	Eggerthella	48	56	26	44	0.000813092	0.000948608	0.000440425	0.000745335
OTU189	Bacteria	Firmicutes	Clostridia	Clostridiales	Syntrophomonadaceae	Dethiobacter	48	1	1	16	0.000813092	1.69394e-05	1.69394e-05	0.000271031
OTU559	Bacteria	Firmicutes	Clostridia	Clostridiales	Peptococcaceae	unclassified (derived from Peptococcaceae)	47	85	67	2473	0.000796153	0.00143985	0.00113494	0.0418912
OTU519	Bacteria	Proteobacteria	Gammaproteobacteria	Chromatiales	Ectothiorhodospiraceae	Thiorhodospira	47	92	68	702	0.000796153	0.00155843	0.00115188	0.0118915
OTU160	Bacteria	Proteobacteria	Betaproteobacteria	Burkholderiales	Comamonadaceae	Delftia	47	344	80	20	0.000796153	0.00582716	0.00135515	0.000338789
OTU342	Bacteria	Proteobacteria	Betaproteobacteria	Nitrosomonadales	Nitrosomonadaceae	Nitrosospira	47	61	40	20	0.000796153	0.0010333	0.000677577	0.000338789
OTU250	Bacteria	Proteobacteria	Epsilonproteobacteria	Campylobacterales	Helicobacteraceae	Helicobacter	46	77	86	25	0.000779214	0.00130434	0.00145679	0.000423486
OTU300	Bacteria	Proteobacteria	Alphaproteobacteria	Rhodobacterales	Hyphomonadaceae	Maricaulis	45	121	75	11	0.000762274	0.00204967	0.00127046	0.000186334
OTU350	Bacteria	Cyanobacteria	unclassified (derived from Cyanobacteria)	Nostocales	Nostocaceae	Nostoc	44	286	131	201	0.000745335	0.00484468	0.00221906	0.00340482
OTU319	Bacteria	Proteobacteria	Gammaproteobacteria	Methylococcales	Methylococcaceae	Methylothermus	43	26	632	17	0.000728395	0.000440425	0.0107057	0.00028797
OTU97	Bacteria	Firmicutes	Clostridia	Thermoanaerobacterales	Thermoanaerobacterales Family III. Incertae Sedis	Caldicellulosiruptor	42	1280	270	2356	0.000711456	0.0216825	0.00457364	0.0399093
OTU491	Bacteria	Firmicutes	Bacilli	Bacillales	Thermoactinomycetaceae	Thermoactinomyces	42	495	183	813	0.000711456	0.00838502	0.00309991	0.0137718
OTU208	Bacteria	Firmicutes	Clostridia	Clostridiales	unclassified (derived from Clostridiales)	Epulopiscium	42	20	106	495	0.000711456	0.000338789	0.00179558	0.00838502
OTU473	Bacteria	Cyanobacteria	unclassified (derived from Cyanobacteria)	Chroococcales	unclassified (derived from Chroococcales)	Synechococcus	42	237	113	461	0.000711456	0.00401464	0.00191416	0.00780908
OTU361	Bacteria	Bacteroidetes	Flavobacteria	Flavobacteriales	Flavobacteriaceae	Ornithobacterium	42	315	104	282	0.000711456	0.00533592	0.0017617	0.00477692
OTU5	Bacteria	Proteobacteria	Betaproteobacteria	Burkholderiales	Alcaligenaceae	Achromobacter	41	1	22	182	0.000694516	1.69394e-05	0.000372667	0.00308298
OTU94	Bacteria	Firmicutes	Clostridia	Clostridiales	Lachnospiraceae	Butyrivibrio	41	18	41	39	0.000694516	0.00030491	0.000694516	0.000660638
OTU253	Bacteria	Firmicutes	Clostridia	Clostridiales	Heliobacteriaceae	Heliorestis	41	1	1	1	0.000694516	1.69394e-05	1.69394e-05	1.69394e-05
OTU18	Bacteria	Actinobacteria	Actinobacteria (class)	Actinomycetales	Thermomonosporaceae	Actinocorallia	39	99	58	185	0.000660638	0.001677	0.000982487	0.00313379
OTU38	Bacteria	Proteobacteria	Gammaproteobacteria	Chromatiales	Chromatiaceae	Allochromatium	39	54	17	17	0.000660638	0.000914729	0.00028797	0.00028797
OTU182	Bacteria	Firmicutes	Clostridia	Clostridiales	Peptococcaceae	Desulfosporosinus	38	403	48	102	0.000643698	0.00682659	0.000813092	0.00172782
OTU226	Bacteria	Fusobacteria	Fusobacteria (class)	Fusobacteriales	Fusobacteriaceae	Fusobacterium	38	72	44	1	0.000643698	0.00121964	0.000745335	1.69394e-05
OTU318	Bacteria	Proteobacteria	Gammaproteobacteria	Methylococcales	Methylococcaceae	Methylomicrobium	38	1	1	1	0.000643698	1.69394e-05	1.69394e-05	1.69394e-05
OTU407	Bacteria	Actinobacteria	Actinobacteria (class)	Actinomycetales	Microbacteriaceae	Rathayibacter	37	51	23	60	0.000626759	0.000863911	0.000389607	0.00101637
OTU408	Bacteria	Proteobacteria	Gammaproteobacteria	Chromatiales	Chromatiaceae	Rheinheimera	37	1	1	37	0.000626759	1.69394e-05	1.69394e-05	0.000626759
OTU315	Bacteria	Proteobacteria	Gammaproteobacteria	Methylococcales	Methylococcaceae	Methylocaldum	36	330	1	1	0.000609819	0.00559001	1.69394e-05	1.69394e-05
OTU11	Bacteria	Acidobacteria	Acidobacteria (class)	Acidobacteriales	Acidobacteriaceae	Acidobacterium	35	32	15	96	0.00059288	0.000542062	0.000254091	0.00162618
OTU212	Bacteria	Proteobacteria	Gammaproteobacteria	Enterobacteriales	Enterobacteriaceae	Escherichia	34	90	15	227	0.00057594	0.00152455	0.000254091	0.00384525
OTU323	Bacteria	Actinobacteria	Actinobacteria (class)	Actinomycetales	Propionibacteriaceae	Microlunatus	34	46	26	49	0.00057594	0.000779214	0.000440425	0.000830032
OTU314	Bacteria	Proteobacteria	Alphaproteobacteria	Rhizobiales	Methylobacteriaceae	Methylobacterium	34	51	34	31	0.00057594	0.000863911	0.00057594	0.000525122
OTU348	Bacteria	Cyanobacteria	unclassified (derived from Cyanobacteria)	Nostocales	Nostocaceae	Nodularia	34	28	93	17	0.00057594	0.000474304	0.00157537	0.00028797
OTU369	Bacteria	Bacteroidetes	Bacteroidia	Bacteroidales	Porphyromonadaceae	Parabacteroides	34	38	50	1	0.00057594	0.000643698	0.000846971	1.69394e-05
OTU520	Bacteria	Proteobacteria	Gammaproteobacteria	Chromatiales	Chromatiaceae	Thiorhodovibrio	34	22	35	1	0.00057594	0.000372667	0.00059288	1.69394e-05
OTU529	Bacteria	Firmicutes	Bacilli	Bacillales	Alicyclobacillaceae	unclassified (derived from Alicyclobacillaceae)	33	343	37	184	0.000559001	0.00581022	0.000626759	0.00311685
OTU37	Bacteria	Proteobacteria	Gammaproteobacteria	Chromatiales	Ectothiorhodospiraceae	Alkalispirillum	33	38	71	28	0.000559001	0.000643698	0.0012027	0.000474304
OTU547	Bacteria	Proteobacteria	Gammaproteobacteria	Enterobacteriales	Enterobacteriaceae	unclassified (derived from Enterobacteriaceae)	33	22	1	16	0.000559001	0.000372667	1.69394e-05	0.000271031
OTU479	Bacteria	Proteobacteria	Betaproteobacteria	Burkholderiales	Oxalobacteraceae	Telluria	33	401	50	1	0.000559001	0.00679271	0.000846971	1.69394e-05
OTU358	Bacteria	Verrucomicrobia	Opitutae	unclassified (derived from Opitutae)	Opitutaceae	Opitutus	32	11	1	71	0.000542062	0.000186334	1.69394e-05	0.0012027
OTU395	Bacteria	Verrucomicrobia	Verrucomicrobiae	Verrucomicrobiales	Verrucomicrobiaceae	Prosthecobacter	32	23	1	32	0.000542062	0.000389607	1.69394e-05	0.000542062
OTU218	Bacteria	Firmicutes	Clostridia	Clostridiales	Clostridiales Family XI. Incertae Sedis	Finegoldia	32	29	31	29	0.000542062	0.000491243	0.000525122	0.000491243
OTU364	Bacteria	Proteobacteria	Betaproteobacteria	Burkholderiales	Oxalobacteraceae	Oxalicibacterium	32	159	1	26	0.000542062	0.00269337	1.69394e-05	0.000440425
OTU93	Bacteria	Firmicutes	Clostridia	Clostridiales	Clostridiaceae	Butyricicoccus	31	259	16	74	0.000525122	0.00438731	0.000271031	0.00125352
OTU336	Bacteria	Proteobacteria	Betaproteobacteria	Neisseriales	Neisseriaceae	Neisseria	31	138	42	40	0.000525122	0.00233764	0.000711456	0.000677577
OTU89	Bacteria	Proteobacteria	Alphaproteobacteria	Caulobacterales	Caulobacteraceae	Brevundimonas	31	19	1	21	0.000525122	0.000321849	1.69394e-05	0.000355728
OTU195	Bacteria	Cyanobacteria	unclassified (derived from Cyanobacteria)	Nostocales	Nostocaceae	Dolichospermum	31	106	83	16	0.000525122	0.00179558	0.00140597	0.000271031
OTU144	Bacteria	Firmicutes	Clostridia	Thermoanaerobacterales	Thermodesulfobiaceae	Coprothermobacter	30	94	620	133	0.000508183	0.00159231	0.0105024	0.00225294
OTU324	Bacteria	Actinobacteria	Actinobacteria (class)	Actinomycetales	Micromonosporaceae	Micromonospora	30	7126	57	31	0.000508183	0.12071	0.000965547	0.000525122
OTU83	Bacteria	Proteobacteria	Alphaproteobacteria	Rhizobiales	Bradyrhizobiaceae	Bosea	30	94	73	1	0.000508183	0.00159231	0.00123658	1.69394e-05
OTU70	Bacteria	Bacteroidetes	Bacteroidia	Bacteroidales	Porphyromonadaceae	Barnesiella	29	14	1	1	0.000491243	0.000237152	1.69394e-05	1.69394e-05
OTU582	Bacteria	Proteobacteria	Gammaproteobacteria	Vibrionales	Vibrionaceae	Vibrio	28	23	21	37	0.000474304	0.000389607	0.000355728	0.000626759
OTU288	Bacteria	Cyanobacteria	unclassified (derived from Cyanobacteria)	Oscillatoriales	unclassified (derived from Oscillatoriales)	Leptolyngbya	28	28	32	11	0.000474304	0.000474304	0.000542062	0.000186334
OTU72	Bacteria	Proteobacteria	Deltaproteobacteria	Bdellovibrionales	Bdellovibrionaceae	Bdellovibrio	28	11	13	1	0.000474304	0.000186334	0.000220213	1.69394e-05
OTU284	Bacteria	Bacteroidetes	Flavobacteria	Flavobacteriales	Flavobacteriaceae	Leeuwenhoekiella	28	1	1	1	0.000474304	1.69394e-05	1.69394e-05	1.69394e-05
OTU79	Bacteria	Bacteroidetes	Flavobacteria	Flavobacteriales	Blattabacteriaceae	Blattabacterium	27	138	211	46	0.000457364	0.00233764	0.00357422	0.000779214
OTU298	Bacteria	Firmicutes	Bacilli	Bacillales	Bacillaceae	Lysinibacillus	27	1	1	16	0.000457364	1.69394e-05	1.69394e-05	0.000271031
OTU272	Bacteria	Actinobacteria	Actinobacteria (class)	Actinomycetales	Jonesiaceae	Jonesia	26	29	33	86	0.000440425	0.000491243	0.000559001	0.00145679
OTU518	Bacteria	Proteobacteria	Betaproteobacteria	Burkholderiales	unclassified (derived from Burkholderiales)	Thiomonas	26	15	1	48	0.000440425	0.000254091	1.69394e-05	0.000813092
OTU263	Bacteria	Bacteroidetes	Cytophagia	Cytophagales	Cytophagaceae	Hymenobacter	26	17	60	17	0.000440425	0.00028797	0.00101637	0.00028797
OTU151	Bacteria	Proteobacteria	Betaproteobacteria	Burkholderiales	Burkholderiaceae	Cupriavidus	26	83	22	1	0.000440425	0.00140597	0.000372667	1.69394e-05
OTU495	Bacteria	Actinobacteria	Actinobacteria (class)	Actinomycetales	Nocardiopsaceae	Thermobifida	25	63	54	724	0.000423486	0.00106718	0.000914729	0.0122641
OTU432	Bacteria	Actinobacteria	Actinobacteria (class)	Actinomycetales	Pseudonocardiaceae	Saccharopolyspora	25	38	210	446	0.000423486	0.000643698	0.00355728	0.00755498
OTU435	Bacteria	Bacteroidetes	Sphingobacteria	Sphingobacteriales	Rhodothermaceae	Salinibacter	25	40	412	31	0.000423486	0.000677577	0.00697904	0.000525122
OTU587	Bacteria	Proteobacteria	Gammaproteobacteria	Xanthomonadales	Xanthomonadaceae	Xylella	25	13	1	24	0.000423486	0.000220213	1.69394e-05	0.000406546
OTU555	Bacteria	Proteobacteria	Betaproteobacteria	Nitrosomonadales	Nitrosomonadaceae	unclassified (derived from Nitrosomonadaceae)	25	17	11	1	0.000423486	0.00028797	0.000186334	1.69394e-05
OTU563	Bacteria	Proteobacteria	Alphaproteobacteria	Rhizobiales	unclassified (derived from Rhizobiales)	unclassified (derived from Rhizobiales)	25	41	1	1	0.000423486	0.000694516	1.69394e-05	1.69394e-05
OTU186	Bacteria	Proteobacteria	Deltaproteobacteria	Desulfurellales	Desulfurellaceae	Desulfurella	24	25	41	263	0.000406546	0.000423486	0.000694516	0.00445507
OTU46	Bacteria	Firmicutes	Clostridia	Clostridiales	Clostridiales Family XI. Incertae Sedis	Anaerococcus	24	63	11	189	0.000406546	0.00106718	0.000186334	0.00320155
OTU341	Bacteria	Proteobacteria	Betaproteobacteria	Nitrosomonadales	Nitrosomonadaceae	Nitrosomonas	24	12	17	35	0.000406546	0.000203273	0.00028797	0.00059288
OTU56	Bacteria	Proteobacteria	Epsilonproteobacteria	Campylobacterales	Campylobacteraceae	Arcobacter	24	14	1	1	0.000406546	0.000237152	1.69394e-05	1.69394e-05
OTU117	Bacteria	Proteobacteria	Betaproteobacteria	unclassified (derived from Betaproteobacteria)	unclassified (derived from Betaproteobacteria)	Candidatus Tremblaya	24	23	14	1	0.000406546	0.000389607	0.000237152	1.69394e-05
OTU444	Bacteria	Proteobacteria	Gammaproteobacteria	Enterobacteriales	Enterobacteriaceae	Shigella	24	16	1	1	0.000406546	0.000271031	1.69394e-05	1.69394e-05
OTU48	Bacteria	Proteobacteria	Deltaproteobacteria	Myxococcales	Myxococcaceae	Anaeromyxobacter	23	1	6466	1016	0.000389607	1.69394e-05	0.10953	0.0172105
OTU516	Bacteria	Proteobacteria	Gammaproteobacteria	unclassified (derived from Gammaproteobacteria)	unclassified (derived from Gammaproteobacteria)	Thiohalorhabdus	23	31	44	58	0.000389607	0.000525122	0.000745335	0.000982487
OTU588	Bacteria	Proteobacteria	Gammaproteobacteria	Enterobacteriales	Enterobacteriaceae	Yersinia	23	90	1	29	0.000389607	0.00152455	1.69394e-05	0.000491243
OTU146	Bacteria	Proteobacteria	Deltaproteobacteria	Myxococcales	Myxococcaceae	Corallococcus	23	21	1	12	0.000389607	0.000355728	1.69394e-05	0.000203273
OTU508	Bacteria	Aquificae	Aquificae (class)	Aquificales	Desulfurobacteriaceae	Thermovibrio	23	203	47	12	0.000389607	0.0034387	0.000796153	0.000203273
OTU4	Bacteria	Tenericutes	Mollicutes	Acholeplasmatales	Acholeplasmataceae	Acholeplasma	23	33	80	1	0.000389607	0.000559001	0.00135515	1.69394e-05
OTU340	Bacteria	Proteobacteria	Gammaproteobacteria	Chromatiales	Chromatiaceae	Nitrosococcus	22	310	63	34	0.000372667	0.00525122	0.00106718	0.00057594
OTU306	Bacteria	Firmicutes	Bacilli	Bacillales	Thermoactinomycetaceae	Mechercharimyces	22	1	19	25	0.000372667	1.69394e-05	0.000321849	0.000423486
OTU31	Bacteria	Proteobacteria	Gammaproteobacteria	Oceanospirillales	Alcanivoracaceae	Alcanivorax	22	25	1	22	0.000372667	0.000423486	1.69394e-05	0.000372667
OTU297	Bacteria	Cyanobacteria	unclassified (derived from Cyanobacteria)	Oscillatoriales	unclassified (derived from Oscillatoriales)	Lyngbya	22	34	24	15	0.000372667	0.00057594	0.000406546	0.000254091
OTU222	Bacteria	Bacteroidetes	Cytophagia	Cytophagales	Flammeovirgaceae	Flexithrix	22	27	22	14	0.000372667	0.000457364	0.000372667	0.000237152
OTU167	Bacteria	Proteobacteria	Deltaproteobacteria	Desulfobacterales	Desulfobulbaceae	Desulfobulbus	22	16	1	11	0.000372667	0.000271031	1.69394e-05	0.000186334
OTU188	Bacteria	Proteobacteria	Deltaproteobacteria	Desulfuromonadales	Desulfuromonadaceae	Desulfuromonas	21	39	12	89	0.000355728	0.000660638	0.000203273	0.00150761
OTU460	Bacteria	Firmicutes	Bacilli	Bacillales	Sporolactobacillaceae	Sporolactobacillus	21	1	1	27	0.000355728	1.69394e-05	1.69394e-05	0.000457364
OTU332	Bacteria	Bacteroidetes	Flavobacteria	Flavobacteriales	Flavobacteriaceae	Myroides	21	41	1	11	0.000355728	0.000694516	1.69394e-05	0.000186334
OTU122	Bacteria	Proteobacteria	Alphaproteobacteria	Caulobacterales	Caulobacteraceae	Caulobacter	21	32	57	1	0.000355728	0.000542062	0.000965547	1.69394e-05
OTU468	Bacteria	Proteobacteria	Gammaproteobacteria	Aeromonadales	Succinivibrionaceae	Succinimonas	21	32	38	1	0.000355728	0.000542062	0.000643698	1.69394e-05
OTU287	Bacteria	Lentisphaerae	unclassified (derived from Lentisphaerae)	Lentisphaerales	Lentisphaeraceae	Lentisphaera	20	23	1	251	0.000338789	0.000389607	1.69394e-05	0.0042518
OTU69	Bacteria	Aquificae	Aquificae (class)	Aquificales	Desulfurobacteriaceae	Balnearium	20	157	25	110	0.000338789	0.00265949	0.000423486	0.00186334
OTU84	Bacteria	Actinobacteria	Actinobacteria (class)	Actinomycetales	Dermabacteraceae	Brachybacterium	20	41	60	61	0.000338789	0.000694516	0.00101637	0.0010333
OTU338	Bacteria	Proteobacteria	Epsilonproteobacteria	unclassified (derived from Epsilonproteobacteria)	unclassified (derived from Epsilonproteobacteria)	Nitratiruptor	20	48	15	25	0.000338789	0.000813092	0.000254091	0.000423486
OTU27	Bacteria	Proteobacteria	Alphaproteobacteria	Rhizobiales	Rhizobiaceae	Agrobacterium	20	17	1	14	0.000338789	0.00028797	1.69394e-05	0.000237152
OTU77	Bacteria	Proteobacteria	Alphaproteobacteria	Rhizobiales	Hyphomicrobiaceae	Blastochloris	20	173	21	1	0.000338789	0.00293052	0.000355728	1.69394e-05
OTU281	Bacteria	Proteobacteria	Betaproteobacteria	Neisseriales	Neisseriaceae	Laribacter	20	1	1	1	0.000338789	1.69394e-05	1.69394e-05	1.69394e-05
OTU351	Bacteria	Proteobacteria	Alphaproteobacteria	Rhodospirillales	Rhodospirillaceae	Novispirillum	20	1	1	1	0.000338789	1.69394e-05	1.69394e-05	1.69394e-05
OTU388	Bacteria	Cyanobacteria	unclassified (derived from Cyanobacteria)	Pleurocapsales	unclassified (derived from Pleurocapsales)	Pleurocapsa	20	24	13	1	0.000338789	0.000406546	0.000220213	1.69394e-05
OTU453	Bacteria	Proteobacteria	Alphaproteobacteria	Sphingomonadales	Sphingomonadaceae	Sphingopyxis	20	1	1	1	0.000338789	1.69394e-05	1.69394e-05	1.69394e-05
OTU580	Bacteria	Proteobacteria	Betaproteobacteria	Burkholderiales	Comamonadaceae	Verminephrobacter	20	19	26	1	0.000338789	0.000321849	0.000440425	1.69394e-05
OTU423	Bacteria	Firmicutes	Clostridia	Clostridiales	Lachnospiraceae	Roseburia	19	18	27	41	0.000321849	0.00030491	0.000457364	0.000694516
OTU180	Bacteria	Proteobacteria	Deltaproteobacteria	Desulfobacterales	Desulfobacteraceae	Desulforegula	19	28	14	26	0.000321849	0.000474304	0.000237152	0.000440425
OTU414	Bacteria	Proteobacteria	Alphaproteobacteria	Rhodospirillales	Rhodospirillaceae	Rhodospirillum	19	31	24	24	0.000321849	0.000525122	0.000406546	0.000406546
OTU305	Bacteria	Proteobacteria	Betaproteobacteria	Burkholderiales	Oxalobacteraceae	Massilia	19	61	18	17	0.000321849	0.0010333	0.00030491	0.00028797
OTU534	Bacteria	Proteobacteria	Betaproteobacteria	Burkholderiales	unclassified (derived from Burkholderiales)	unclassified (derived from Burkholderiales)	19	27	11	17	0.000321849	0.000457364	0.000186334	0.00028797
OTU17	Bacteria	Actinobacteria	Actinobacteria (class)	Actinomycetales	Actinomycetaceae	Actinobaculum	19	11	1	16	0.000321849	0.000186334	1.69394e-05	0.000271031
OTU275	Bacteria	Thermotogae	Thermotogae (class)	Thermotogales	Thermotogaceae	Kosmotoga	19	38	1	12	0.000321849	0.000643698	1.69394e-05	0.000203273
OTU309	Bacteria	Deinococcus-Thermus	Deinococci	Thermales	Thermaceae	Meiothermus	18	16	969	16873	0.00030491	0.000271031	0.0164143	0.285819
OTU333	Bacteria	Proteobacteria	Deltaproteobacteria	Myxococcales	Myxococcaceae	Myxococcus	18	14	1	88	0.00030491	0.000237152	1.69394e-05	0.00149067
OTU470	Bacteria	Aquificae	Aquificae (class)	Aquificales	Hydrogenothermaceae	Sulfurihydrogenibium	18	267	658	66	0.00030491	0.00452283	0.0111461	0.001118
OTU246	Bacteria	Proteobacteria	Gammaproteobacteria	Oceanospirillales	Halomonadaceae	Halomonas	18	330	57	36	0.00030491	0.00559001	0.000965547	0.000609819
OTU320	Bacteria	Actinobacteria	Actinobacteria (class)	Actinomycetales	Microbacteriaceae	Microbacterium	18	117	148	15	0.00030491	0.00198191	0.00250703	0.000254091
OTU545	Bacteria	Proteobacteria	Deltaproteobacteria	Desulfovibrionales	Desulfohalobiaceae	unclassified (derived from Desulfohalobiaceae)	18	14	20	14	0.00030491	0.000237152	0.000338789	0.000237152
OTU517	Bacteria	Proteobacteria	Gammaproteobacteria	Chromatiales	Ectothiorhodospiraceae	Thiohalospira	18	31	17	12	0.00030491	0.000525122	0.00028797	0.000203273
OTU178	Bacteria	Proteobacteria	Deltaproteobacteria	Desulfobacterales	Desulfobacteraceae	Desulfonema	18	66	12	1	0.00030491	0.001118	0.000203273	1.69394e-05
OTU265	Bacteria	Proteobacteria	Alphaproteobacteria	Rhodobacterales	Hyphomonadaceae	Hyphomonas	18	1	1	1	0.00030491	1.69394e-05	1.69394e-05	1.69394e-05
OTU475	Bacteria	Proteobacteria	Deltaproteobacteria	Syntrophobacterales	Syntrophobacteraceae	Syntrophobacter	18	36	16	1	0.00030491	0.000609819	0.000271031	1.69394e-05
OTU397	Bacteria	Proteobacteria	Gammaproteobacteria	Enterobacteriales	Enterobacteriaceae	Proteus	17	49	83	697	0.00028797	0.000830032	0.00140597	0.0118068
OTU258	Bacteria	Firmicutes	Erysipelotrichi	Erysipelotrichales	Erysipelotrichaceae	Holdemania	17	1	11	72	0.00028797	1.69394e-05	0.000186334	0.00121964
OTU50	Bacteria	Proteobacteria	Alphaproteobacteria	Rickettsiales	Anaplasmataceae	Anaplasma	17	19	1	13	0.00028797	0.000321849	1.69394e-05	0.000220213
OTU61	Bacteria	Cyanobacteria	unclassified (derived from Cyanobacteria)	Oscillatoriales	unclassified (derived from Oscillatoriales)	Arthrospira	17	25	42	12	0.00028797	0.000423486	0.000711456	0.000203273
OTU201	Bacteria	Proteobacteria	Gammaproteobacteria	Enterobacteriales	Enterobacteriaceae	Edwardsiella	17	11	1	1	0.00028797	0.000186334	1.69394e-05	1.69394e-05
OTU523	Bacteria	Proteobacteria	Alphaproteobacteria	Rhodospirillales	Rhodospirillaceae	Tistrella	17	22	29	1	0.00028797	0.000372667	0.000491243	1.69394e-05
OTU451	Bacteria	Proteobacteria	Alphaproteobacteria	Sphingomonadales	Sphingomonadaceae	Sphingobium	16	20	16	91	0.000271031	0.000338789	0.000271031	0.00154149
OTU403	Bacteria	Proteobacteria	Gammaproteobacteria	Pseudomonadales	Moraxellaceae	Psychrobacter	16	12	52	77	0.000271031	0.000203273	0.00088085	0.00130434
OTU171	Bacteria	Proteobacteria	Deltaproteobacteria	Desulfobacterales	Desulfobacteraceae	Desulfofaba	16	215	1	39	0.000271031	0.00364198	1.69394e-05	0.000660638
OTU33	Bacteria	Proteobacteria	Gammaproteobacteria	Alteromonadales	Alteromonadaceae	Alishewanella	16	20	1	1	0.000271031	0.000338789	1.69394e-05	1.69394e-05
OTU207	Bacteria	Actinobacteria	Actinobacteria (class)	Coriobacteriales	Coriobacteriaceae	Enterorhabdus	16	116	1	1	0.000271031	0.00196497	1.69394e-05	1.69394e-05
OTU228	Bacteria	Firmicutes	Bacilli	Bacillales	unclassified (derived from Bacillales)	Gemella	16	12	16	1	0.000271031	0.000203273	0.000271031	1.69394e-05
OTU270	Bacteria	Proteobacteria	Alphaproteobacteria	Rhodobacterales	Rhodobacteraceae	Jannaschia	16	29	1	1	0.000271031	0.000491243	1.69394e-05	1.69394e-05
OTU162	Bacteria	Proteobacteria	Deltaproteobacteria	Desulfobacterales	Desulfobacteraceae	Desulfatibacillum	15	29	16	1261	0.000254091	0.000491243	0.000271031	0.0213606
OTU66	Bacteria	Proteobacteria	Gammaproteobacteria	Pseudomonadales	Pseudomonadaceae	Azotobacter	15	16	1	196	0.000254091	0.000271031	1.69394e-05	0.00332013
OTU215	Bacteria	Firmicutes	Bacilli	Bacillales	unclassified (derived from Bacillales)	Exiguobacterium	15	69	1	186	0.000254091	0.00116882	1.69394e-05	0.00315073
OTU447	Bacteria	Actinobacteria	Actinobacteria (class)	Coriobacteriales	Coriobacteriaceae	Slackia	15	53	99	81	0.000254091	0.00089779	0.001677	0.00137209
OTU190	Bacteria	Synergistetes	Synergistia	Synergistales	Synergistaceae	Dethiosulfovibrio	15	47	70	30	0.000254091	0.000796153	0.00118576	0.000508183
OTU537	Bacteria	Proteobacteria	Gammaproteobacteria	Chromatiales	Chromatiaceae	unclassified (derived from Chromatiaceae)	15	37	47	19	0.000254091	0.000626759	0.000796153	0.000321849
OTU80	Bacteria	Firmicutes	Clostridia	Clostridiales	unclassified (derived from Clostridiales)	Blautia	15	1	41	1	0.000254091	1.69394e-05	0.000694516	1.69394e-05
OTU525	Bacteria	Firmicutes	Bacilli	Lactobacillales	Carnobacteriaceae	Trichococcus	15	1	63	1	0.000254091	1.69394e-05	0.00106718	1.69394e-05
OTU242	Bacteria	Firmicutes	Bacilli	Lactobacillales	Carnobacteriaceae	Granulicatella	14	49	44	2817	0.000237152	0.000830032	0.000745335	0.0477184
OTU285	Bacteria	Proteobacteria	Gammaproteobacteria	Legionellales	Legionellaceae	Legionella	14	23	80	881	0.000237152	0.000389607	0.00135515	0.0149236
OTU398	Bacteria	Proteobacteria	Gammaproteobacteria	Enterobacteriales	Enterobacteriaceae	Providencia	14	124	194	540	0.000237152	0.00210049	0.00328625	0.00914729
OTU197	Bacteria	Proteobacteria	Betaproteobacteria	Burkholderiales	Oxalobacteraceae	Duganella	14	144	178	74	0.000237152	0.00243928	0.00301522	0.00125352
OTU442	Bacteria	Proteobacteria	Gammaproteobacteria	Enterobacteriales	Enterobacteriaceae	Serratia	14	81	1	25	0.000237152	0.00137209	1.69394e-05	0.000423486
OTU440	Bacteria	Firmicutes	Bacilli	Bacillales	Thermoactinomycetaceae	Seinonella	14	1	1	23	0.000237152	1.69394e-05	1.69394e-05	0.000389607
OTU22	Bacteria	Actinobacteria	Actinobacteria (class)	Actinomycetales	Actinosynnemataceae	Actinosynnema	14	24	1	18	0.000237152	0.000406546	1.69394e-05	0.00030491
OTU81	Bacteria	Proteobacteria	Betaproteobacteria	Burkholderiales	Alcaligenaceae	Bordetella	14	20	15	18	0.000237152	0.000338789	0.000254091	0.00030491
OTU3	Bacteria	Firmicutes	Clostridia	Clostridiales	Eubacteriaceae	Acetobacterium	14	15	49	11	0.000237152	0.000254091	0.000830032	0.000186334
OTU74	Bacteria	Proteobacteria	Alphaproteobacteria	Rhizobiales	Beijerinckiaceae	Beijerinckia	14	14	25	1	0.000237152	0.000237152	0.000423486	1.69394e-05
OTU521	Bacteria	Proteobacteria	Gammaproteobacteria	Thiotrichales	Thiotrichaceae	Thiothrix	14	11	20	1	0.000237152	0.000186334	0.000338789	1.69394e-05
OTU576	Bacteria	Firmicutes	Bacilli	Bacillales	Planococcaceae	Ureibacillus	14	33	1	1	0.000237152	0.000559001	1.69394e-05	1.69394e-05
OTU2	Bacteria	Firmicutes	Clostridia	Clostridiales	Ruminococcaceae	Acetivibrio	13	24	1	354	0.000220213	0.000406546	1.69394e-05	0.00599656
OTU541	Bacteria	Cyanobacteria	unclassified (derived from Cyanobacteria)	unclassified (derived from Cyanobacteria)	unclassified (derived from Cyanobacteria)	unclassified (derived from Cyanobacteria)	13	39	107	101	0.000220213	0.000660638	0.00181252	0.00171088
OTU114	Bacteria	Chlamydiae	Chlamydiae (class)	Chlamydiales	Parachlamydiaceae	Candidatus Protochlamydia	13	12	1	19	0.000220213	0.000203273	1.69394e-05	0.000321849
OTU137	Bacteria	Bacteroidetes	Flavobacteria	Flavobacteriales	Flavobacteriaceae	Coenonia	13	239	25	14	0.000220213	0.00404852	0.000423486	0.000237152
OTU383	Bacteria	Thermotogae	Thermotogae (class)	Thermotogales	Thermotogaceae	Petrotoga	13	16	42	12	0.000220213	0.000271031	0.000711456	0.000203273
OTU25	Bacteria	Proteobacteria	Alphaproteobacteria	Rhizobiales	Rhodobiaceae	Afifella	13	1	1	1	0.000220213	1.69394e-05	1.69394e-05	1.69394e-05
OTU357	Bacteria	Proteobacteria	Betaproteobacteria	Burkholderiales	Alcaligenaceae	Oligella	13	15	25	1	0.000220213	0.000254091	0.000423486	1.69394e-05
OTU426	Bacteria	Proteobacteria	Alphaproteobacteria	Rhodospirillales	Acetobacteraceae	Roseomonas	13	13	1	1	0.000220213	0.000220213	1.69394e-05	1.69394e-05
OTU478	Bacteria	Proteobacteria	Betaproteobacteria	Burkholderiales	Alcaligenaceae	Taylorella	13	39	1	1	0.000220213	0.000660638	1.69394e-05	1.69394e-05
OTU511	Bacteria	Proteobacteria	Gammaproteobacteria	Chromatiales	Chromatiaceae	Thiobaca	13	1	1	1	0.000220213	1.69394e-05	1.69394e-05	1.69394e-05
OTU150	Bacteria	Actinobacteria	Actinobacteria (class)	Coriobacteriales	Coriobacteriaceae	Cryptobacterium	12	14	1	92	0.000203273	0.000237152	1.69394e-05	0.00155843
OTU165	Bacteria	Proteobacteria	Deltaproteobacteria	Desulfobacterales	Desulfobacteraceae	Desulfobacterium	12	70	47	75	0.000203273	0.00118576	0.000796153	0.00127046
OTU230	Bacteria	Gemmatimonadetes	Gemmatimonadetes (class)	Gemmatimonadales	Gemmatimonadaceae	Gemmatimonas	12	31	160	41	0.000203273	0.000525122	0.00271031	0.000694516
OTU126	Bacteria	Chlorobi	Chlorobia	Chlorobiales	Chlorobiaceae	Chlorobaculum	12	22	35	24	0.000203273	0.000372667	0.00059288	0.000406546
OTU139	Bacteria	Proteobacteria	Betaproteobacteria	Burkholderiales	Oxalobacteraceae	Collimonas	12	53	1	14	0.000203273	0.00089779	1.69394e-05	0.000237152
OTU198	Bacteria	Bacteroidetes	Cytophagia	Cytophagales	Cytophagaceae	Dyadobacter	12	1	14	14	0.000203273	1.69394e-05	0.000237152	0.000237152
OTU359	Bacteria	Firmicutes	Clostridia	Clostridiales	Lachnospiraceae	Oribacterium	12	1	41	11	0.000203273	1.69394e-05	0.000694516	0.000186334
OTU166	Bacteria	Proteobacteria	Deltaproteobacteria	Desulfobacterales	Desulfobacteraceae	Desulfobotulus	12	1	1	1	0.000203273	1.69394e-05	1.69394e-05	1.69394e-05
OTU194	Bacteria	Actinobacteria	Actinobacteria (class)	Actinomycetales	Dietziaceae	Dietzia	12	1	1	1	0.000203273	1.69394e-05	1.69394e-05	1.69394e-05
OTU289	Bacteria	Spirochaetes	Spirochaetes (class)	Spirochaetales	Leptospiraceae	Leptonema	12	22	1	1	0.000203273	0.000372667	1.69394e-05	1.69394e-05
OTU322	Bacteria	Cyanobacteria	unclassified (derived from Cyanobacteria)	Chroococcales	unclassified (derived from Chroococcales)	Microcystis	12	1	26	1	0.000203273	1.69394e-05	0.000440425	1.69394e-05
OTU422	Bacteria	Proteobacteria	Betaproteobacteria	Burkholderiales	unclassified (derived from Burkholderiales)	Roseateles	12	1	1	1	0.000203273	1.69394e-05	1.69394e-05	1.69394e-05
OTU480	Bacteria	Bacteroidetes	Flavobacteria	Flavobacteriales	Flavobacteriaceae	Tenacibaculum	12	13	1	1	0.000203273	0.000220213	1.69394e-05	1.69394e-05
OTU556	Bacteria	Proteobacteria	Betaproteobacteria	Nitrosomonadales	unclassified (derived from Nitrosomonadales)	unclassified (derived from Nitrosomonadales)	12	12	1	1	0.000203273	0.000203273	1.69394e-05	1.69394e-05
OTU558	Bacteria	Cyanobacteria	unclassified (derived from Cyanobacteria)	Oscillatoriales	unclassified (derived from Oscillatoriales)	unclassified (derived from Oscillatoriales)	12	1	1	1	0.000203273	1.69394e-05	1.69394e-05	1.69394e-05
OTU392	Bacteria	Cyanobacteria	unclassified (derived from Cyanobacteria)	Prochlorales	Prochlorococcaceae	Prochlorococcus	11	4832	72	4036	0.000186334	0.0818513	0.00121964	0.0683675
OTU356	Bacteria	Bacteroidetes	Bacteroidia	Bacteroidales	Porphyromonadaceae	Odoribacter	11	14	161	721	0.000186334	0.000237152	0.00272725	0.0122133
OTU527	Bacteria	Actinobacteria	Actinobacteria (class)	Actinomycetales	unclassified (derived from Actinomycetales)	Tropheryma	11	25	1	573	0.000186334	0.000423486	1.69394e-05	0.00970629
OTU365	Bacteria	Proteobacteria	Betaproteobacteria	Burkholderiales	Oxalobacteraceae	Oxalobacter	11	35	1	99	0.000186334	0.00059288	1.69394e-05	0.001677
OTU554	Bacteria	Proteobacteria	Alphaproteobacteria	Rhizobiales	Methylocystaceae	unclassified (derived from Methylocystaceae)	11	12	46	91	0.000186334	0.000203273	0.000779214	0.00154149
OTU349	Bacteria	Actinobacteria	Actinobacteria (class)	Actinomycetales	Streptosporangiaceae	Nonomuraea	11	1	1	69	0.000186334	1.69394e-05	1.69394e-05	0.00116882
OTU325	Bacteria	Bacteroidetes	Cytophagia	Cytophagales	Cytophagaceae	Microscilla	11	1	167	50	0.000186334	1.69394e-05	0.00282888	0.000846971
OTU404	Bacteria	Bacteroidetes	Flavobacteria	Flavobacteriales	Flavobacteriaceae	Psychroflexus	11	554	1	33	0.000186334	0.00938444	1.69394e-05	0.000559001
OTU204	Bacteria	Bacteroidetes	Flavobacteria	Flavobacteriales	Flavobacteriaceae	Elizabethkingia	11	14	27	30	0.000186334	0.000237152	0.000457364	0.000508183
OTU586	Bacteria	Actinobacteria	Actinobacteria (class)	Actinomycetales	Promicromonosporaceae	Xylanimonas	11	11	26	29	0.000186334	0.000186334	0.000440425	0.000491243
OTU302	Bacteria	Proteobacteria	Gammaproteobacteria	Alteromonadales	Alteromonadaceae	Marinobacter	11	14	11	19	0.000186334	0.000237152	0.000186334	0.000321849
OTU283	Bacteria	Proteobacteria	Epsilonproteobacteria	Nautiliales	Nautiliaceae	Lebetimonas	11	12	18	14	0.000186334	0.000203273	0.00030491	0.000237152
OTU575	Bacteria	Verrucomicrobia	Verrucomicrobiae	Verrucomicrobiales	unclassified (derived from Verrucomicrobiales)	unclassified (derived from Verrucomicrobiales)	11	1	1	14	0.000186334	1.69394e-05	1.69394e-05	0.000237152
OTU8	Bacteria	Proteobacteria	Alphaproteobacteria	Rhodospirillales	Acetobacteraceae	Acidiphilium	11	1	1	1	0.000186334	1.69394e-05	1.69394e-05	1.69394e-05
OTU102	Bacteria	Bacteroidetes	unclassified (derived from Bacteroidetes)	unclassified (derived from Bacteroidetes)	unclassified (derived from Bacteroidetes)	Candidatus Amoebophilus	11	22	1	1	0.000186334	0.000372667	1.69394e-05	1.69394e-05
OTU103	Bacteria	Proteobacteria	Gammaproteobacteria	Enterobacteriales	Enterobacteriaceae	Candidatus Blochmannia	11	11	1	1	0.000186334	0.000186334	1.69394e-05	1.69394e-05
OTU448	Bacteria	Proteobacteria	Deltaproteobacteria	Myxococcales	Polyangiaceae	Sorangium	11	1	11	1	0.000186334	1.69394e-05	0.000186334	1.69394e-05
OTU483	Bacteria	Acidobacteria	Acidobacteria (class)	Acidobacteriales	Acidobacteriaceae	Terriglobus	11	27	13	1	0.000186334	0.000457364	0.000220213	1.69394e-05
OTU536	Bacteria	Candidatus Poribacteria	unclassified (derived from Candidatus Poribacteria)	unclassified (derived from Candidatus Poribacteria)	unclassified (derived from Candidatus Poribacteria)	unclassified (derived from Candidatus Poribacteria)	1	190	1	1494	1.69394e-05	0.00321849	1.69394e-05	0.0253075
OTU301	Bacteria	Proteobacteria	Gammaproteobacteria	Chromatiales	Chromatiaceae	Marichromatium	1	24	27	1341	1.69394e-05	0.000406546	0.000457364	0.0227158
OTU142	Bacteria	Actinobacteria	Actinobacteria (class)	Solirubrobacterales	Conexibacteraceae	Conexibacter	1	33	38	653	1.69394e-05	0.000559001	0.000643698	0.0110614
OTU591	Bacteria	Proteobacteria	Alphaproteobacteria	Sphingomonadales	Sphingomonadaceae	Zymomonas	1	1	1	587	1.69394e-05	1.69394e-05	1.69394e-05	0.00994344
OTU286	Bacteria	Actinobacteria	Actinobacteria (class)	Actinomycetales	Microbacteriaceae	Leifsonia	1	1	69	486	1.69394e-05	1.69394e-05	0.00116882	0.00823256
OTU159	Bacteria	Deinococcus-Thermus	Deinococci	Deinococcales	Deinococcaceae	Deinococcus	1	130	26	372	1.69394e-05	0.00220213	0.000440425	0.00630147
OTU462	Bacteria	Actinobacteria	Actinobacteria (class)	Actinomycetales	Glycomycetaceae	Stackebrandtia	1	1	1	360	1.69394e-05	1.69394e-05	1.69394e-05	0.00609819
OTU384	Bacteria	Firmicutes	Negativicutes	Selenomonadales	Acidaminococcaceae	Phascolarctobacterium	1	1	1	343	1.69394e-05	1.69394e-05	1.69394e-05	0.00581022
OTU88	Bacteria	Actinobacteria	Actinobacteria (class)	Actinomycetales	Brevibacteriaceae	Brevibacterium	1	19	124	307	1.69394e-05	0.000321849	0.00210049	0.0052004
OTU219	Bacteria	Cyanobacteria	unclassified (derived from Cyanobacteria)	Stigonematales	unclassified (derived from Stigonematales)	Fischerella	1	1	1	303	1.69394e-05	1.69394e-05	1.69394e-05	0.00513265
OTU149	Bacteria	Proteobacteria	Gammaproteobacteria	Enterobacteriales	Enterobacteriaceae	Cronobacter	1	106	1	227	1.69394e-05	0.00179558	1.69394e-05	0.00384525
OTU179	Bacteria	Firmicutes	Clostridia	Clostridiales	Peptococcaceae	Desulfonispora	1	1	1	170	1.69394e-05	1.69394e-05	1.69394e-05	0.0028797
OTU238	Bacteria	Actinobacteria	Actinobacteria (class)	Actinomycetales	Glycomycetaceae	Glycomyces	1	11	25	105	1.69394e-05	0.000186334	0.000423486	0.00177864
OTU368	Bacteria	Proteobacteria	Gammaproteobacteria	Enterobacteriales	Enterobacteriaceae	Pantoea	1	52	1	99	1.69394e-05	0.00088085	1.69394e-05	0.001677
OTU568	Bacteria	Firmicutes	Clostridia	Clostridiales	Ruminococcaceae	unclassified (derived from Ruminococcaceae)	1	16	18	78	1.69394e-05	0.000271031	0.00030491	0.00132128
OTU360	Bacteria	Proteobacteria	Alphaproteobacteria	Rickettsiales	Rickettsiaceae	Orientia	1	40	23	77	1.69394e-05	0.000677577	0.000389607	0.00130434
OTU532	Bacteria	Bacteroidetes	unclassified (derived from Bacteroidetes)	unclassified (derived from Bacteroidetes)	unclassified (derived from Bacteroidetes)	unclassified (derived from Bacteroidetes)	1	1	67	63	1.69394e-05	1.69394e-05	0.00113494	0.00106718
OTU584	Bacteria	Proteobacteria	Alphaproteobacteria	Rickettsiales	Anaplasmataceae	Wolbachia	1	1	1	61	1.69394e-05	1.69394e-05	1.69394e-05	0.0010333
OTU371	Bacteria	Actinobacteria	Actinobacteria (class)	Bifidobacteriales	Bifidobacteriaceae	Parascardovia	1	1	1	53	1.69394e-05	1.69394e-05	1.69394e-05	0.00089779
OTU23	Bacteria	Actinobacteria	Actinobacteria (class)	Actinomycetales	Cellulomonadaceae	Actinotalea	1	19	37	52	1.69394e-05	0.000321849	0.000626759	0.00088085
OTU133	Bacteria	Bacteroidetes	Flavobacteria	Flavobacteriales	Flavobacteriaceae	Chryseobacterium	1	82	1	52	1.69394e-05	0.00138903	1.69394e-05	0.00088085
OTU296	Bacteria	Proteobacteria	Alphaproteobacteria	Rhodobacterales	Rhodobacteraceae	Loktanella	1	11	1	51	1.69394e-05	0.000186334	1.69394e-05	0.000863911
OTU528	Bacteria	Actinobacteria	Actinobacteria (class)	unclassified (derived from Actinobacteria (class))	unclassified (derived from Actinobacteria (class))	unclassified (derived from Actinobacteria (class))	1	47	1	50	1.69394e-05	0.000796153	1.69394e-05	0.000846971
OTU235	Bacteria	Cyanobacteria	Gloeobacteria	Gloeobacterales	unclassified (derived from Gloeobacterales)	Gloeobacter	1	1	11	49	1.69394e-05	1.69394e-05	0.000186334	0.000830032
OTU417	Bacteria	Proteobacteria	Alphaproteobacteria	Rhodospirillales	Rhodospirillaceae	Rhodovibrio	1	1	14	47	1.69394e-05	1.69394e-05	0.000237152	0.000796153
OTU121	Bacteria	Actinobacteria	Actinobacteria (class)	Actinomycetales	Micromonosporaceae	Catenuloplanes	1	1	1	46	1.69394e-05	1.69394e-05	1.69394e-05	0.000779214
OTU29	Bacteria	Actinobacteria	Actinobacteria (class)	Actinomycetales	Microbacteriaceae	Agromyces	1	62	1	40	1.69394e-05	0.00105024	1.69394e-05	0.000677577
OTU206	Bacteria	Proteobacteria	Gammaproteobacteria	Enterobacteriales	Enterobacteriaceae	Enterobacter	1	30	25	39	1.69394e-05	0.000508183	0.000423486	0.000660638
OTU257	Bacteria	Firmicutes	Clostridia	Clostridiales	Lachnospiraceae	Hespellia	1	74	1	39	1.69394e-05	0.00125352	1.69394e-05	0.000660638
OTU355	Bacteria	Proteobacteria	Alphaproteobacteria	Rhizobiales	Brucellaceae	Ochrobactrum	1	34	1	39	1.69394e-05	0.00057594	1.69394e-05	0.000660638
OTU564	Bacteria	Proteobacteria	Alphaproteobacteria	Rhodobacterales	Rhodobacteraceae	unclassified (derived from Rhodobacteraceae)	1	21	1	38	1.69394e-05	0.000355728	1.69394e-05	0.000643698
OTU248	Bacteria	Proteobacteria	Gammaproteobacteria	Chromatiales	Halothiobacillaceae	Halothiobacillus	1	1	27	37	1.69394e-05	1.69394e-05	0.000457364	0.000626759
OTU264	Bacteria	Proteobacteria	Alphaproteobacteria	Rhizobiales	Hyphomicrobiaceae	Hyphomicrobium	1	12	1	35	1.69394e-05	0.000203273	1.69394e-05	0.00059288
OTU428	Bacteria	Verrucomicrobia	Verrucomicrobiae	Verrucomicrobiales	Verrucomicrobiaceae	Rubritalea	1	18	1	33	1.69394e-05	0.00030491	1.69394e-05	0.000559001
OTU377	Bacteria	Proteobacteria	Betaproteobacteria	Burkholderiales	Comamonadaceae	Pelomonas	1	1	1	31	1.69394e-05	1.69394e-05	1.69394e-05	0.000525122
OTU245	Bacteria	Proteobacteria	Gammaproteobacteria	Chromatiales	Chromatiaceae	Halochromatium	1	16	14	29	1.69394e-05	0.000271031	0.000237152	0.000491243
OTU274	Bacteria	Proteobacteria	Gammaproteobacteria	Enterobacteriales	Enterobacteriaceae	Klebsiella	1	16	1	27	1.69394e-05	0.000271031	1.69394e-05	0.000457364
OTU421	Bacteria	Firmicutes	Clostridia	Clostridiales	Lachnospiraceae	Robinsoniella	1	1	1	27	1.69394e-05	1.69394e-05	1.69394e-05	0.000457364
OTU574	Bacteria	Verrucomicrobia	Verrucomicrobiae	Verrucomicrobiales	Verrucomicrobiaceae	unclassified (derived from Verrucomicrobiaceae)	1	1	1	27	1.69394e-05	1.69394e-05	1.69394e-05	0.000457364
OTU446	Bacteria	Chlamydiae	Chlamydiae (class)	Chlamydiales	Simkaniaceae	Simkania	1	45	1	26	1.69394e-05	0.000762274	1.69394e-05	0.000440425
OTU185	Bacteria	Proteobacteria	Deltaproteobacteria	Syntrophobacterales	Syntrophobacteraceae	Desulfovirga	1	21	1	25	1.69394e-05	0.000355728	1.69394e-05	0.000423486
OTU436	Bacteria	Actinobacteria	Actinobacteria (class)	Actinomycetales	Microbacteriaceae	Salinibacterium	1	1	1	25	1.69394e-05	1.69394e-05	1.69394e-05	0.000423486
OTU464	Bacteria	Proteobacteria	Gammaproteobacteria	Xanthomonadales	Xanthomonadaceae	Stenotrophomonas	1	21	179	25	1.69394e-05	0.000355728	0.00303216	0.000423486
OTU234	Bacteria	Actinobacteria	Actinobacteria (class)	Actinomycetales	Geodermatophilaceae	Geodermatophilus	1	1	1	24	1.69394e-05	1.69394e-05	1.69394e-05	0.000406546
OTU439	Bacteria	Proteobacteria	Betaproteobacteria	Burkholderiales	Comamonadaceae	Schlegelella	1	1	1	24	1.69394e-05	1.69394e-05	1.69394e-05	0.000406546
OTU457	Bacteria	Tenericutes	Mollicutes	Entomoplasmatales	Spiroplasmataceae	Spiroplasma	1	1	1	24	1.69394e-05	1.69394e-05	1.69394e-05	0.000406546
OTU225	Bacteria	Firmicutes	Clostridia	Clostridiales	Clostridiales Family XII. Incertae Sedis	Fusibacter	1	15	1	23	1.69394e-05	0.000254091	1.69394e-05	0.000389607
OTU467	Bacteria	Actinobacteria	Actinobacteria (class)	Actinomycetales	Streptosporangiaceae	Streptosporangium	1	62	1	23	1.69394e-05	0.00105024	1.69394e-05	0.000389607
OTU251	Bacteria	Firmicutes	Clostridia	Clostridiales	Heliobacteriaceae	Heliobacillus	1	23	16	22	1.69394e-05	0.000389607	0.000271031	0.000372667
OTU515	Bacteria	Proteobacteria	Alphaproteobacteria	Rhodobacterales	Rhodobacteraceae	Thioclava	1	18	1	22	1.69394e-05	0.00030491	1.69394e-05	0.000372667
OTU321	Bacteria	Actinobacteria	Actinobacteria (class)	Actinomycetales	Micrococcaceae	Micrococcus	1	59	96	21	1.69394e-05	0.000999426	0.00162618	0.000355728
OTU415	Bacteria	Proteobacteria	Alphaproteobacteria	Rhodobacterales	Rhodobacteraceae	Rhodothalassium	1	1	1	21	1.69394e-05	1.69394e-05	1.69394e-05	0.000355728
OTU418	Bacteria	Proteobacteria	Alphaproteobacteria	Rhodobacterales	Rhodobacteraceae	Rhodovulum	1	33	1	21	1.69394e-05	0.000559001	1.69394e-05	0.000355728
OTU438	Bacteria	Bacteroidetes	Sphingobacteria	Sphingobacteriales	Saprospiraceae	Saprospira	1	1	1	21	1.69394e-05	1.69394e-05	1.69394e-05	0.000355728
OTU15	Bacteria	Actinobacteria	Actinobacteria (class)	Actinomycetales	Thermomonosporaceae	Actinoallomurus	1	1	1	20	1.69394e-05	1.69394e-05	1.69394e-05	0.000338789
OTU273	Bacteria	Synergistetes	Synergistia	Synergistales	Synergistaceae	Jonquetella	1	45	56	20	1.69394e-05	0.000762274	0.000948608	0.000338789
OTU354	Bacteria	Firmicutes	Bacilli	Bacillales	Bacillaceae	Oceanobacillus	1	1	1	20	1.69394e-05	1.69394e-05	1.69394e-05	0.000338789
OTU152	Bacteria	Cyanobacteria	unclassified (derived from Cyanobacteria)	Chroococcales	unclassified (derived from Chroococcales)	Cyanothece	1	1	1	18	1.69394e-05	1.69394e-05	1.69394e-05	0.00030491
OTU276	Bacteria	Actinobacteria	Actinobacteria (class)	Actinomycetales	Nocardioidaceae	Kribbella	1	13	1	18	1.69394e-05	0.000220213	1.69394e-05	0.00030491
OTU307	Bacteria	Firmicutes	Negativicutes	Selenomonadales	Veillonellaceae	Megamonas	1	1	13	18	1.69394e-05	1.69394e-05	0.000220213	0.00030491
OTU132	Bacteria	Cyanobacteria	unclassified (derived from Cyanobacteria)	Pleurocapsales	unclassified (derived from Pleurocapsales)	Chroococcidiopsis	1	267	37	16	1.69394e-05	0.00452283	0.000626759	0.000271031
OTU156	Bacteria	Firmicutes	Clostridia	Clostridiales	Peptococcaceae	Dehalobacter	1	59	1	16	1.69394e-05	0.000999426	1.69394e-05	0.000271031
OTU295	Bacteria	Firmicutes	Bacilli	Bacillales	Listeriaceae	Listeria	1	1	1	16	1.69394e-05	1.69394e-05	1.69394e-05	0.000271031
OTU343	Bacteria	Proteobacteria	Betaproteobacteria	Nitrosomonadales	Nitrosomonadaceae	Nitrosovibrio	1	1	1	16	1.69394e-05	1.69394e-05	1.69394e-05	0.000271031
OTU437	Bacteria	Actinobacteria	Actinobacteria (class)	Actinomycetales	Micromonosporaceae	Salinispora	1	13	22	16	1.69394e-05	0.000220213	0.000372667	0.000271031
OTU544	Bacteria	Proteobacteria	Deltaproteobacteria	Desulfobacterales	Desulfobulbaceae	unclassified (derived from Desulfobulbaceae)	1	16	1	16	1.69394e-05	0.000271031	1.69394e-05	0.000271031
OTU59	Bacteria	Proteobacteria	Gammaproteobacteria	Enterobacteriales	Enterobacteriaceae	Arsenophonus	1	1	1	15	1.69394e-05	1.69394e-05	1.69394e-05	0.000254091
OTU55	Bacteria	Proteobacteria	Gammaproteobacteria	Xanthomonadales	Xanthomonadaceae	Aquimonas	1	1	1	14	1.69394e-05	1.69394e-05	1.69394e-05	0.000237152
OTU254	Bacteria	Proteobacteria	Betaproteobacteria	Burkholderiales	Oxalobacteraceae	Herbaspirillum	1	34	1	13	1.69394e-05	0.00057594	1.69394e-05	0.000220213
OTU304	Bacteria	Proteobacteria	Zetaproteobacteria	Mariprofundales	Mariprofundaceae	Mariprofundus	1	1	1	13	1.69394e-05	1.69394e-05	1.69394e-05	0.000220213
OTU454	Bacteria	Actinobacteria	Actinobacteria (class)	Actinomycetales	Thermomonosporaceae	Spirillospora	1	24	1	13	1.69394e-05	0.000406546	1.69394e-05	0.000220213
OTU71	Bacteria	Proteobacteria	Alphaproteobacteria	Rhizobiales	Bartonellaceae	Bartonella	1	1	1	12	1.69394e-05	1.69394e-05	1.69394e-05	0.000203273
OTU145	Bacteria	Verrucomicrobia	Opitutae	Puniceicoccales	Puniceicoccaceae	Coraliomargarita	1	11	1	12	1.69394e-05	0.000186334	1.69394e-05	0.000203273
OTU155	Bacteria	Deferribacteres	Deferribacteres (class)	Deferribacterales	Deferribacteraceae	Deferribacter	1	1	1	12	1.69394e-05	1.69394e-05	1.69394e-05	0.000203273
OTU581	Bacteria	Verrucomicrobia	Verrucomicrobiae	Verrucomicrobiales	Verrucomicrobiaceae	Verrucomicrobium	1	1	1	12	1.69394e-05	1.69394e-05	1.69394e-05	0.000203273
OTU583	Bacteria	Firmicutes	Bacilli	Bacillales	Bacillaceae	Virgibacillus	1	35	1	12	1.69394e-05	0.00059288	1.69394e-05	0.000203273
OTU1	Bacteria	Firmicutes	Bacilli	Lactobacillales	Aerococcaceae	Abiotrophia	1	13	13	1	1.69394e-05	0.000220213	0.000220213	1.69394e-05
OTU10	Bacteria	Actinobacteria	Actinobacteria (class)	Acidimicrobiales	Acidimicrobiaceae	Acidithiomicrobium	1	1	1478	1	1.69394e-05	1.69394e-05	0.0250365	1.69394e-05
OTU16	Bacteria	Proteobacteria	Gammaproteobacteria	Pasteurellales	Pasteurellaceae	Actinobacillus	1	1	12	1	1.69394e-05	1.69394e-05	0.000203273	1.69394e-05
OTU20	Bacteria	Actinobacteria	Actinobacteria (class)	Actinomycetales	Actinomycetaceae	Actinomyces	1	1	15	1	1.69394e-05	1.69394e-05	0.000254091	1.69394e-05
OTU21	Bacteria	Actinobacteria	Actinobacteria (class)	Actinomycetales	Micromonosporaceae	Actinoplanes	1	1	247	1	1.69394e-05	1.69394e-05	0.00418404	1.69394e-05
OTU26	Bacteria	Proteobacteria	Gammaproteobacteria	Pasteurellales	Pasteurellaceae	Aggregatibacter	1	1	11	1	1.69394e-05	1.69394e-05	0.000186334	1.69394e-05
OTU35	Bacteria	Firmicutes	Bacilli	Lactobacillales	Carnobacteriaceae	Alkalibacterium	1	42	1	1	1.69394e-05	0.000711456	1.69394e-05	1.69394e-05
OTU39	Bacteria	Proteobacteria	Gammaproteobacteria	Alteromonadales	Alteromonadaceae	Alteromonas	1	17	1	1	1.69394e-05	0.00028797	1.69394e-05	1.69394e-05
OTU42	Bacteria	Actinobacteria	Actinobacteria (class)	Actinomycetales	Pseudonocardiaceae	Amycolatopsis	1	20	1	1	1.69394e-05	0.000338789	1.69394e-05	1.69394e-05
OTU47	Bacteria	Firmicutes	Clostridia	Clostridiales	Eubacteriaceae	Anaerofustis	1	1	12	1	1.69394e-05	1.69394e-05	0.000203273	1.69394e-05
OTU53	Bacteria	Proteobacteria	Betaproteobacteria	Neisseriales	Neisseriaceae	Aquaspirillum	1	76	1	1	1.69394e-05	0.0012874	1.69394e-05	1.69394e-05
OTU54	Bacteria	Aquificae	Aquificae (class)	Aquificales	Aquificaceae	Aquifex	1	1	14	1	1.69394e-05	1.69394e-05	0.000237152	1.69394e-05
OTU57	Bacteria	Bacteroidetes	Flavobacteria	Flavobacteriales	Flavobacteriaceae	Arenibacter	1	18	1	1	1.69394e-05	0.00030491	1.69394e-05	1.69394e-05
OTU73	Bacteria	Proteobacteria	Gammaproteobacteria	Thiotrichales	Thiotrichaceae	Beggiatoa	1	40	1	1	1.69394e-05	0.000677577	1.69394e-05	1.69394e-05
OTU75	Bacteria	Bacteroidetes	Flavobacteria	Flavobacteriales	Flavobacteriaceae	Bergeyella	1	13	1	1	1.69394e-05	0.000220213	1.69394e-05	1.69394e-05
OTU106	Bacteria	Chlamydiae	Chlamydiae (class)	Chlamydiales	Simkaniaceae	Candidatus Fritschea	1	17	1	1	1.69394e-05	0.00028797	1.69394e-05	1.69394e-05
OTU113	Bacteria	Proteobacteria	Gammaproteobacteria	Oceanospirillales	Halomonadaceae	Candidatus Portiera	1	11	1	1	1.69394e-05	0.000186334	1.69394e-05	1.69394e-05
OTU115	Bacteria	Actinobacteria	Actinobacteria (class)	Actinomycetales	Microbacteriaceae	Candidatus Rhodoluna	1	1	169	1	1.69394e-05	1.69394e-05	0.00286276	1.69394e-05
OTU123	Bacteria	Bacteroidetes	Flavobacteria	Flavobacteriales	Flavobacteriaceae	Cellulophaga	1	317	1	1	1.69394e-05	0.0053698	1.69394e-05	1.69394e-05
OTU125	Bacteria	Chlamydiae	Chlamydiae (class)	Chlamydiales	Chlamydiaceae	Chlamydophila	1	14	1	1	1.69394e-05	0.000237152	1.69394e-05	1.69394e-05
OTU129	Bacteria	Chlorobi	Chlorobia	Chlorobiales	Chlorobiaceae	Chloroherpeton	1	16	1	1	1.69394e-05	0.000271031	1.69394e-05	1.69394e-05
OTU131	Bacteria	Proteobacteria	Betaproteobacteria	Neisseriales	Neisseriaceae	Chromobacterium	1	23	1	1	1.69394e-05	0.000389607	1.69394e-05	1.69394e-05
OTU143	Bacteria	Proteobacteria	Gammaproteobacteria	unclassified (derived from Gammaproteobacteria)	unclassified (derived from Gammaproteobacteria)	Congregibacter	1	11	1	1	1.69394e-05	0.000186334	1.69394e-05	1.69394e-05
OTU153	Bacteria	Proteobacteria	Deltaproteobacteria	Myxococcales	Cystobacteraceae	Cystobacter	1	13	1	1	1.69394e-05	0.000220213	1.69394e-05	1.69394e-05
OTU161	Bacteria	Deferribacteres	Deferribacteres (class)	Deferribacterales	Deferribacteraceae	Denitrovibrio	1	1	67	1	1.69394e-05	1.69394e-05	0.00113494	1.69394e-05
OTU175	Bacteria	Proteobacteria	Deltaproteobacteria	Desulfovibrionales	Desulfohalobiaceae	Desulfonatronovibrio	1	28	11	1	1.69394e-05	0.000474304	0.000186334	1.69394e-05
OTU192	Bacteria	Proteobacteria	Gammaproteobacteria	Enterobacteriales	Enterobacteriaceae	Dickeya	1	13	1	1	1.69394e-05	0.000220213	1.69394e-05	1.69394e-05
OTU196	Bacteria	Firmicutes	Clostridia	Clostridiales	Lachnospiraceae	Dorea	1	18	1	1	1.69394e-05	0.00030491	1.69394e-05	1.69394e-05
OTU209	Bacteria	Proteobacteria	Gammaproteobacteria	Enterobacteriales	Enterobacteriaceae	Erwinia	1	31	1	1	1.69394e-05	0.000525122	1.69394e-05	1.69394e-05
OTU223	Bacteria	Proteobacteria	Gammaproteobacteria	Thiotrichales	Francisellaceae	Francisella	1	12	12	1	1.69394e-05	0.000203273	0.000203273	1.69394e-05
OTU240	Bacteria	Actinobacteria	Actinobacteria (class)	Coriobacteriales	Coriobacteriaceae	Gordonibacter	1	14	1	1	1.69394e-05	0.000237152	1.69394e-05	1.69394e-05
OTU255	Bacteria	Proteobacteria	Betaproteobacteria	Burkholderiales	Oxalobacteraceae	Herminiimonas	1	12	1	1	1.69394e-05	0.000203273	1.69394e-05	1.69394e-05
OTU259	Bacteria	Aquificae	Aquificae (class)	Aquificales	Aquificaceae	Hydrogenivirga	1	15	479	1	1.69394e-05	0.000254091	0.00811398	1.69394e-05
OTU266	Bacteria	Proteobacteria	Gammaproteobacteria	Xanthomonadales	Xanthomonadaceae	Ignatzschineria	1	13	44	1	1.69394e-05	0.000220213	0.000745335	1.69394e-05
OTU269	Bacteria	Actinobacteria	Actinobacteria (class)	Actinomycetales	Intrasporangiaceae	Janibacter	1	69	1	1	1.69394e-05	0.00116882	1.69394e-05	1.69394e-05
OTU271	Bacteria	Proteobacteria	Betaproteobacteria	Burkholderiales	Oxalobacteraceae	Janthinobacterium	1	28	1	1	1.69394e-05	0.000474304	1.69394e-05	1.69394e-05
OTU280	Bacteria	Firmicutes	Bacilli	Lactobacillales	Streptococcaceae	Lactococcus	1	1	70	1	1.69394e-05	1.69394e-05	0.00118576	1.69394e-05
OTU282	Bacteria	Proteobacteria	Deltaproteobacteria	Desulfovibrionales	Desulfovibrionaceae	Lawsonia	1	23	1	1	1.69394e-05	0.000389607	1.69394e-05	1.69394e-05
OTU293	Bacteria	Fusobacteria	Fusobacteria (class)	Fusobacteriales	Fusobacteriaceae	Leptotrichia	1	1	11	1	1.69394e-05	1.69394e-05	0.000186334	1.69394e-05
OTU294	Bacteria	Actinobacteria	Actinobacteria (class)	Actinomycetales	Microbacteriaceae	Leucobacter	1	1	11	1	1.69394e-05	1.69394e-05	0.000186334	1.69394e-05
OTU303	Bacteria	Proteobacteria	Gammaproteobacteria	Oceanospirillales	Oceanospirillaceae	Marinomonas	1	23	38	1	1.69394e-05	0.000389607	0.000643698	1.69394e-05
OTU310	Bacteria	Proteobacteria	Alphaproteobacteria	Rhizobiales	Phyllobacteriaceae	Mesorhizobium	1	16	1	1	1.69394e-05	0.000271031	1.69394e-05	1.69394e-05
OTU311	Bacteria	Actinobacteria	Actinobacteria (class)	Bifidobacteriales	Bifidobacteriaceae	Metascardovia	1	1	13	1	1.69394e-05	1.69394e-05	0.000220213	1.69394e-05
OTU326	Bacteria	Proteobacteria	Betaproteobacteria	Burkholderiales	unclassified (derived from Burkholderiales)	Mitsuaria	1	14	1	1	1.69394e-05	0.000237152	1.69394e-05	1.69394e-05
OTU327	Bacteria	Actinobacteria	Actinobacteria (class)	Actinomycetales	Actinomycetaceae	Mobiluncus	1	924	604	1	1.69394e-05	0.015652	0.0102314	1.69394e-05
OTU337	Bacteria	Chlamydiae	Chlamydiae (class)	Chlamydiales	Parachlamydiaceae	Neochlamydia	1	24	1	1	1.69394e-05	0.000406546	1.69394e-05	1.69394e-05
OTU353	Bacteria	Proteobacteria	Gammaproteobacteria	Aeromonadales	Aeromonadaceae	Oceanimonas	1	33	1	1	1.69394e-05	0.000559001	1.69394e-05	1.69394e-05
OTU370	Bacteria	Bacteroidetes	Bacteroidia	Bacteroidales	Prevotellaceae	Paraprevotella	1	1	146	1	1.69394e-05	1.69394e-05	0.00247316	1.69394e-05
OTU374	Bacteria	Proteobacteria	Betaproteobacteria	Burkholderiales	Alcaligenaceae	Pelistega	1	16	1	1	1.69394e-05	0.000271031	1.69394e-05	1.69394e-05
OTU376	Bacteria	Chlorobi	Chlorobia	Chlorobiales	Chlorobiaceae	Pelodictyon	1	19	1	1	1.69394e-05	0.000321849	1.69394e-05	1.69394e-05
OTU385	Bacteria	Proteobacteria	Alphaproteobacteria	Caulobacterales	Caulobacteraceae	Phenylobacterium	1	17	1	1	1.69394e-05	0.00028797	1.69394e-05	1.69394e-05
OTU400	Bacteria	Actinobacteria	Actinobacteria (class)	Actinomycetales	Microbacteriaceae	Pseudoclavibacter	1	1	15	1	1.69394e-05	1.69394e-05	0.000254091	1.69394e-05
OTU425	Bacteria	Proteobacteria	Alphaproteobacteria	Rhodospirillales	Acetobacteraceae	Roseococcus	1	42	1	1	1.69394e-05	0.000711456	1.69394e-05	1.69394e-05
OTU427	Bacteria	Actinobacteria	Actinobacteria (class)	Actinomycetales	Micrococcaceae	Rothia	1	1	44	1	1.69394e-05	1.69394e-05	0.000745335	1.69394e-05
OTU429	Bacteria	Proteobacteria	Alphaproteobacteria	Rhodospirillales	Acetobacteraceae	Rubritepida	1	44	1	1	1.69394e-05	0.000745335	1.69394e-05	1.69394e-05
OTU433	Bacteria	Actinobacteria	Actinobacteria (class)	Actinomycetales	Actinosynnemataceae	Saccharothrix	1	1	85	1	1.69394e-05	1.69394e-05	0.00143985	1.69394e-05
OTU434	Bacteria	Bacteroidetes	Flavobacteria	Flavobacteriales	Flavobacteriaceae	Salegentibacter	1	14	1	1	1.69394e-05	0.000237152	1.69394e-05	1.69394e-05
OTU445	Bacteria	Firmicutes	Clostridia	Clostridiales	Lachnospiraceae	Shuttleworthia	1	13	41	1	1.69394e-05	0.000220213	0.000694516	1.69394e-05
OTU455	Bacteria	Proteobacteria	Deltaproteobacteria	unclassified (derived from Deltaproteobacteria)	unclassified (derived from Deltaproteobacteria)	Spirobacillus	1	20	1	1	1.69394e-05	0.000338789	1.69394e-05	1.69394e-05
OTU471	Bacteria	Proteobacteria	Epsilonproteobacteria	unclassified (derived from Epsilonproteobacteria)	unclassified (derived from Epsilonproteobacteria)	Sulfurovum	1	21	1	1	1.69394e-05	0.000355728	1.69394e-05	1.69394e-05
OTU474	Bacteria	Cyanobacteria	unclassified (derived from Cyanobacteria)	Chroococcales	unclassified (derived from Chroococcales)	Synechocystis	1	11	1	1	1.69394e-05	0.000186334	1.69394e-05	1.69394e-05
OTU482	Bacteria	Actinobacteria	Actinobacteria (class)	Actinomycetales	Intrasporangiaceae	Terrabacter	1	13	1	1	1.69394e-05	0.000220213	1.69394e-05	1.69394e-05
OTU485	Bacteria	Firmicutes	Bacilli	Lactobacillales	Enterococcaceae	Tetragenococcus	1	1	17	1	1.69394e-05	1.69394e-05	0.00028797	1.69394e-05
OTU497	Bacteria	Aquificae	Aquificae (class)	Aquificales	Aquificaceae	Thermocrinis	1	1	39	1	1.69394e-05	1.69394e-05	0.000660638	1.69394e-05
OTU526	Bacteria	Cyanobacteria	unclassified (derived from Cyanobacteria)	Nostocales	Nostocaceae	Trichormus	1	1	12	1	1.69394e-05	1.69394e-05	0.000203273	1.69394e-05
OTU538	Bacteria	Firmicutes	Clostridia	Clostridiales	Clostridiales Family XI. Incertae Sedis	unclassified (derived from Clostridiales Family XI. Incertae Sedis)	1	14	1	1	1.69394e-05	0.000237152	1.69394e-05	1.69394e-05
OTU550	Bacteria	Bacteroidetes	Flavobacteria	unclassified (derived from Flavobacteria)	unclassified (derived from Flavobacteria)	unclassified (derived from Flavobacteria)	1	47	1	1	1.69394e-05	0.000796153	1.69394e-05	1.69394e-05
OTU561	Bacteria	Actinobacteria	Actinobacteria (class)	Actinomycetales	Propionibacteriaceae	unclassified (derived from Propionibacteriaceae)	1	65	1	1	1.69394e-05	0.00110106	1.69394e-05	1.69394e-05
OTU565	Bacteria	Proteobacteria	Alphaproteobacteria	Rhodobacterales	unclassified (derived from Rhodobacterales)	unclassified (derived from Rhodobacterales)	1	11	1	1	1.69394e-05	0.000186334	1.69394e-05	1.69394e-05
OTU589	Bacteria	Proteobacteria	Betaproteobacteria	Rhodocyclales	Rhodocyclaceae	Zoogloea	1	1	60	1	1.69394e-05	1.69394e-05	0.00101637	1.69394e-05
OTU590	Bacteria	Proteobacteria	Gammaproteobacteria	Oceanospirillales	Halomonadaceae	Zymobacter	1	12	15	1	1.69394e-05	0.000203273	0.000254091	1.69394e-05

## Sheet: species
Supplementary Table S1 (E) | Microbial community composition at species level
								Normailsed Data				Relative Abundance
OTUID	Domain	Phylum	Class	Order	Family	Genus	Species	DJ01	DJ02	DJ03	DJ04	DJ01	DJ02	DJ03	DJ04
OTU001	Bacteria	Firmicutes	Clostridia	Clostridiales	Ruminococcaceae	Acetivibrio	Acetivibrio cellulolyticus	13	24	1	354	0	0	0	0.01
OTU002	Bacteria	Actinobacteria	Actinobacteria (class)	Acidimicrobiales	Acidimicrobiaceae	Acidimicrobium	Acidimicrobium ferrooxidans	58	68	4016	1585	0	0	0.07	0.03
OTU003	Bacteria	Actinobacteria	Actinobacteria (class)	Acidimicrobiales	Acidimicrobiaceae	Acidithiomicrobium	Acidithiomicrobium sp. P2	1	1	1464	1	0	0	0.03	0
OTU004	Bacteria	Actinobacteria	Actinobacteria (class)	Actinomycetales	Acidothermaceae	Acidothermus	Acidothermus cellulolyticus	85	483	109	1820	0	0.01	0	0.03
OTU005	Bacteria	Proteobacteria	Gammaproteobacteria	Pseudomonadales	Moraxellaceae	Acinetobacter	Acinetobacter johnsonii	1	218	511	1632	0	0	0.01	0.03
OTU006	Bacteria	Proteobacteria	Gammaproteobacteria	Pseudomonadales	Moraxellaceae	Acinetobacter	Acinetobacter lwoffii	1	208	1039	427	0	0	0.02	0.01
OTU007	Bacteria	Proteobacteria	Gammaproteobacteria	Pseudomonadales	Moraxellaceae	Acinetobacter	Acinetobacter sp.	35	49	37	552	0	0	0	0.01
OTU008	Bacteria	Actinobacteria	Actinobacteria (class)	Actinomycetales	Thermomonosporaceae	Actinomadura	Actinomadura hibisca	2129	7757	639	5625	0.04	0.14	0.01	0.1
OTU009	Bacteria	Actinobacteria	Actinobacteria (class)	Actinomycetales	Thermomonosporaceae	Actinomadura	Actinomadura madurae	565	484	79	142	0.01	0.01	0	0
OTU010	Bacteria	Actinobacteria	Actinobacteria (class)	Actinomycetales	Thermomonosporaceae	Actinomadura	Actinomadura vinacea	25	35	24	431	0	0	0	0.01
OTU011	Bacteria	Actinobacteria	Actinobacteria (class)	Actinomycetales	Thermomonosporaceae	unclassified (derived from Thermomonosporaceae)	actinomycete 7501	57	130	60	352	0	0	0	0.01
OTU012	Bacteria	Proteobacteria	Gammaproteobacteria	Aeromonadales	Aeromonadaceae	Aeromonas	Aeromonas enteropelogenes	142	376	1	26	0	0.01	0	0
OTU013	Bacteria	Proteobacteria	Gammaproteobacteria	Aeromonadales	Aeromonadaceae	Aeromonas	Aeromonas jandaei	1	607	1	1	0	0.01	0	0
OTU014	Bacteria	Firmicutes	Bacilli	Bacillales	Alicyclobacillaceae	Alicyclobacillus	Alicyclobacillus cycloheptanicus	1855	9359	931	25786	0.03	0.17	0.02	0.45
OTU015	Bacteria	Firmicutes	Bacilli	Bacillales	Alicyclobacillaceae	Alicyclobacillus	Alicyclobacillus macrosporangiidus	2581	159	1	15	0.05	0	0	0
OTU016	Bacteria	Firmicutes	Bacilli	Bacillales	Alicyclobacillaceae	Alicyclobacillus	Alicyclobacillus pomorum	3821	1	1	86	0.07	0	0	0
OTU017	Bacteria	Firmicutes	Bacilli	Bacillales	Alicyclobacillaceae	Alicyclobacillus	Alicyclobacillus vulcanalis	30	637	135	185	0	0.01	0	0
OTU018	Bacteria	Firmicutes	Clostridia	Clostridiales	Clostridiaceae	Alkaliphilus	Alkaliphilus metalliredigens	16	362	22	35	0	0.01	0	0
OTU019	Bacteria	Firmicutes	Clostridia	Clostridiales	Clostridiaceae	Alkaliphilus	Alkaliphilus transvaalensis	43	126	428	1114	0	0	0.01	0.02
OTU020	Bacteria	Synergistetes	Synergistia	Synergistales	Synergistaceae	Aminobacterium	Aminobacterium colombiense	152	166	4373	1217	0	0	0.08	0.02
OTU021	Bacteria	Cyanobacteria	unclassified (derived from Cyanobacteria)	Nostocales	Nostocaceae	Anabaena	Anabaena sp. BIR361	152	658	486	80	0	0.01	0.01	0
OTU022	Bacteria	Cyanobacteria	unclassified (derived from Cyanobacteria)	Nostocales	Nostocaceae	Anabaena	Anabaena sp. BIR370A	303	843	957	187	0.01	0.01	0.02	0
OTU023	Bacteria	Synergistetes	Synergistia	Synergistales	Synergistaceae	Anaerobaculum	Anaerobaculum hydrogeniformans	1639	1029	2371	2552	0.03	0.02	0.04	0.05
OTU024	Bacteria	Firmicutes	Clostridia	Clostridiales	Peptococcaceae	unclassified (derived from Peptococcaceae)	anaerobic bacterium EtOH8	35	40	67	2473	0	0	0	0.04
OTU025	Bacteria	Firmicutes	Clostridia	Clostridiales	Clostridiales Family XIV. Incertae Sedis	Anaerobranca	Anaerobranca gottschalkii	1881	160	157	63	0.03	0	0	0
OTU026	Bacteria	Proteobacteria	Deltaproteobacteria	Myxococcales	Myxococcaceae	Anaeromyxobacter	Anaeromyxobacter dehalogenans	1	1	28	380	0	0	0	0.01
OTU027	Bacteria	Proteobacteria	Deltaproteobacteria	Myxococcales	Myxococcaceae	Anaeromyxobacter	Anaeromyxobacter sp. K	18	1	6439	637	0	0	0.11	0.01
OTU028	Bacteria	Firmicutes	Bacilli	Bacillales	Paenibacillaceae	Aneurinibacillus	Aneurinibacillus thermoaerophilus	74	285	1	333	0	0.01	0	0.01
OTU029	Bacteria	Firmicutes	Bacilli	Bacillales	Bacillaceae	Anoxybacillus	Anoxybacillus flavithermus	1525	2812	278	1186	0.03	0.05	0	0.02
OTU030	Bacteria	Firmicutes	Bacilli	Bacillales	Bacillaceae	Anoxybacillus	Anoxybacillus gonensis	1	13	478	511	0	0	0.01	0.01
OTU031	Bacteria	Actinobacteria	Actinobacteria (class)	Coriobacteriales	Coriobacteriaceae	Atopobium	Atopobium minutum	328	1359	110	721	0.01	0.02	0	0.01
OTU032	Bacteria	Actinobacteria	Actinobacteria (class)	Coriobacteriales	Coriobacteriaceae	Atopobium	Atopobium parvulum	101	173	5193	2384	0	0	0.09	0.04
OTU033	Bacteria	Actinobacteria	Actinobacteria (class)	Coriobacteriales	Coriobacteriaceae	Atopobium	Atopobium vaginae	60	2247	77	144	0	0.04	0	0
OTU034	Bacteria	Firmicutes	Bacilli	Bacillales	Bacillaceae	Bacillus	Bacillus anthracis	61	947	253	40	0	0.02	0	0
OTU035	Bacteria	Firmicutes	Bacilli	Bacillales	Bacillaceae	Bacillus	Bacillus beijingensis	1399	2432	1	541	0.02	0.04	0	0.01
OTU036	Bacteria	Firmicutes	Bacilli	Bacillales	Bacillaceae	Bacillus	Bacillus cereus	61	353	4227	464	0	0.01	0.07	0.01
OTU037	Bacteria	Firmicutes	Bacilli	Bacillales	Bacillaceae	Bacillus	Bacillus clausii	134	347	431	327	0	0.01	0.01	0.01
OTU038	Bacteria	Firmicutes	Bacilli	Bacillales	Bacillaceae	Bacillus	Bacillus licheniformis	39	516	240	62	0	0.01	0	0
OTU039	Bacteria	Firmicutes	Bacilli	Bacillales	Bacillaceae	Bacillus	Bacillus sp.	9884	5404	67	71	0.17	0.1	0	0
OTU040	Bacteria	Firmicutes	Bacilli	Bacillales	Bacillaceae	Bacillus	Bacillus sp. TA2.A1	54	457	271	149	0	0.01	0	0
OTU041	Bacteria	Firmicutes	Bacilli	Bacillales	Alicyclobacillaceae	unclassified (derived from Alicyclobacillaceae)	Bacillus tusciae	33	343	37	184	0	0.01	0	0
OTU042	Bacteria	Verrucomicrobia	Verrucomicrobiae	Verrucomicrobiales	Verrucomicrobia subdivision 3	unclassified (derived from Verrucomicrobia subdivision 3)	bacterium Ellin514	12051	57083	17894	58634	0.21	1.01	0.32	1.03
OTU043	Bacteria	unclassified (derived from Bacteria)	unclassified (derived from Bacteria)	unclassified (derived from Bacteria)	unclassified (derived from Bacteria)	unclassified (derived from Bacteria)	bacterium enrichment culture clone N47	2000	964	100	138	0.04	0.02	0	0
OTU044	Bacteria	Chloroflexi	Ktedonobacteria	Ktedonobacterales	Ktedonobacteraceae	Ktedonobacter	bacterium SOSP1-30	225	441	56	11	0	0.01	0	0
OTU045	Bacteria	Bacteroidetes	Bacteroidia	Bacteroidales	Bacteroidaceae	Bacteroides	Bacteroides acidifaciens	1217	366	238	221	0.02	0.01	0	0
OTU046	Bacteria	Bacteroidetes	Bacteroidia	Bacteroidales	Bacteroidaceae	Bacteroides	Bacteroides nordii	1805	23	54	35	0.03	0	0	0
OTU047	Bacteria	Actinobacteria	Actinobacteria (class)	Bifidobacteriales	Bifidobacteriaceae	Bifidobacterium	Bifidobacterium breve	80	56	513	1	0	0	0.01	0
OTU048	Bacteria	Planctomycetes	Planctomycetacia	Planctomycetales	Planctomycetaceae	Blastopirellula	Blastopirellula marina	487	1	660	11194	0.01	0	0.01	0.2
OTU049	Bacteria	Spirochaetes	Spirochaetes (class)	Spirochaetales	Spirochaetaceae	Borrelia	Borrelia burgdorferi	72	1431	468	487	0	0.03	0.01	0.01
OTU050	Bacteria	Spirochaetes	Spirochaetes (class)	Spirochaetales	Spirochaetaceae	Borrelia	Borrelia duttonii	68	560	72	94	0	0.01	0	0
OTU051	Bacteria	Spirochaetes	Spirochaetes (class)	Spirochaetales	Spirochaetaceae	Borrelia	Borrelia sp. Tortoise13BLO1	428	1839	2323	810	0.01	0.03	0.04	0.01
OTU052	Bacteria	Proteobacteria	Betaproteobacteria	Burkholderiales	Burkholderiaceae	Burkholderia	Burkholderia cenocepacia	1	47	1042	2770	0	0	0.02	0.05
OTU053	Bacteria	Proteobacteria	Betaproteobacteria	Burkholderiales	Burkholderiaceae	Burkholderia	Burkholderia cepacia	138	1374	319	2966	0	0.02	0.01	0.05
OTU054	Bacteria	Proteobacteria	Betaproteobacteria	Burkholderiales	Burkholderiaceae	Burkholderia	Burkholderia gladioli	175	609	109	2542	0	0.01	0	0.04
OTU055	Bacteria	Proteobacteria	Betaproteobacteria	Burkholderiales	Burkholderiaceae	Burkholderia	Burkholderia phymatum	193	761	1417	313	0	0.01	0.02	0.01
OTU056	Bacteria	Proteobacteria	Betaproteobacteria	Burkholderiales	Burkholderiaceae	Burkholderia	Burkholderia sp. 383	1	135	59	642	0	0	0	0.01
OTU057	Bacteria	Firmicutes	Clostridia	Thermoanaerobacterales	Thermoanaerobacteraceae	Caldanaerobacter	Caldanaerobacter subterraneus	21127	33146	4896	15099	0.37	0.58	0.09	0.27
OTU058	Bacteria	Firmicutes	Clostridia	Thermoanaerobacterales	Thermoanaerobacteraceae	Caldanaerobius	Caldanaerobius polysaccharolyticus	192	10345	1590	3899	0	0.18	0.03	0.07
OTU059	Bacteria	Firmicutes	Clostridia	Thermoanaerobacterales	Thermoanaerobacterales Family III. Incertae Sedis	Caldicellulosiruptor	Caldicellulosiruptor saccharolyticus	29	1280	197	2350	0	0.02	0	0.04
OTU060	Bacteria	Proteobacteria	Betaproteobacteria	Burkholderiales	Comamonadaceae	Caldimonas	Caldimonas manganoxidans	55	25	131	2069	0	0	0	0.04
OTU061	Bacteria	Firmicutes	Clostridia	Clostridiales	Clostridiaceae	Caloramator	Caloramator fervidus	158	110	80	439	0	0	0	0.01
OTU062	Bacteria	Proteobacteria	Epsilonproteobacteria	Nautiliales	Nautiliaceae	Caminibacter	Caminibacter profundus	104	11	180	745	0	0	0	0.01
OTU063	Bacteria	Acidobacteria	unclassified (derived from Acidobacteria)	unclassified (derived from Acidobacteria)	unclassified (derived from Acidobacteria)	Candidatus Chloracidobacterium	Candidatus Chloracidobacterium thermophilum	583	807	400	459	0.01	0.01	0.01	0.01
OTU064	Bacteria	Firmicutes	Clostridia	Clostridiales	Peptococcaceae	Candidatus Desulforudis	Candidatus Desulforudis audaxviator	14931	19295	6821	7361	0.26	0.34	0.12	0.13
OTU065	Bacteria	Planctomycetes	Planctomycetacia	Planctomycetales	unclassified (derived from Planctomycetales)	Candidatus Kuenenia	Candidatus Kuenenia stuttgartiensis	803	593	434	103	0.01	0.01	0.01	0
OTU066	Bacteria	Nitrospirae	Nitrospira (class)	Nitrospirales	Nitrospiraceae	Candidatus Magnetobacterium	Candidatus Magnetobacterium bavaricum	179	2372	351	1	0	0.04	0.01	0
OTU067	Bacteria	Nitrospirae	Nitrospira (class)	Nitrospirales	Nitrospiraceae	Nitrospira	Candidatus Nitrospira defluvii	1802	835	2421	4075	0.03	0.01	0.04	0.07
OTU068	Bacteria	Firmicutes	Bacilli	Bacillales	Pasteuriaceae	Pasteuria	Candidatus Pasteuria usgae	190	15811	18454	4174	0	0.28	0.33	0.07
OTU069	Bacteria	Candidatus Poribacteria	unclassified (derived from Candidatus Poribacteria)	unclassified (derived from Candidatus Poribacteria)	unclassified (derived from Candidatus Poribacteria)	unclassified (derived from Candidatus Poribacteria)	Candidatus Poribacteria sp. WGA-A3	1	190	1	1494	0	0	0	0.03
OTU070	Bacteria	Acidobacteria	Solibacteres	Solibacterales	Solibacteraceae	Candidatus Solibacter	Candidatus Solibacter usitatus	14819	22913	14049	70138	0.26	0.4	0.25	1.24
OTU071	Bacteria	Bacteroidetes	Flavobacteria	Flavobacteriales	Flavobacteriaceae	Capnocytophaga	Capnocytophaga canimorsus	38	56	107	812	0	0	0	0.01
OTU072	Bacteria	Bacteroidetes	Flavobacteria	Flavobacteriales	Flavobacteriaceae	Capnocytophaga	Capnocytophaga gingivalis	192	1168	2458	630	0	0.02	0.04	0.01
OTU073	Bacteria	Firmicutes	Clostridia	Thermoanaerobacterales	Thermoanaerobacteraceae	Carboxydothermus	Carboxydothermus hydrogenoformans	1631	2558	6130	777	0.03	0.05	0.11	0.01
OTU074	Bacteria	Bacteroidetes	Flavobacteria	Flavobacteriales	Flavobacteriaceae	Cellulophaga	Cellulophaga lytica	1	313	1	1	0	0.01	0	0
OTU075	Bacteria	Bacteroidetes	Sphingobacteria	Sphingobacteriales	unclassified (derived from Sphingobacteriales)	Chitinophaga	Chitinophaga sancti	141	1	1	653	0	0	0	0.01
OTU076	Bacteria	Chlorobi	Chlorobia	Chlorobiales	Chlorobiaceae	Chlorobium	Chlorobium limicola	337	441	11	2164	0.01	0.01	0	0.04
OTU077	Bacteria	Chloroflexi	Chloroflexi (class)	Chloroflexales	Chloroflexaceae	Chloroflexus	Chloroflexus aggregans	39945	7321	1	114	0.7	0.13	0	0
OTU078	Bacteria	Chloroflexi	Chloroflexi (class)	Chloroflexales	Chloroflexaceae	Chloroflexus	Chloroflexus aurantiacus	2192	780	2107	111284	0.04	0.01	0.04	1.96
OTU079	Bacteria	Verrucomicrobia	Spartobacteria	unclassified (derived from Spartobacteria)	unclassified (derived from Spartobacteria)	Chthoniobacter	Chthoniobacter flavus	501	281	17	111	0.01	0	0	0
OTU080	Bacteria	Actinobacteria	Actinobacteria (class)	Actinomycetales	Microbacteriaceae	Clavibacter	Clavibacter michiganensis	70	191	21556	2963	0	0	0.38	0.05
OTU081	Bacteria	Firmicutes	Clostridia	Clostridiales	Clostridiaceae	Clostridium	Clostridium aldrichii	12	44	1	357	0	0	0	0.01
OTU082	Bacteria	Firmicutes	Clostridia	Clostridiales	Clostridiaceae	Clostridium	Clostridium beijerinckii	119	84	1	1299	0	0	0	0.02
OTU083	Bacteria	Firmicutes	Clostridia	Clostridiales	Clostridiaceae	Clostridium	Clostridium bifermentans	639	2851	1356	15345	0.01	0.05	0.02	0.27
OTU084	Bacteria	Firmicutes	Clostridia	Clostridiales	Clostridiaceae	Clostridium	Clostridium botulinum	589	190	5353	3111	0.01	0	0.09	0.05
OTU085	Bacteria	Firmicutes	Clostridia	Clostridiales	Clostridiaceae	Clostridium	Clostridium butyricum	12	1102	1	1361	0	0.02	0	0.02
OTU086	Bacteria	Firmicutes	Clostridia	Clostridiales	Clostridiaceae	Clostridium	Clostridium cadaveris	400	1	1	1	0.01	0	0	0
OTU087	Bacteria	Firmicutes	Clostridia	Clostridiales	Clostridiaceae	Clostridium	Clostridium carnis	85	1391	117	20	0	0.02	0	0
OTU088	Bacteria	Firmicutes	Clostridia	Clostridiales	Clostridiaceae	Clostridium	Clostridium cellobioparum	26	155	1	364	0	0	0	0.01
OTU089	Bacteria	Firmicutes	Clostridia	Clostridiales	Clostridiaceae	Clostridium	Clostridium cellulolyticum	18	333	1	1	0	0.01	0	0
OTU090	Bacteria	Firmicutes	Clostridia	Clostridiales	Clostridiaceae	Clostridium	Clostridium drakei	52	117	1	1973	0	0	0	0.03
OTU091	Bacteria	Firmicutes	Clostridia	Clostridiales	Clostridiaceae	Clostridium	Clostridium estertheticum	1051	13	1	389	0.02	0	0	0.01
OTU092	Bacteria	Firmicutes	Clostridia	Clostridiales	Clostridiaceae	Clostridium	Clostridium intestinale	571	129	1	470	0.01	0	0	0.01
OTU093	Bacteria	Firmicutes	Clostridia	Clostridiales	Clostridiaceae	Clostridium	Clostridium kluyveri	48	792	1	1968	0	0.01	0	0.03
OTU094	Bacteria	Firmicutes	Clostridia	Clostridiales	Clostridiaceae	Clostridium	Clostridium magnum	1	52	1	1106	0	0	0	0.02
OTU095	Bacteria	Firmicutes	Clostridia	Clostridiales	Clostridiaceae	Clostridium	Clostridium paradoxum	103	574	221	811	0	0.01	0	0.01
OTU096	Bacteria	Firmicutes	Clostridia	Clostridiales	Clostridiaceae	Clostridium	Clostridium paraputrificum	142	534	1	136	0	0.01	0	0
OTU097	Bacteria	Firmicutes	Clostridia	Clostridiales	Clostridiaceae	Clostridium	Clostridium perfringens	448	6573	835	11432	0.01	0.12	0.01	0.2
OTU098	Bacteria	Firmicutes	Clostridia	Clostridiales	Clostridiaceae	Clostridium	Clostridium roseum	1	1	1	2378	0	0	0	0.04
OTU099	Bacteria	Firmicutes	Clostridia	Clostridiales	Clostridiaceae	Clostridium	Clostridium saccharobutylicum	1	115	1	1437	0	0	0	0.03
OTU100	Bacteria	Firmicutes	Clostridia	Clostridiales	Clostridiaceae	Clostridium	Clostridium sordellii	203	1	129	582	0	0	0	0.01
OTU101	Bacteria	Firmicutes	Clostridia	Clostridiales	Clostridiaceae	Clostridium	Clostridium sp. B901-1b	1	776	1	405	0	0.01	0	0.01
OTU102	Bacteria	Firmicutes	Clostridia	Clostridiales	Clostridiaceae	Clostridium	Clostridium stercorarium	59	144	30	315	0	0	0	0.01
OTU103	Bacteria	Firmicutes	Clostridia	Clostridiales	Clostridiaceae	Clostridium	Clostridium subterminale	37	11	60	616	0	0	0	0.01
OTU104	Bacteria	Firmicutes	Clostridia	Clostridiales	Clostridiaceae	Clostridium	Clostridium tertium	406	150	1	364	0.01	0	0	0.01
OTU105	Bacteria	Firmicutes	Clostridia	Thermoanaerobacterales	unclassified (derived from Thermoanaerobacterales)	unclassified (derived from Thermoanaerobacterales)	Clostridium thermoamylolyticum	258	1826	79108	1078	0	0.03	1.39	0.02
OTU106	Bacteria	Firmicutes	Clostridia	Clostridiales	Clostridiaceae	Clostridium	Clostridium thermocellum	634	625	293	571	0.01	0.01	0.01	0.01
OTU107	Bacteria	Firmicutes	Clostridia	Clostridiales	Clostridiaceae	Clostridium	Clostridium tyrobutyricum	727	34	1	1	0.01	0	0	0
OTU108	Bacteria	Firmicutes	Clostridia	Clostridiales	Clostridiaceae	Clostridium	Clostridium ultunense	75	262	373	46	0	0	0.01	0
OTU109	Bacteria	Actinobacteria	Actinobacteria (class)	Coriobacteriales	Coriobacteriaceae	Collinsella	Collinsella aerofaciens	2830	207	33	553	0.05	0	0	0.01
OTU110	Bacteria	Actinobacteria	Actinobacteria (class)	Solirubrobacterales	Conexibacteraceae	Conexibacter	Conexibacter woesei	1	33	38	653	0	0	0	0.01
OTU111	Bacteria	Firmicutes	Clostridia	Thermoanaerobacterales	Thermodesulfobiaceae	Coprothermobacter	Coprothermobacter proteolyticus	30	94	620	133	0	0	0.01	0
OTU112	Bacteria	Actinobacteria	Actinobacteria (class)	Actinomycetales	Corynebacteriaceae	Corynebacterium	Corynebacterium amycolatum	1	3057	1	1	0	0.05	0	0
OTU113	Bacteria	Actinobacteria	Actinobacteria (class)	Actinomycetales	Corynebacteriaceae	Corynebacterium	Corynebacterium bovis	101	259	205	15351	0	0	0	0.27
OTU114	Bacteria	Actinobacteria	Actinobacteria (class)	Actinomycetales	Corynebacteriaceae	Corynebacterium	Corynebacterium sp. 89349	28282	43668	38381	4683	0.5	0.77	0.68	0.08
OTU115	Bacteria	Proteobacteria	Gammaproteobacteria	Legionellales	Coxiellaceae	Coxiella	Coxiella burnetii	302	3853	653	9658	0.01	0.07	0.01	0.17
OTU116	Bacteria	Bacteroidetes	Cytophagia	Cytophagales	Cytophagaceae	Cytophaga	Cytophaga hutchinsonii	1997	333	226	135	0.04	0.01	0	0
OTU117	Bacteria	Chloroflexi	Dehalococcoidetes	unclassified (derived from Dehalococcoidetes)	unclassified (derived from Dehalococcoidetes)	Dehalococcoides	Dehalococcoides ethenogenes	140	34473	1285	108706	0	0.61	0.02	1.92
OTU118	Bacteria	Chloroflexi	Dehalococcoidetes	unclassified (derived from Dehalococcoidetes)	unclassified (derived from Dehalococcoidetes)	Dehalogenimonas	Dehalogenimonas lykanthroporepellens	2120	14311	2477	115125	0.04	0.25	0.04	2.03
OTU119	Bacteria	Deinococcus-Thermus	Deinococci	Deinococcales	Deinococcaceae	Deinococcus	Deinococcus geothermalis	1	1	16	328	0	0	0	0.01
OTU120	Bacteria	Proteobacteria	Betaproteobacteria	Burkholderiales	Comamonadaceae	Delftia	Delftia acidovorans	46	337	80	14	0	0.01	0	0
OTU121	Bacteria	Proteobacteria	Deltaproteobacteria	Desulfobacterales	Desulfobacteraceae	Desulfatibacillum	Desulfatibacillum aliphaticivorans	11	27	1	1259	0	0	0	0.02
OTU122	Bacteria	Firmicutes	Clostridia	Clostridiales	Peptococcaceae	Desulfitobacterium	Desulfitobacterium hafniense	312	1604	552	469	0.01	0.03	0.01	0.01
OTU123	Bacteria	Proteobacteria	Deltaproteobacteria	Syntrophobacterales	Syntrophaceae	Desulfobacca	Desulfobacca acetoxidans	957	1064	19	1	0.02	0.02	0	0
OTU124	Bacteria	Proteobacteria	Deltaproteobacteria	unclassified (derived from Deltaproteobacteria)	unclassified (derived from Deltaproteobacteria)	Desulfocaldus	Desulfocaldus sp. Hobo	23061	2675	2724	3280	0.41	0.05	0.05	0.06
OTU125	Bacteria	Proteobacteria	Deltaproteobacteria	Desulfobacterales	Desulfobacteraceae	Desulfococcus	Desulfococcus sp. DSM 8541	70	303	68	16	0	0.01	0	0
OTU126	Bacteria	Proteobacteria	Deltaproteobacteria	Syntrophobacterales	Syntrophobacteraceae	Desulfoglaeba	Desulfoglaeba alkanexedens	1331	814	51	17	0.02	0.01	0	0
OTU127	Bacteria	Proteobacteria	Deltaproteobacteria	Desulfovibrionales	Desulfonatronumaceae	Desulfonatronum	Desulfonatronum lacustre	63	503	150	590	0	0.01	0	0.01
OTU128	Bacteria	Proteobacteria	Deltaproteobacteria	Desulfovibrionales	Desulfohalobiaceae	Desulfonauticus	Desulfonauticus submarinus	2556	16	1	1	0.05	0	0	0
OTU129	Bacteria	Proteobacteria	Deltaproteobacteria	Syntrophobacterales	Syntrophobacteraceae	Desulforhabdus	Desulforhabdus sp. DDT	12496	4584	5179	2362	0.22	0.08	0.09	0.04
OTU130	Bacteria	Firmicutes	Clostridia	Clostridiales	Peptococcaceae	Desulfotomaculum	Desulfotomaculum geothermicum	108	2148	1445	898	0	0.04	0.03	0.02
OTU131	Bacteria	Firmicutes	Clostridia	Clostridiales	Peptococcaceae	Desulfotomaculum	Desulfotomaculum kuznetsovii	29	14	544	73	0	0	0.01	0
OTU132	Bacteria	Firmicutes	Clostridia	Clostridiales	Peptococcaceae	Desulfotomaculum	Desulfotomaculum luciae	1512	9186	997	2319	0.03	0.16	0.02	0.04
OTU133	Bacteria	Firmicutes	Clostridia	Clostridiales	Peptococcaceae	Desulfotomaculum	Desulfotomaculum putei	8337	5246	32309	1371	0.15	0.09	0.57	0.02
OTU134	Bacteria	Firmicutes	Clostridia	Clostridiales	Peptococcaceae	Desulfotomaculum	Desulfotomaculum sapomandens	19	1012	2612	235	0	0.02	0.05	0
OTU135	Bacteria	Firmicutes	Clostridia	Clostridiales	Peptococcaceae	Desulfotomaculum	Desulfotomaculum thermoacetoxidans	4531	48523	13263	16221	0.08	0.86	0.23	0.29
OTU136	Bacteria	Firmicutes	Clostridia	Clostridiales	Peptococcaceae	Desulfotomaculum	Desulfotomaculum thermocisternum	2023	3253	196	619	0.04	0.06	0	0.01
OTU137	Bacteria	Firmicutes	Clostridia	Clostridiales	Peptococcaceae	Desulfotomaculum	Desulfotomaculum thermosapovorans	266	1039	157	203	0	0.02	0	0
OTU138	Bacteria	Proteobacteria	Deltaproteobacteria	Desulfovibrionales	Desulfovibrionaceae	Desulfovibrio	Desulfovibrio alaskensis	3305	110878	3044	153539	0.06	1.96	0.05	2.71
OTU139	Bacteria	Proteobacteria	Deltaproteobacteria	Desulfovibrionales	Desulfovibrionaceae	Desulfovibrio	Desulfovibrio indonesiensis	1523	2488	191	2093	0.03	0.04	0	0.04
OTU140	Bacteria	Proteobacteria	Deltaproteobacteria	Desulfovibrionales	Desulfovibrionaceae	Desulfovibrio	Desulfovibrio magneticus	2025	792	1	542	0.04	0.01	0	0.01
OTU141	Bacteria	Aquificae	Aquificae (class)	Aquificales	Desulfurobacteriaceae	Desulfurobacterium	Desulfurobacterium thermolithotrophum	198	386	41	16130	0	0.01	0	0.28
OTU142	Bacteria	Dictyoglomi	Dictyoglomia	Dictyoglomales	Dictyoglomaceae	Dictyoglomus	Dictyoglomus thermophilum	111	219	305	290	0	0	0.01	0.01
OTU143	Bacteria	Proteobacteria	Gammaproteobacteria	Chromatiales	Ectothiorhodospiraceae	Ectothiorhodospira	Ectothiorhodospira imhoffii	96	276	560	8302	0	0	0.01	0.15
OTU144	Bacteria	Elusimicrobia	Elusimicrobia (class)	Elusimicrobiales	Elusimicrobiaceae	Elusimicrobium	Elusimicrobium minutum	125	38	17	2419	0	0	0	0.04
OTU145	Bacteria	Proteobacteria	Gammaproteobacteria	unclassified (derived from Gammaproteobacteria)	unclassified (derived from Gammaproteobacteria)	unclassified (derived from Gammaproteobacteria)	endosymbiont of Ridgeia piscesae	202	348	72	1644	0	0.01	0	0.03
OTU146	Bacteria	Firmicutes	Clostridia	Clostridiales	unclassified (derived from Clostridiales)	Epulopiscium	Epulopiscium sp.	42	11	105	495	0	0	0	0.01
OTU147	Bacteria	Firmicutes	Clostridia	Clostridiales	Ruminococcaceae	Ethanoligenens	Ethanoligenens harbinense	635	622	382	1184	0.01	0.01	0.01	0.02
OTU148	Bacteria	Firmicutes	Erysipelotrichi	Erysipelotrichales	Erysipelotrichaceae	unclassified (derived from Erysipelotrichaceae)	Eubacterium biforme	76	318	24	152	0	0.01	0	0
OTU149	Bacteria	Firmicutes	Clostridia	Clostridiales	Eubacteriaceae	Eubacterium	Eubacterium siraeum	1498	97	92	23	0.03	0	0	0
OTU150	Bacteria	Firmicutes	Clostridia	Clostridiales	Ruminococcaceae	Faecalibacterium	Faecalibacterium prausnitzii	416	2440	2351	3421	0.01	0.04	0.04	0.06
OTU151	Bacteria	Thermotogae	Thermotogae (class)	Thermotogales	Thermotogaceae	Fervidobacterium	Fervidobacterium gondwanense	4646	1097	13567	1093	0.08	0.02	0.24	0.02
OTU152	Bacteria	Thermotogae	Thermotogae (class)	Thermotogales	Thermotogaceae	Fervidobacterium	Fervidobacterium islandicum	2579	65	8913	913	0.05	0	0.16	0.02
OTU153	Bacteria	Thermotogae	Thermotogae (class)	Thermotogales	Thermotogaceae	Fervidobacterium	Fervidobacterium pennivorans	763	199	313	328	0.01	0	0.01	0.01
OTU154	Bacteria	Thermotogae	Thermotogae (class)	Thermotogales	Thermotogaceae	Fervidobacterium	Fervidobacterium sp. YNP	809	1	3651	180	0.01	0	0.06	0
OTU155	Bacteria	Bacteroidetes	Flavobacteria	Flavobacteriales	Flavobacteriaceae	Flavobacterium	Flavobacterium aquatile	11	519	1	30	0	0.01	0	0
OTU156	Bacteria	Bacteroidetes	Flavobacteria	Flavobacteriales	Flavobacteriaceae	Flavobacterium	Flavobacterium denitrificans	551	627	1	200	0.01	0.01	0	0
OTU157	Bacteria	Bacteroidetes	Flavobacteria	Flavobacteriales	Flavobacteriaceae	Flavobacterium	Flavobacterium johnsoniae	276	761	13	298	0	0.01	0	0.01
OTU158	Bacteria	Bacteroidetes	Flavobacteria	Flavobacteriales	Flavobacteriaceae	Flavobacterium	Flavobacterium sp.	157	6571	1	19	0	0.12	0	0
OTU159	Bacteria	Actinobacteria	Actinobacteria (class)	Actinomycetales	Frankiaceae	Frankia	Frankia sp.	210	3137	54	2613	0	0.06	0	0.05
OTU160	Bacteria	Actinobacteria	Actinobacteria (class)	Actinomycetales	Frankiaceae	Frankia	Frankia sp. CcI3	34	1137	1	4995	0	0.02	0	0.09
OTU161	Bacteria	Planctomycetes	Planctomycetacia	Planctomycetales	Planctomycetaceae	Gemmata	Gemmata obscuriglobus	10663	1	409	1	0.19	0	0.01	0
OTU162	Bacteria	Proteobacteria	Deltaproteobacteria	Desulfuromonadales	Geobacteraceae	Geoalkalibacter	Geoalkalibacter ferrihydriticus	443	3362	3434	8495	0.01	0.06	0.06	0.15
OTU163	Bacteria	Firmicutes	Bacilli	Bacillales	Bacillaceae	Geobacillus	Geobacillus kaustophilus	174	263	647	553	0	0	0.01	0.01
OTU164	Bacteria	Firmicutes	Bacilli	Bacillales	Bacillaceae	Geobacillus	Geobacillus lituanicus	17	19038	12	165	0	0.34	0	0
OTU165	Bacteria	Firmicutes	Bacilli	Bacillales	Bacillaceae	Geobacillus	Geobacillus pallidus	289	1654	1	15	0.01	0.03	0	0
OTU166	Bacteria	Firmicutes	Bacilli	Bacillales	Bacillaceae	Geobacillus	Geobacillus stearothermophilus	194	591	286	966	0	0.01	0.01	0.02
OTU167	Bacteria	Firmicutes	Bacilli	Bacillales	Bacillaceae	Geobacillus	Geobacillus thermocatenulatus	64	20	303	56	0	0	0.01	0
OTU168	Bacteria	Proteobacteria	Deltaproteobacteria	Desulfuromonadales	Geobacteraceae	Geobacter	Geobacter sulfurreducens	1	346	21	3032	0	0.01	0	0.05
OTU169	Bacteria	Actinobacteria	Actinobacteria (class)	Actinomycetales	Gordoniaceae	Gordonia	Gordonia sputi	525	3291	12	147	0.01	0.06	0	0
OTU170	Bacteria	Bacteroidetes	Flavobacteria	Flavobacteriales	Flavobacteriaceae	Gramella	Gramella forsetii	867	15	1	1	0.02	0	0	0
OTU171	Bacteria	Firmicutes	Bacilli	Lactobacillales	Carnobacteriaceae	Granulicatella	Granulicatella adiacens	14	47	37	2817	0	0	0	0.05
OTU172	Bacteria	Proteobacteria	Deltaproteobacteria	Myxococcales	Haliangiaceae	Haliangium	Haliangium tepidum	304	47	1	1	0.01	0	0	0
OTU173	Bacteria	Firmicutes	Bacilli	Bacillales	Bacillaceae	Halobacillus	Halobacillus trueperi	1077	461	1	31	0.02	0.01	0	0
OTU174	Bacteria	Proteobacteria	Gammaproteobacteria	Oceanospirillales	Halomonadaceae	Halomonas	Halomonas pacifica	1	299	1	1	0	0.01	0	0
OTU175	Bacteria	Firmicutes	Clostridia	Clostridiales	Clostridiales Family XI. Incertae Sedis	Helcococcus	Helcococcus kunzii	652	1378	87	7625	0.01	0.02	0	0.13
OTU176	Bacteria	Firmicutes	Clostridia	Clostridiales	Heliobacteriaceae	Heliobacterium	Heliobacterium gestii	553	874	1176	508	0.01	0.02	0.02	0.01
OTU177	Bacteria	Firmicutes	Clostridia	Clostridiales	Heliobacteriaceae	Heliobacterium	Heliobacterium modesticaldum	11765	42	83734	4232	0.21	0	1.48	0.07
OTU178	Bacteria	Chloroflexi	Chloroflexi (class)	Herpetosiphonales	Herpetosiphonaceae	Herpetosiphon	Herpetosiphon aurantiacus	34023	117253	103633	12281	0.6	2.07	1.83	0.22
OTU179	Bacteria	Aquificae	Aquificae (class)	Aquificales	Aquificaceae	Hydrogenivirga	Hydrogenivirga sp. 128-5-R1-1	1	15	479	1	0	0	0.01	0
OTU180	Bacteria	Aquificae	Aquificae (class)	Aquificales	Aquificaceae	Hydrogenobacter	Hydrogenobacter hydrogenophilus	16	13	832	87	0	0	0.01	0
OTU181	Bacteria	Aquificae	Aquificae (class)	Aquificales	Aquificaceae	Hydrogenobacter	Hydrogenobacter sp. GV4-1	520	1903	28240	587	0.01	0.03	0.5	0.01
OTU182	Bacteria	Aquificae	Aquificae (class)	Aquificales	Aquificaceae	Hydrogenobacter	Hydrogenobacter thermophilus	34	31	531	25	0	0	0.01	0
OTU183	Bacteria	Aquificae	Aquificae (class)	Aquificales	Aquificaceae	Hydrogenobaculum	Hydrogenobaculum sp. Y04AAS1	103	505	658	556	0	0.01	0.01	0.01
OTU184	Bacteria	Fusobacteria	Fusobacteria (class)	Fusobacteriales	Fusobacteriaceae	Ilyobacter	Ilyobacter tartaricus	852	2283	1	18	0.02	0.04	0	0
OTU185	Bacteria	Planctomycetes	Planctomycetacia	Planctomycetales	Planctomycetaceae	Isosphaera	Isosphaera pallida	2450	1235	13439	10994	0.04	0.02	0.24	0.19
OTU186	Bacteria	Chloroflexi	Ktedonobacteria	Ktedonobacterales	Ktedonobacteraceae	Ktedonobacter	Ktedonobacter racemifer	245	768	36	241	0	0.01	0	0
OTU187	Bacteria	Firmicutes	Bacilli	Bacillales	Thermoactinomycetaceae	Laceyella	Laceyella putida	14279	13403	44	47103	0.25	0.24	0	0.83
OTU188	Bacteria	Firmicutes	Bacilli	Bacillales	Thermoactinomycetaceae	Laceyella	Laceyella sacchari	36684	322	32	764	0.65	0.01	0	0.01
OTU189	Bacteria	Firmicutes	Clostridia	Clostridiales	Lachnospiraceae	unclassified (derived from Lachnospiraceae)	Lachnospiraceae bacterium A4	67	756	19	64	0	0.01	0	0
OTU190	Bacteria	Firmicutes	Bacilli	Lactobacillales	Lactobacillaceae	Lactobacillus	Lactobacillus amylotrophicus	22962	11359	6126	44241	0.4	0.2	0.11	0.78
OTU191	Bacteria	Firmicutes	Bacilli	Lactobacillales	Lactobacillaceae	Lactobacillus	Lactobacillus fermentum	48	1659	344	885	0	0.03	0.01	0.02
OTU192	Bacteria	Firmicutes	Bacilli	Lactobacillales	Lactobacillaceae	Lactobacillus	Lactobacillus gasseri	1524	488	21	1281	0.03	0.01	0	0.02
OTU193	Bacteria	Firmicutes	Bacilli	Lactobacillales	Lactobacillaceae	Lactobacillus	Lactobacillus paracasei	27	1522	1	16	0	0.03	0	0
OTU194	Bacteria	Firmicutes	Bacilli	Lactobacillales	Lactobacillaceae	Lactobacillus	Lactobacillus vaginalis	1	440	1	1	0	0.01	0	0
OTU195	Bacteria	Proteobacteria	Gammaproteobacteria	Legionellales	Legionellaceae	Legionella	Legionella rubrilucens	1	1	1	628	0	0	0	0.01
OTU196	Bacteria	Spirochaetes	Spirochaetes (class)	Spirochaetales	Leptospiraceae	Leptospira	Leptospira biflexa	20	156	229	1447	0	0	0	0.03
OTU197	Bacteria	Spirochaetes	Spirochaetes (class)	Spirochaetales	Leptospiraceae	Leptospira	Leptospira interrogans	35	74	293	1747	0	0	0.01	0.03
OTU198	Bacteria	Nitrospirae	Nitrospira (class)	Nitrospirales	Nitrospiraceae	Leptospirillum	Leptospirillum ferriphilum	436	413	127	770	0.01	0.01	0	0.01
OTU199	Bacteria	Nitrospirae	Nitrospira (class)	Nitrospirales	Nitrospiraceae	Leptospirillum	Leptospirillum ferrooxidans	1153	13122	16248	45691	0.02	0.23	0.29	0.81
OTU200	Bacteria	Proteobacteria	Gammaproteobacteria	Chromatiales	Chromatiaceae	Marichromatium	Marichromatium sp. SW26	1	15	20	1319	0	0	0	0.02
OTU201	Bacteria	Firmicutes	Clostridia	Clostridiales	Lachnospiraceae	unclassified (derived from Lachnospiraceae)	Marvinbryantia formatexigens	302	511	5723	2681	0.01	0.01	0.1	0.05
OTU202	Bacteria	Firmicutes	Negativicutes	Selenomonadales	Veillonellaceae	Megasphaera	Megasphaera elsdenii	361	22	13	40	0.01	0	0	0
OTU203	Bacteria	Deinococcus-Thermus	Deinococci	Thermales	Thermaceae	Meiothermus	Meiothermus ruber	13	15	936	15349	0	0	0.02	0.27
OTU204	Bacteria	Deinococcus-Thermus	Deinococci	Thermales	Thermaceae	Meiothermus	Meiothermus taiwanensis	1	1	1	1454	0	0	0	0.03
OTU205	Bacteria	Verrucomicrobia	unclassified (derived from Verrucomicrobia)	Methylacidiphilales	Methylacidiphilaceae	Methylacidiphilum	Methylacidiphilum infernorum	333	968	509	1167	0.01	0.02	0.01	0.02
OTU206	Bacteria	Proteobacteria	Betaproteobacteria	Methylophilales	Methylophilaceae	Methylobacillus	Methylobacillus flagellatus	63	255	2315	168	0	0	0.04	0
OTU207	Bacteria	Proteobacteria	Gammaproteobacteria	Methylococcales	Methylococcaceae	Methylothermus	Methylothermus sp. HTM55	37	18	596	11	0	0	0.01	0
OTU208	Bacteria	Actinobacteria	Actinobacteria (class)	Actinomycetales	Micromonosporaceae	Micromonospora	Micromonospora aurantiaca	1	7084	1	1	0	0.12	0	0
OTU209	Bacteria	Actinobacteria	Actinobacteria (class)	Actinomycetales	Actinomycetaceae	Mobiluncus	Mobiluncus curtisii	1	1	600	1	0	0	0.01	0
OTU210	Bacteria	Actinobacteria	Actinobacteria (class)	Actinomycetales	Actinomycetaceae	Mobiluncus	Mobiluncus mulieris	1	924	1	1	0	0.02	0	0
OTU211	Bacteria	Firmicutes	Clostridia	Thermoanaerobacterales	Thermoanaerobacteraceae	Moorella	Moorella thermoacetica	1666	2566	6046	671	0.03	0.05	0.11	0.01
OTU212	Bacteria	Actinobacteria	Actinobacteria (class)	Actinomycetales	Mycobacteriaceae	Mycobacterium	Mycobacterium xenopi	1	1	1161	1	0	0	0.02	0
OTU213	Bacteria	Tenericutes	Mollicutes	Mycoplasmatales	Mycoplasmataceae	Mycoplasma	Mycoplasma hominis	300	897	849	123	0.01	0.02	0.01	0
OTU214	Bacteria	Firmicutes	Clostridia	Natranaerobiales	Natranaerobiaceae	Natranaerobius	Natranaerobius thermophilus	79	604	119	910	0	0.01	0	0.02
OTU215	Bacteria	Proteobacteria	Gammaproteobacteria	Chromatiales	Ectothiorhodospiraceae	Nitrococcus	Nitrococcus mobilis	886	1521	1838	1364	0.02	0.03	0.03	0.02
OTU216	Bacteria	Actinobacteria	Actinobacteria (class)	Actinomycetales	Nocardiaceae	Nocardia	Nocardia ninae	69	309	1	303	0	0.01	0	0.01
OTU217	Bacteria	Bacteroidetes	Bacteroidia	Bacteroidales	Porphyromonadaceae	Odoribacter	Odoribacter laneus	1	1	159	718	0	0	0	0.01
OTU218	Bacteria	Verrucomicrobia	Opitutae	unclassified (derived from Opitutae)	Opitutaceae	unclassified (derived from Opitutaceae)	Opitutaceae bacterium TAV2	1289	1648	200	652	0.02	0.03	0	0.01
OTU219	Bacteria	Bacteroidetes	Flavobacteria	Flavobacteriales	Flavobacteriaceae	Ornithobacterium	Ornithobacterium rhinotracheale	42	315	104	282	0	0.01	0	0
OTU220	Bacteria	Chloroflexi	Chloroflexi (class)	Chloroflexales	Oscillochloridaceae	Oscillochloris	Oscillochloris trichoides	38099	7390	1	290	0.67	0.13	0	0.01
OTU221	Bacteria	Firmicutes	Clostridia	Clostridiales	Clostridiaceae	Oxobacter	Oxobacter pfennigii	62	1	4475	2372	0	0	0.08	0.04
OTU222	Bacteria	Firmicutes	Bacilli	Bacillales	Paenibacillaceae	Paenibacillus	Paenibacillus polymyxa	53	888	1	22937	0	0.02	0	0.4
OTU223	Bacteria	Firmicutes	Clostridia	Clostridiales	Peptococcaceae	Pelotomaculum	Pelotomaculum thermopropionicum	426	106	872	115	0.01	0	0.02	0
OTU224	Bacteria	Firmicutes	Clostridia	Clostridiales	Clostridiales Family XI. Incertae Sedis	Peptoniphilus	Peptoniphilus harei	31	516	594	625	0	0.01	0.01	0.01
OTU225	Bacteria	Firmicutes	Clostridia	Clostridiales	Clostridiales Family XI. Incertae Sedis	Peptoniphilus	Peptoniphilus indolicus	636	348	515	251	0.01	0.01	0.01	0
OTU226	Bacteria	Firmicutes	Clostridia	Clostridiales	Clostridiales Family XI. Incertae Sedis	Peptoniphilus	Peptoniphilus lacrimalis	25	37	977	412	0	0	0.02	0.01
OTU227	Bacteria	Firmicutes	Clostridia	Clostridiales	Peptostreptococcaceae	Peptostreptococcus	Peptostreptococcus anaerobius	1321	467	18	411	0.02	0.01	0	0.01
OTU228	Bacteria	Aquificae	Aquificae (class)	Aquificales	Hydrogenothermaceae	Persephonella	Persephonella guaymasensis	2118	307	292	60	0.04	0.01	0.01	0
OTU229	Bacteria	Aquificae	Aquificae (class)	Aquificales	Hydrogenothermaceae	Persephonella	Persephonella sp. CIR297H	1081	4767	2296	317	0.02	0.08	0.04	0.01
OTU230	Bacteria	Firmicutes	Negativicutes	Selenomonadales	Acidaminococcaceae	Phascolarctobacterium	Phascolarctobacterium sp. YIT 12067	1	1	1	343	0	0	0	0.01
OTU231	Bacteria	Planctomycetes	Planctomycetacia	Planctomycetales	Planctomycetaceae	Pirellula	Pirellula staleyi	116	150	78	2091	0	0	0	0.04
OTU232	Bacteria	Planctomycetes	Planctomycetacia	Planctomycetales	Planctomycetaceae	Planctomyces	Planctomyces limnophilus	1063	808	111	5835	0.02	0.01	0	0.1
OTU233	Bacteria	Planctomycetes	Planctomycetacia	Planctomycetales	Planctomycetaceae	unclassified (derived from Planctomycetaceae)	planctomycete KSU-1	82	2502	1	171	0	0.04	0	0
OTU234	Bacteria	Planctomycetes	Planctomycetacia	Planctomycetales	Planctomycetaceae	unclassified (derived from Planctomycetaceae)	planctomycete Zi62	1415	622	1359	659	0.02	0.01	0.02	0.01
OTU235	Bacteria	Bacteroidetes	Bacteroidia	Bacteroidales	Porphyromonadaceae	Porphyromonas	Porphyromonas gingivalis	448	2948	16	30	0.01	0.05	0	0
OTU236	Bacteria	Bacteroidetes	Bacteroidia	Bacteroidales	Prevotellaceae	Prevotella	Prevotella copri	55	98	693	32	0	0	0.01	0
OTU237	Bacteria	Cyanobacteria	unclassified (derived from Cyanobacteria)	Prochlorales	Prochlorococcaceae	Prochlorococcus	Prochlorococcus marinus	11	4832	72	4036	0	0.09	0	0.07
OTU238	Bacteria	Bacteroidetes	unclassified (derived from Bacteroidetes)	unclassified (derived from Bacteroidetes)	unclassified (derived from Bacteroidetes)	Prolixibacter	Prolixibacter bellariivorans	4106	2318	4865	1804	0.07	0.04	0.09	0.03
OTU239	Bacteria	Actinobacteria	Actinobacteria (class)	Actinomycetales	Propionibacteriaceae	Propionibacterium	Propionibacterium acnes	144	2188	61	22	0	0.04	0	0
OTU240	Bacteria	Chlorobi	Chlorobia	Chlorobiales	Chlorobiaceae	Prosthecochloris	Prosthecochloris aestuarii	913	721	71	2129	0.02	0.01	0	0.04
OTU241	Bacteria	Chlorobi	Chlorobia	Chlorobiales	Chlorobiaceae	Prosthecochloris	Prosthecochloris vibrioformis	140	34	983	199	0	0	0.02	0
OTU242	Bacteria	Proteobacteria	Gammaproteobacteria	Enterobacteriales	Enterobacteriaceae	Proteus	Proteus mirabilis	1	1	78	479	0	0	0	0.01
OTU243	Bacteria	Proteobacteria	Gammaproteobacteria	Enterobacteriales	Enterobacteriaceae	Providencia	Providencia rettgeri	1	49	80	339	0	0	0	0.01
OTU244	Bacteria	Cyanobacteria	unclassified (derived from Cyanobacteria)	Oscillatoriales	unclassified (derived from Oscillatoriales)	Pseudanabaena	Pseudanabaena sp. PCC 7408	20	314	1	1	0	0.01	0	0
OTU245	Bacteria	Proteobacteria	Gammaproteobacteria	Pseudomonadales	Pseudomonadaceae	Pseudomonas	Pseudomonas alcaligenes	45	20	1	1408	0	0	0	0.02
OTU246	Bacteria	Proteobacteria	Gammaproteobacteria	Pseudomonadales	Pseudomonadaceae	Pseudomonas	Pseudomonas citronellolis	1	1	1	654	0	0	0	0.01
OTU247	Bacteria	Proteobacteria	Gammaproteobacteria	Pseudomonadales	Pseudomonadaceae	Pseudomonas	Pseudomonas fluorescens	749	646	127	703	0.01	0.01	0	0.01
OTU248	Bacteria	Proteobacteria	Gammaproteobacteria	Pseudomonadales	Pseudomonadaceae	Pseudomonas	Pseudomonas mendocina	23	509	1	111	0	0.01	0	0
OTU249	Bacteria	Proteobacteria	Gammaproteobacteria	Pseudomonadales	Pseudomonadaceae	Pseudomonas	Pseudomonas monteilii	1	1	1	617	0	0	0	0.01
OTU250	Bacteria	Proteobacteria	Gammaproteobacteria	Pseudomonadales	Pseudomonadaceae	Pseudomonas	Pseudomonas rhodesiae	1742	133	1	5738	0.03	0	0	0.1
OTU251	Bacteria	Proteobacteria	Gammaproteobacteria	Pseudomonadales	Pseudomonadaceae	Pseudomonas	Pseudomonas stutzeri	249	22	679	429	0	0	0.01	0.01
OTU252	Bacteria	Actinobacteria	Actinobacteria (class)	Actinomycetales	Pseudonocardiaceae	Pseudonocardia	Pseudonocardia thermophila	124	2150	137	1635	0	0.04	0	0.03
OTU253	Bacteria	Bacteroidetes	Flavobacteria	Flavobacteriales	Flavobacteriaceae	Psychroflexus	Psychroflexus torquis	11	554	1	33	0	0.01	0	0
OTU254	Bacteria	Synergistetes	Synergistia	Synergistales	Synergistaceae	Pyramidobacter	Pyramidobacter piscolens	299	789	30	2606	0.01	0.01	0	0.05
OTU255	Bacteria	Proteobacteria	Betaproteobacteria	Burkholderiales	Burkholderiaceae	Ralstonia	Ralstonia pickettii	56	819	1	1	0	0.01	0	0
OTU256	Bacteria	Actinobacteria	Actinobacteria (class)	Actinomycetales	Nocardiaceae	Rhodococcus	Rhodococcus sp. SoF	143	333	29	146	0	0.01	0	0
OTU257	Bacteria	Planctomycetes	Planctomycetacia	Planctomycetales	Planctomycetaceae	Rhodopirellula	Rhodopirellula sp. SM43	11633	2666	4400	17581	0.21	0.05	0.08	0.31
OTU258	Bacteria	Planctomycetes	Planctomycetacia	Planctomycetales	Planctomycetaceae	Rhodopirellula	Rhodopirellula sp. SM48	1	2623	1	3089	0	0.05	0	0.05
OTU259	Bacteria	Proteobacteria	Alphaproteobacteria	Rhizobiales	Bradyrhizobiaceae	Rhodopseudomonas	Rhodopseudomonas palustris	47	286	274	40	0	0.01	0	0
OTU260	Bacteria	Bacteroidetes	Sphingobacteria	Sphingobacteriales	Rhodothermaceae	Rhodothermus	Rhodothermus marinus	465	567	3413	4675	0.01	0.01	0.06	0.08
OTU261	Bacteria	Bacteroidetes	Flavobacteria	Flavobacteriales	Flavobacteriaceae	Riemerella	Riemerella anatipestifer	94	92	150	3139	0	0	0	0.06
OTU262	Bacteria	Chloroflexi	Chloroflexi (class)	Chloroflexales	Chloroflexaceae	Roseiflexus	Roseiflexus castenholzii	268	158	104	404	0	0	0	0.01
OTU263	Bacteria	Actinobacteria	Actinobacteria (class)	Rubrobacterales	Rubrobacteraceae	Rubrobacter	Rubrobacter xylanophilus	70	168	115	3990	0	0	0	0.07
OTU264	Bacteria	Firmicutes	Clostridia	Clostridiales	Ruminococcaceae	Ruminococcus	Ruminococcus albus	5765	368	53	447	0.1	0.01	0	0.01
OTU265	Bacteria	Firmicutes	Clostridia	Clostridiales	Ruminococcaceae	Ruminococcus	Ruminococcus flavefaciens	2108	1740	483	3938	0.04	0.03	0.01	0.07
OTU266	Bacteria	Actinobacteria	Actinobacteria (class)	Actinomycetales	Pseudonocardiaceae	Saccharopolyspora	Saccharopolyspora hirsuta	21	37	208	440	0	0	0	0.01
OTU267	Bacteria	Bacteroidetes	Sphingobacteria	Sphingobacteriales	Rhodothermaceae	Salinibacter	Salinibacter ruber	25	40	412	31	0	0	0.01	0
OTU268	Bacteria	Firmicutes	Negativicutes	Selenomonadales	Veillonellaceae	Selenomonas	Selenomonas ruminantium	1881	541	128	1351	0.03	0.01	0	0.02
OTU269	Bacteria	Spirochaetes	Spirochaetes (class)	Spirochaetales	Spirochaetaceae	Spirochaeta	Spirochaeta stenostrepta	1653	1375	715	671	0.03	0.02	0.01	0.01
OTU270	Bacteria	Spirochaetes	Spirochaetes (class)	Spirochaetales	Spirochaetaceae	Spirochaeta	Spirochaeta thermophila	569	855	360	4569	0.01	0.02	0.01	0.08
OTU271	Bacteria	Cyanobacteria	unclassified (derived from Cyanobacteria)	Oscillatoriales	unclassified (derived from Oscillatoriales)	Spirulina	Spirulina laxissima	1417	1207	2143	1044	0.02	0.02	0.04	0.02
OTU272	Bacteria	Firmicutes	Clostridia	Clostridiales	Clostridiales Family XI. Incertae Sedis	Sporanaerobacter	Sporanaerobacter acetigenes	5478	3890	21224	6832	0.1	0.07	0.37	0.12
OTU273	Bacteria	Firmicutes	Negativicutes	Selenomonadales	Veillonellaceae	Sporomusa	Sporomusa ovata	2976	598	24	516	0.05	0.01	0	0.01
OTU274	Bacteria	Firmicutes	Negativicutes	Selenomonadales	Veillonellaceae	Sporomusa	Sporomusa termitida	1310	1	1	1	0.02	0	0	0
OTU275	Bacteria	Actinobacteria	Actinobacteria (class)	Actinomycetales	Glycomycetaceae	Stackebrandtia	Stackebrandtia nassauensis	1	1	1	360	0	0	0	0.01
OTU276	Bacteria	Firmicutes	Bacilli	Lactobacillales	Streptococcaceae	Streptococcus	Streptococcus parauberis	107	1	398	134	0	0	0.01	0
OTU277	Bacteria	Firmicutes	Erysipelotrichi	Erysipelotrichales	Erysipelotrichaceae	unclassified (derived from Erysipelotrichaceae)	Streptococcus pleomorphus	66	1	467	17	0	0	0.01	0
OTU278	Bacteria	Firmicutes	Bacilli	Lactobacillales	Streptococcaceae	Streptococcus	Streptococcus thermophilus	54	1	10730	266	0	0	0.19	0
OTU279	Bacteria	Actinobacteria	Actinobacteria (class)	Actinomycetales	Streptomycetaceae	Streptomyces	Streptomyces matensis	177	37	375	165	0	0	0.01	0
OTU280	Bacteria	Actinobacteria	Actinobacteria (class)	Actinomycetales	Streptomycetaceae	Streptomyces	Streptomyces sp. A00076	1	1	723	1	0	0	0.01	0
OTU281	Bacteria	Firmicutes	Clostridia	Clostridiales	Clostridiales Family XVII. Incertae Sedis	Sulfobacillus	Sulfobacillus thermosulfidooxidans	1280	873	233	2008	0.02	0.02	0	0.04
OTU282	Bacteria	Aquificae	Aquificae (class)	Aquificales	Hydrogenothermaceae	Sulfurihydrogenibium	Sulfurihydrogenibium sp. 153IV-9	12	1	592	24	0	0	0.01	0
OTU283	Bacteria	Firmicutes	Clostridia	Clostridiales	Clostridiales Family XVIII. Incertae Sedis	Symbiobacterium	Symbiobacterium thermophilum	1430	452	710	436	0.03	0.01	0.01	0.01
OTU284	Bacteria	Synergistetes	unclassified (derived from Synergistetes)	unclassified (derived from Synergistetes)	unclassified (derived from Synergistetes)	unclassified (derived from Synergistetes)	Synergistetes bacterium SGP1	1276	808	2179	1848	0.02	0.01	0.04	0.03
OTU285	Bacteria	Firmicutes	Clostridia	Clostridiales	Syntrophomonadaceae	Syntrophomonas	Syntrophomonas cellicola	745	1588	1453	446	0.01	0.03	0.03	0.01
OTU286	Bacteria	Firmicutes	Clostridia	Clostridiales	Syntrophomonadaceae	Syntrophomonas	Syntrophomonas wolfei	113	884	133	17	0	0.02	0	0
OTU287	Bacteria	Bacteroidetes	Bacteroidia	Bacteroidales	Porphyromonadaceae	Tannerella	Tannerella forsythia	2554	8491	140	39	0.05	0.15	0	0
OTU288	Bacteria	Proteobacteria	Betaproteobacteria	Burkholderiales	Oxalobacteraceae	Telluria	Telluria mixta	33	401	50	1	0	0.01	0	0
OTU289	Bacteria	Firmicutes	Clostridia	Clostridiales	Clostridiaceae	Tepidimicrobium	Tepidimicrobium ferriphilum	832	105	19	94	0.01	0	0	0
OTU290	Bacteria	Bacteroidetes	Sphingobacteria	Sphingobacteriales	unclassified (derived from Sphingobacteriales)	Terrimonas	Terrimonas lutea	38	69	38	321	0	0	0	0.01
OTU291	Bacteria	Firmicutes	Clostridia	Clostridiales	Clostridiales Family XVII. Incertae Sedis	Thermaerobacter	Thermaerobacter marianensis	805	4228	2330	262	0.01	0.07	0.04	0
OTU292	Bacteria	Synergistetes	Synergistia	Synergistales	Synergistaceae	Thermanaerovibrio	Thermanaerovibrio acidaminovorans	3968	3277	1266	1605	0.07	0.06	0.02	0.03
OTU293	Bacteria	Firmicutes	Clostridia	Clostridiales	Peptococcaceae	Thermincola	Thermincola potens	217	630	1043	801	0	0.01	0.02	0.01
OTU294	Bacteria	Firmicutes	Bacilli	Bacillales	Thermoactinomycetaceae	Thermoactinomyces	Thermoactinomyces vulgaris	42	470	172	811	0	0.01	0	0.01
OTU295	Bacteria	Firmicutes	Clostridia	Thermoanaerobacterales	Thermoanaerobacteraceae	Thermoanaerobacter	Thermoanaerobacter uzonensis	8025	12353	3458	48806	0.14	0.22	0.06	0.86
OTU296	Bacteria	Firmicutes	Clostridia	Thermoanaerobacterales	Thermoanaerobacterales Family III. Incertae Sedis	Thermoanaerobacterium	Thermoanaerobacterium thermosaccharolyticum	11202	1	5211	4684	0.2	0	0.09	0.08
OTU297	Bacteria	Actinobacteria	Actinobacteria (class)	Actinomycetales	Nocardiopsaceae	Thermobifida	Thermobifida fusca	22	45	45	696	0	0	0	0.01
OTU298	Bacteria	Actinobacteria	Actinobacteria (class)	Actinomycetales	Pseudonocardiaceae	Thermobispora	Thermobispora bispora	2752	2828	726	1717	0.05	0.05	0.01	0.03
OTU299	Bacteria	Thermodesulfobacteria	Thermodesulfobacteria (class)	Thermodesulfobacteriales	Thermodesulfobacteriaceae	Thermodesulfatator	Thermodesulfatator indicus	901	13435	928	32379	0.02	0.24	0.02	0.57
OTU300	Bacteria	Thermodesulfobacteria	Thermodesulfobacteria (class)	Thermodesulfobacteriales	Thermodesulfobacteriaceae	Thermodesulfatator	Thermodesulfatator sp. AT1325	56	4041	1012	2838	0	0.07	0.02	0.05
OTU301	Bacteria	Thermodesulfobacteria	Thermodesulfobacteria (class)	Thermodesulfobacteriales	Thermodesulfobacteriaceae	Thermodesulfobacterium	Thermodesulfobacterium commune	29030	28877	62019	11191	0.51	0.51	1.09	0.2
OTU302	Bacteria	Thermodesulfobacteria	Thermodesulfobacteria (class)	Thermodesulfobacteriales	Thermodesulfobacteriaceae	Thermodesulfobacterium	Thermodesulfobacterium thermophilum	6387	34548	8058	15243	0.11	0.61	0.14	0.27
OTU303	Bacteria	Firmicutes	Clostridia	Thermoanaerobacterales	Thermodesulfobiaceae	Thermodesulfobium	Thermodesulfobium narugense	510	833	12	41	0.01	0.01	0	0
OTU304	Bacteria	Nitrospirae	Nitrospira (class)	Nitrospirales	Nitrospiraceae	Thermodesulfovibrio	Thermodesulfovibrio islandicus	6072	5785	53709	5667	0.11	0.1	0.95	0.1
OTU305	Bacteria	Nitrospirae	Nitrospira (class)	Nitrospirales	Nitrospiraceae	Thermodesulfovibrio	Thermodesulfovibrio yellowstonii	4692	13582	8265	14291	0.08	0.24	0.15	0.25
OTU306	Bacteria	Actinobacteria	Actinobacteria (class)	Thermoleophilales	Thermoleophilaceae	Thermoleophilum	Thermoleophilum album	343	133	13135	2021	0.01	0	0.23	0.04
OTU307	Bacteria	Chloroflexi	Thermomicrobia (class)	Thermomicrobiales	Thermomicrobiaceae	Thermomicrobium	Thermomicrobium roseum	1372	266	1630	86	0.02	0	0.03	0
OTU308	Bacteria	Actinobacteria	Actinobacteria (class)	Actinomycetales	Thermomonosporaceae	Thermomonospora	Thermomonospora curvata	817	1256	843	8292	0.01	0.02	0.01	0.15
OTU309	Bacteria	Proteobacteria	Gammaproteobacteria	unclassified (derived from Gammaproteobacteria)	unclassified (derived from Gammaproteobacteria)	unclassified (derived from Gammaproteobacteria)	thermophilic methanotroph HB	2117	4409	8235	2386	0.04	0.08	0.15	0.04
OTU310	Bacteria	Firmicutes	Negativicutes	Selenomonadales	Veillonellaceae	Thermosinus	Thermosinus carboxydivorans	238	106	1151	225	0	0	0.02	0
OTU311	Bacteria	Thermotogae	Thermotogae (class)	Thermotogales	Thermotogaceae	Thermotoga	Thermotoga naphthophila	187	35	340	1621	0	0	0.01	0.03
OTU312	Bacteria	Deinococcus-Thermus	Deinococci	Thermales	Thermaceae	Thermus	Thermus scotoductus	810	512	8701	216	0.01	0.01	0.15	0
OTU313	Bacteria	Proteobacteria	Gammaproteobacteria	Chromatiales	Ectothiorhodospiraceae	Thioalkalivibrio	Thioalkalivibrio sp. K90mix	110	49	1	1322	0	0	0	0.02
OTU314	Bacteria	Proteobacteria	Gammaproteobacteria	Chromatiales	Ectothiorhodospiraceae	Thioalkalivibrio	Thioalkalivibrio versutus	76	520	21	116	0	0.01	0	0
OTU315	Bacteria	Proteobacteria	Betaproteobacteria	Hydrogenophilales	Hydrogenophilaceae	Thiobacillus	Thiobacillus aquaesulis	35	368	1	450	0	0.01	0	0.01
OTU316	Bacteria	Proteobacteria	Gammaproteobacteria	unclassified (derived from Gammaproteobacteria)	unclassified (derived from Gammaproteobacteria)	unclassified (derived from Gammaproteobacteria)	Thiobacillus prosperus	1	1	562	1	0	0	0.01	0
OTU317	Bacteria	Proteobacteria	Betaproteobacteria	Burkholderiales	unclassified (derived from Burkholderiales)	Thiobacter	Thiobacter subterraneus	956	150	2423	976	0.02	0	0.04	0.02
OTU318	Bacteria	Proteobacteria	Gammaproteobacteria	Chromatiales	Ectothiorhodospiraceae	Thiorhodospira	Thiorhodospira sp. SLG	47	91	67	702	0	0	0	0.01
OTU319	Bacteria	Firmicutes	Clostridia	Clostridiales	Clostridiales Family XI. Incertae Sedis	Tissierella	Tissierella praeacuta	589	2119	59	20239	0.01	0.04	0	0.36
OTU320	Bacteria	Firmicutes	Clostridia	Clostridiales	Clostridiales Family XI. Incertae Sedis	Tissierella	Tissierella sp. LBN 299	64	401	324	787	0	0.01	0.01	0.01
OTU321	Bacteria	Spirochaetes	Spirochaetes (class)	Spirochaetales	Spirochaetaceae	Treponema	Treponema azotonutricium	1074	315	803	111	0.02	0.01	0.01	0
OTU322	Bacteria	Actinobacteria	Actinobacteria (class)	Actinomycetales	unclassified (derived from Actinomycetales)	Tropheryma	Tropheryma whipplei	11	25	1	573	0	0	0	0.01
OTU323	Bacteria	Proteobacteria	Alphaproteobacteria	unclassified (derived from Alphaproteobacteria)	unclassified (derived from Alphaproteobacteria)	unclassified (derived from Alphaproteobacteria)	uncultured alpha proteobacterium	10655	849	3681	2582	0.19	0.01	0.06	0.05
OTU324	Bacteria	unclassified (derived from Bacteria)	unclassified (derived from Bacteria)	unclassified (derived from Bacteria)	unclassified (derived from Bacteria)	unclassified (derived from Bacteria)	uncultured bacterium	241487	257541	234771	286504	4.26	4.54	4.14	5.05
OTU325	Bacteria	Proteobacteria	Betaproteobacteria	unclassified (derived from Betaproteobacteria)	unclassified (derived from Betaproteobacteria)	unclassified (derived from Betaproteobacteria)	uncultured beta proteobacterium	6307	3552	933	2619	0.11	0.06	0.02	0.05
OTU326	Bacteria	Firmicutes	Clostridia	Clostridiales	Clostridiaceae	Clostridium	uncultured Clostridium sp.	1	129	1	389	0	0	0	0.01
OTU327	Bacteria	Proteobacteria	Betaproteobacteria	Burkholderiales	Comamonadaceae	unclassified (derived from Comamonadaceae)	uncultured Comamonadaceae bacterium	211	193	197	1763	0	0	0	0.03
OTU328	Bacteria	Proteobacteria	Deltaproteobacteria	unclassified (derived from Deltaproteobacteria)	unclassified (derived from Deltaproteobacteria)	unclassified (derived from Deltaproteobacteria)	uncultured delta proteobacterium	42919	92270	19590	182778	0.76	1.63	0.35	3.22
OTU329	Bacteria	Proteobacteria	Deltaproteobacteria	Desulfobacterales	Desulfobacteraceae	unclassified (derived from Desulfobacteraceae)	uncultured Desulfobacteraceae bacterium	444	4380	7060	4180	0.01	0.08	0.12	0.07
OTU330	Bacteria	Proteobacteria	Deltaproteobacteria	Desulfovibrionales	unclassified (derived from Desulfovibrionales)	unclassified (derived from Desulfovibrionales)	uncultured Desulfovibrionales bacterium	160	180	1827	222	0	0	0.03	0
OTU331	Bacteria	Proteobacteria	Epsilonproteobacteria	unclassified (derived from Epsilonproteobacteria)	unclassified (derived from Epsilonproteobacteria)	unclassified (derived from Epsilonproteobacteria)	uncultured epsilon proteobacterium	1155	4519	923	3812	0.02	0.08	0.02	0.07
OTU332	Bacteria	Proteobacteria	Gammaproteobacteria	unclassified (derived from Gammaproteobacteria)	unclassified (derived from Gammaproteobacteria)	unclassified (derived from Gammaproteobacteria)	uncultured gamma proteobacterium	19381	52518	15897	38434	0.34	0.93	0.28	0.68
OTU333	Bacteria	Proteobacteria	Deltaproteobacteria	Desulfuromonadales	Geobacteraceae	Geobacter	uncultured Geobacter sp.	281	749	36	228	0	0.01	0	0
OTU334	Bacteria	unclassified (derived from Bacteria)	unclassified (derived from Bacteria)	unclassified (derived from Bacteria)	unclassified (derived from Bacteria)	unclassified (derived from Bacteria)	uncultured marine bacterium	894	1745	419	975	0.02	0.03	0.01	0.02
OTU335	unclassified sequences	unclassified (derived from unclassified sequences)	unclassified (derived from unclassified sequences)	unclassified (derived from unclassified sequences)	unclassified (derived from unclassified sequences)	unclassified (derived from unclassified sequences)	uncultured organism	2704	2438	464	4533	0.05	0.04	0.01	0.08
OTU336	Bacteria	Proteobacteria	unclassified (derived from Proteobacteria)	unclassified (derived from Proteobacteria)	unclassified (derived from Proteobacteria)	unclassified (derived from Proteobacteria)	uncultured proteobacterium	4932	4695	7964	11092	0.09	0.08	0.14	0.2
OTU337	Bacteria	Proteobacteria	Gammaproteobacteria	Pseudomonadales	Pseudomonadaceae	Pseudomonas	uncultured Pseudomonas sp.	48	176	22	1434	0	0	0	0.03
OTU338	Bacteria	Proteobacteria	Betaproteobacteria	Burkholderiales	Burkholderiaceae	Ralstonia	uncultured Ralstonia sp.	275	861	12	19	0	0.02	0	0
OTU339	Bacteria	unclassified (derived from Bacteria)	unclassified (derived from Bacteria)	unclassified (derived from Bacteria)	unclassified (derived from Bacteria)	unclassified (derived from Bacteria)	uncultured rumen bacterium	424	15	31	1	0.01	0	0	0
OTU340	Bacteria	unclassified (derived from Bacteria)	unclassified (derived from Bacteria)	unclassified (derived from Bacteria)	unclassified (derived from Bacteria)	unclassified (derived from Bacteria)	uncultured soil bacterium	7389	50207	452	1042	0.13	0.89	0.01	0.02
OTU341	unclassified sequences	unclassified (derived from unclassified sequences)	unclassified (derived from unclassified sequences)	unclassified (derived from unclassified sequences)	unclassified (derived from unclassified sequences)	unclassified (derived from unclassified sequences)	unidentified	1053	674	590	959	0.02	0.01	0.01	0.02
OTU342	Bacteria	Aquificae	Aquificae (class)	Aquificales	Hydrogenothermaceae	Venenivibrio	Venenivibrio stagnispumantis	1613	1	1	16	0.03	0	0	0
OTU343	Bacteria	Proteobacteria	Alphaproteobacteria	Sphingomonadales	Sphingomonadaceae	Zymomonas	Zymomonas mobilis	1	1	1	587	0	0	0	0.01
