# Supplementary material for: Bacterial Diversity and CAZyme Potential Revealed in Pandanus Rich Thermal Spring Cluster of India: A Non-cultivable 16S rRNA Sequencing Approach
Source: Front Microbiol. 2021 Nov 25;12:760573. doi: 10.3389/fmicb.2021.760573 (PMC8656282; doi:10.3389/fmicb.2021.760573)
Supplement: Supplementary file 7 [file Table_2.xlsx]

## Sheet: core_otus
Supplementary Table S2 | Core OTUs among the samples
Core OTUs at multi ranks approach
OTUS	Kingdom	Phylum	Class	Order	Family	Genus	DJ01	DJ02	DJ03	DJ04
OTU14	Bacteria	Proteobacteria	Deltaproteobacteria	unclassified (derived from Deltaproteobacteria)	unclassified (derived from Deltaproteobacteria)	unclassified (derived from Deltaproteobacteria)	0.758112	1.63039	0.347192	3.22607
OTU51	Bacteria	Proteobacteria	Deltaproteobacteria	Desulfovibrionales	Desulfovibrionaceae	Desulfovibrio	0.122143	2.0168	0.0579919	2.75735
OTU57	Bacteria	Chloroflexi	Dehalococcoidetes	unclassified (derived from Dehalococcoidetes)	unclassified (derived from Dehalococcoidetes)	Dehalogenimonas	0.0374141	0.252563	0.0437145	2.03174
OTU66	Bacteria	Chloroflexi	Chloroflexi (class)	Chloroflexales	Chloroflexaceae	Chloroflexus	0.743623	0.14295	0.0372906	1.96675
OTU80	Bacteria	Chloroflexi	Dehalococcoidetes	unclassified (derived from Dehalococcoidetes)	unclassified (derived from Dehalococcoidetes)	Dehalococcoides	0.00247074	0.608385	0.0226779	1.91848
OTU18	Bacteria	Acidobacteria	Solibacteres	Solibacterales	Solibacteraceae	Candidatus Solibacter	0.261528	0.404372	0.247939	1.23781
OTU16	Bacteria	Verrucomicrobia	Verrucomicrobiae	Verrucomicrobiales	Verrucomicrobia subdivision 3	unclassified (derived from Verrucomicrobia subdivision 3)	0.212678	1.00741	0.315796	1.03478
OTU216	Bacteria	Firmicutes	Bacilli	Bacillales	Thermoactinomycetaceae	Laceyella	0.899386	0.242203	0.00132361	0.844747
OTU31	Bacteria	Firmicutes	Bacilli	Lactobacillales	Lactobacillaceae	Lactobacillus	0.434763	0.27487	0.117007	0.82101
OTU11	Bacteria	Proteobacteria	Gammaproteobacteria	unclassified (derived from Gammaproteobacteria)	unclassified (derived from Gammaproteobacteria)	unclassified (derived from Gammaproteobacteria)	0.383336	1.01154	0.437516	0.750629
OTU5	Bacteria	Thermodesulfobacteria	Thermodesulfobacteria (class)	Thermodesulfobacteriales	Thermodesulfobacteriaceae	Thermodesulfobacterium	0.625027	1.11932	1.23671	0.466547
OTU7	Bacteria	Firmicutes	Clostridia	Clostridiales	Peptococcaceae	Desulfotomaculum	0.301237	1.24947	0.916363	0.392513
OTU43	Bacteria	Planctomycetes	Planctomycetacia	Planctomycetales	Planctomycetaceae	Rhodopirellula	0.206854	0.0943294	0.077846	0.367858
OTU8	Bacteria	Actinobacteria	Actinobacteria (class)	Actinomycetales	Corynebacteriaceae	Corynebacterium	0.505055	0.839276	0.692814	0.362281
OTU6	Bacteria	Nitrospirae	Nitrospira (class)	Nitrospirales	Nitrospiraceae	Thermodesulfovibrio	0.189947	0.341774	1.09371	0.352204
OTU40	Bacteria	Firmicutes	Clostridia	Thermoanaerobacterales	Thermoanaerobacteraceae	Caldanaerobacter	0.372853	0.584966	0.0864054	0.26647
OTU2	Bacteria	Chloroflexi	Chloroflexi (class)	Herpetosiphonales	Herpetosiphonaceae	Herpetosiphon	0.600443	2.0693	1.82893	0.216737
OTU3	Bacteria	Firmicutes	Clostridia	Clostridiales	Heliobacteriaceae	Heliobacterium	0.217867	0.0168893	1.49948	0.0840759
OTU4	Bacteria	Firmicutes	Clostridia	Thermoanaerobacterales	unclassified (derived from Thermoanaerobacterales)	unclassified (derived from Thermoanaerobacterales)	0.00455323	0.0322255	1.39611	0.0190247
