# Supplementary material for: Bacterial Diversity and CAZyme Potential Revealed in Pandanus Rich Thermal Spring Cluster of India: A Non-cultivable 16S rRNA Sequencing Approach
Source: Front Microbiol. 2021 Nov 25;12:760573. doi: 10.3389/fmicb.2021.760573 (PMC8656282; doi:10.3389/fmicb.2021.760573)
Supplement: Supplementary file 8 [file Table_3.xlsx]

## Sheet: PICRUSt_KEGG
Table S3 (A) | Prediction of functional groups of OTUs among all the samples by PICRUSt
		Raw Abundance				Relative Abundance
	KO	DJ01	DJ02	DJ03	DJ04	DJ01_R	DJ02_R	DJ03_R	DJ04_R	Pathways_id	Pathways_name	SuperPathway_Id	SuperPathway_Name	SubPathways_Id01	SubPathways_Id02	SubPathways	Gene_Name	Gene_Desc
1	K00001	83947.4	77021.7	67786.3	108466	0.07	0.05	0.05	0.06	9100	Metabolism	9105	Amino acid metabolism	ko00350	[PATH:ko00350]	Tyrosine metabolism	E1.1.1.1
2	K00001	83947.4	77021.7	67786.3	108466	0.07	0.05	0.05	0.06	9100	Metabolism	9111	Xenobiotics biodegradation and metabolism	ko00980	[PATH:ko00980]	Metabolism of xenobiotics by cytochrome P450	E1.1.1.1
3	K00001	83947.4	77021.7	67786.3	108466	0.07	0.05	0.05	0.06	9100	Metabolism	9103	Lipid metabolism	ko00071	[PATH:ko00071]	Fatty acid degradation	E1.1.1.1
4	K00001	83947.4	77021.7	67786.3	108466	0.07	0.05	0.05	0.06	9100	Metabolism	9111	Xenobiotics biodegradation and metabolism	ko00625	[PATH:ko00625]	Chloroalkane and chloroalkene degradation	E1.1.1.1
5	K00001	83947.4	77021.7	67786.3	108466	0.07	0.05	0.05	0.06	9100	Metabolism	9111	Xenobiotics biodegradation and metabolism	ko00626	[PATH:ko00626]	Naphthalene degradation	E1.1.1.1
6	K00001	83947.4	77021.7	67786.3	108466	0.07	0.05	0.05	0.06	9100	Metabolism	9111	Xenobiotics biodegradation and metabolism	ko00982	[PATH:ko00982]	Drug metabolism - cytochrome P450	E1.1.1.1
7	K00001	83947.4	77021.7	67786.3	108466	0.07	0.05	0.05	0.06	9100	Metabolism	9108	Metabolism of cofactors and vitamins	ko00830	[PATH:ko00830]	Retinol metabolism	E1.1.1.1
8	K00001	83947.4	77021.7	67786.3	108466	0.07	0.05	0.05	0.06	9100	Metabolism	9101	Carbohydrate metabolism	ko00010	[PATH:ko00010]	Glycolysis / Gluconeogenesis	E1.1.1.1
9	K00003	353441	462181	501900	630663	0.11	0.12	0.13	0.14	9100	Metabolism	9105	Amino acid metabolism	ko00300	[PATH:ko00300]	Lysine biosynthesis	hom	homoserine dehydrogenase [EC:1.1.1.3]
10	K00003	353441	462181	501900	630663	0.11	0.12	0.13	0.14	9100	Metabolism	9105	Amino acid metabolism	ko00270	[PATH:ko00270]	Cysteine and methionine metabolism	hom	homoserine dehydrogenase [EC:1.1.1.3]
11	K00003	353441	462181	501900	630663	0.11	0.12	0.13	0.14	9100	Metabolism	9105	Amino acid metabolism	ko00260	[PATH:ko00260]	Glycine
12	K00007	6243.65	34642.2	999.31	3388.11	0	0.01	0	0	9100	Metabolism	9101	Carbohydrate metabolism	ko00051	[PATH:ko00051]	Fructose and mannose metabolism	dalD	D-arabinitol 4-dehydrogenase [EC:1.1.1.11]
13	K00007	6243.65	34642.2	999.31	3388.11	0	0.01	0	0	9100	Metabolism	9101	Carbohydrate metabolism	ko00040	[PATH:ko00040]	Pentose and glucuronate interconversions	dalD	D-arabinitol 4-dehydrogenase [EC:1.1.1.11]
14	K00008	267793	324652	451779	583246	0.06	0.06	0.08	0.08	9100	Metabolism	9101	Carbohydrate metabolism	ko00051	[PATH:ko00051]	Fructose and mannose metabolism	SORD
15	K00008	267793	324652	451779	583246	0.06	0.06	0.08	0.08	9100	Metabolism	9101	Carbohydrate metabolism	ko00040	[PATH:ko00040]	Pentose and glucuronate interconversions	SORD
16	K00010	47038.1	7406.53	16865.5	83395.6	0.01	0	0	0.01	9100	Metabolism	9110	Biosynthesis of other secondary metabolites	ko00521	[PATH:ko00521]	Streptomycin biosynthesis	iolG	myo-inositol 2-dehydrogenase / D-chiro-inositol 1-dehydrogenase [EC:1.1.1.18 1.1.1.369]
17	K00010	47038.1	7406.53	16865.5	83395.6	0.01	0	0	0.01	9100	Metabolism	9101	Carbohydrate metabolism	ko00562	[PATH:ko00562]	Inositol phosphate metabolism	iolG	myo-inositol 2-dehydrogenase / D-chiro-inositol 1-dehydrogenase [EC:1.1.1.18 1.1.1.369]
18	K00012	368936	478334	527147	617522	0.15	0.17	0.18	0.18	9100	Metabolism	9107	Glycan biosynthesis and metabolism	ko00541	[PATH:ko00541]	O-Antigen nucleotide sugar biosynthesis	UGDH
19	K00012	368936	478334	527147	617522	0.15	0.17	0.18	0.18	9100	Metabolism	9101	Carbohydrate metabolism	ko00053	[PATH:ko00053]	Ascorbate and aldarate metabolism	UGDH
20	K00012	368936	478334	527147	617522	0.15	0.17	0.18	0.18	9100	Metabolism	9101	Carbohydrate metabolism	ko00040	[PATH:ko00040]	Pentose and glucuronate interconversions	UGDH
21	K00012	368936	478334	527147	617522	0.15	0.17	0.18	0.18	9100	Metabolism	9101	Carbohydrate metabolism	ko00520	[PATH:ko00520]	Amino sugar and nucleotide sugar metabolism	UGDH
22	K00013	366475	477406	534536	619162	0.04	0.04	0.04	0.04	9100	Metabolism	9105	Amino acid metabolism	ko00340	[PATH:ko00340]	Histidine metabolism	hisD	histidinol dehydrogenase [EC:1.1.1.23]
23	K00014	385286	546446	468632	640498	0.04	0.05	0.04	0.05	9100	Metabolism	9105	Amino acid metabolism	ko00400	[PATH:ko00400]	Phenylalanine
24	K00015	148039	179506	244013	197772	0.02	0.02	0.02	0.01	9100	Metabolism	9101	Carbohydrate metabolism	ko00630	[PATH:ko00630]	Glyoxylate and dicarboxylate metabolism	gyaR
25	K00016	44308	19273.5	52789.6	90379.5	0.04	0.01	0.04	0.05	9100	Metabolism	9101	Carbohydrate metabolism	ko00640	[PATH:ko00640]	Propanoate metabolism	LDH
26	K00016	44308	19273.5	52789.6	90379.5	0.04	0.01	0.04	0.05	9180	Brite Hierarchies	9183	Protein families: signaling and cellular processes	ko04147	[BR:ko04147]	Exosome	LDH
27	K00016	44308	19273.5	52789.6	90379.5	0.04	0.01	0.04	0.05	9100	Metabolism	9105	Amino acid metabolism	ko00270	[PATH:ko00270]	Cysteine and methionine metabolism	LDH
28	K00016	44308	19273.5	52789.6	90379.5	0.04	0.01	0.04	0.05	9160	Human Diseases	9161	Cancer: overview	ko05230	[PATH:ko05230]	Central carbon metabolism in cancer	LDH
29	K00016	44308	19273.5	52789.6	90379.5	0.04	0.01	0.04	0.05	9130	Environmental Information Processing	9132	Signal transduction	ko04066	[PATH:ko04066]	HIF-1 signaling pathway	LDH
30	K00016	44308	19273.5	52789.6	90379.5	0.04	0.01	0.04	0.05	9100	Metabolism	9101	Carbohydrate metabolism	ko00620	[PATH:ko00620]	Pyruvate metabolism	LDH
31	K00016	44308	19273.5	52789.6	90379.5	0.04	0.01	0.04	0.05	9100	Metabolism	9101	Carbohydrate metabolism	ko00010	[PATH:ko00010]	Glycolysis / Gluconeogenesis	LDH
32	K00016	44308	19273.5	52789.6	90379.5	0.04	0.01	0.04	0.05	9150	Organismal Systems	9152	Endocrine system	ko04922	[PATH:ko04922]	Glucagon signaling pathway	LDH
33	K00018	28126	27624.5	4888.93	24880.2	0.01	0.01	0	0.01	9100	Metabolism	9102	Energy metabolism	ko00680	[PATH:ko00680]	Methane metabolism	hprA	glycerate dehydrogenase [EC:1.1.1.29]
34	K00018	28126	27624.5	4888.93	24880.2	0.01	0.01	0	0.01	9100	Metabolism	9105	Amino acid metabolism	ko00260	[PATH:ko00260]	Glycine
35	K00018	28126	27624.5	4888.93	24880.2	0.01	0.01	0	0.01	9100	Metabolism	9101	Carbohydrate metabolism	ko00630	[PATH:ko00630]	Glyoxylate and dicarboxylate metabolism	hprA	glycerate dehydrogenase [EC:1.1.1.29]
36	K00019	43898.1	85378.7	19468.5	59297	0.01	0.01	0	0.01	9100	Metabolism	9103	Lipid metabolism	ko00072	[PATH:ko00072]	Synthesis and degradation of ketone bodies	E1.1.1.30
37	K00019	43898.1	85378.7	19468.5	59297	0.01	0.01	0	0.01	9100	Metabolism	9101	Carbohydrate metabolism	ko00650	[PATH:ko00650]	Butanoate metabolism	E1.1.1.30
38	K00020	208823	156324	124430	187494	0.02	0.01	0.01	0.01	9100	Metabolism	9105	Amino acid metabolism	ko00280	[PATH:ko00280]	Valine
39	K00023	84576.6	95386.5	16763.9	52025.8	0.02	0.02	0	0.01	9100	Metabolism	9101	Carbohydrate metabolism	ko00630	[PATH:ko00630]	Glyoxylate and dicarboxylate metabolism	phbB	acetoacetyl-CoA reductase [EC:1.1.1.36]
40	K00023	84576.6	95386.5	16763.9	52025.8	0.02	0.02	0	0.01	9100	Metabolism	9101	Carbohydrate metabolism	ko00650	[PATH:ko00650]	Butanoate metabolism	phbB	acetoacetyl-CoA reductase [EC:1.1.1.36]
41	K00024	222490	280425	330631	499411	0.16	0.17	0.19	0.25	9100	Metabolism	9101	Carbohydrate metabolism	ko00020	[PATH:ko00020]	Citrate cycle (TCA cycle)	mdh	malate dehydrogenase [EC:1.1.1.37]
42	K00024	222490	280425	330631	499411	0.16	0.17	0.19	0.25	9100	Metabolism	9101	Carbohydrate metabolism	ko00620	[PATH:ko00620]	Pyruvate metabolism	mdh	malate dehydrogenase [EC:1.1.1.37]
43	K00024	222490	280425	330631	499411	0.16	0.17	0.19	0.25	9100	Metabolism	9102	Energy metabolism	ko00720	[PATH:ko00720]	Carbon fixation pathways in prokaryotes	mdh	malate dehydrogenase [EC:1.1.1.37]
44	K00024	222490	280425	330631	499411	0.16	0.17	0.19	0.25	9100	Metabolism	9102	Energy metabolism	ko00680	[PATH:ko00680]	Methane metabolism	mdh	malate dehydrogenase [EC:1.1.1.37]
45	K00024	222490	280425	330631	499411	0.16	0.17	0.19	0.25	9100	Metabolism	9101	Carbohydrate metabolism	ko00630	[PATH:ko00630]	Glyoxylate and dicarboxylate metabolism	mdh	malate dehydrogenase [EC:1.1.1.37]
46	K00024	222490	280425	330631	499411	0.16	0.17	0.19	0.25	9100	Metabolism	9105	Amino acid metabolism	ko00270	[PATH:ko00270]	Cysteine and methionine metabolism	mdh	malate dehydrogenase [EC:1.1.1.37]
47	K00024	222490	280425	330631	499411	0.16	0.17	0.19	0.25	9100	Metabolism	9102	Energy metabolism	ko00710	[PATH:ko00710]	Carbon fixation in photosynthetic organisms	mdh	malate dehydrogenase [EC:1.1.1.37]
48	K00027	129019	105500	218170	194975	0.03	0.02	0.04	0.03	9130	Environmental Information Processing	9132	Signal transduction	ko02020	[PATH:ko02020]	Two-component system	ME2
49	K00027	129019	105500	218170	194975	0.03	0.02	0.04	0.03	9100	Metabolism	9101	Carbohydrate metabolism	ko00620	[PATH:ko00620]	Pyruvate metabolism	ME2
50	K00029	140043	156922	73940.2	123376	0.04	0.04	0.02	0.03	9100	Metabolism	9101	Carbohydrate metabolism	ko00620	[PATH:ko00620]	Pyruvate metabolism	E1.1.1.40
51	K00029	140043	156922	73940.2	123376	0.04	0.04	0.02	0.03	9150	Organismal Systems	9152	Endocrine system	ko03320	[PATH:ko03320]	PPAR signaling pathway	E1.1.1.40
52	K00029	140043	156922	73940.2	123376	0.04	0.04	0.02	0.03	9100	Metabolism	9102	Energy metabolism	ko00710	[PATH:ko00710]	Carbon fixation in photosynthetic organisms	E1.1.1.40
53	K00030	47556.8	130157	171042	281209	0	0.01	0.01	0.02	9100	Metabolism	9101	Carbohydrate metabolism	ko00020	[PATH:ko00020]	Citrate cycle (TCA cycle)	IDH3	isocitrate dehydrogenase (NAD+) [EC:1.1.1.41]
54	K00031	275232	205679	316571	284797	0.14	0.09	0.13	0.1	9100	Metabolism	9106	Metabolism of other amino acids	ko00480	[PATH:ko00480]	Glutathione metabolism	IDH1
55	K00031	275232	205679	316571	284797	0.14	0.09	0.13	0.1	9100	Metabolism	9101	Carbohydrate metabolism	ko00020	[PATH:ko00020]	Citrate cycle (TCA cycle)	IDH1
56	K00031	275232	205679	316571	284797	0.14	0.09	0.13	0.1	9100	Metabolism	9102	Energy metabolism	ko00720	[PATH:ko00720]	Carbon fixation pathways in prokaryotes	IDH1
57	K00031	275232	205679	316571	284797	0.14	0.09	0.13	0.1	9140	Cellular Processes	9141	Transport and catabolism	ko04146	[PATH:ko04146]	Peroxisome	IDH1
58	K00031	275232	205679	316571	284797	0.14	0.09	0.13	0.1	9160	Human Diseases	9161	Cancer: overview	ko05230	[PATH:ko05230]	Central carbon metabolism in cancer	IDH1
59	K00033	201930	196294	291930	220282	0.04	0.03	0.05	0.03	9100	Metabolism	9101	Carbohydrate metabolism	ko00030	[PATH:ko00030]	Pentose phosphate pathway	PGD
60	K00033	201930	196294	291930	220282	0.04	0.03	0.05	0.03	9100	Metabolism	9106	Metabolism of other amino acids	ko00480	[PATH:ko00480]	Glutathione metabolism	PGD
61	K00036	249850	260866	222595	237609	0.1	0.09	0.07	0.07	9180	Brite Hierarchies	9183	Protein families: signaling and cellular processes	ko04147	[BR:ko04147]	Exosome	G6PD
62	K00036	249850	260866	222595	237609	0.1	0.09	0.07	0.07	9100	Metabolism	9106	Metabolism of other amino acids	ko00480	[PATH:ko00480]	Glutathione metabolism	G6PD
63	K00036	249850	260866	222595	237609	0.1	0.09	0.07	0.07	9100	Metabolism	9101	Carbohydrate metabolism	ko00030	[PATH:ko00030]	Pentose phosphate pathway	G6PD
64	K00036	249850	260866	222595	237609	0.1	0.09	0.07	0.07	9160	Human Diseases	9161	Cancer: overview	ko05230	[PATH:ko05230]	Central carbon metabolism in cancer	G6PD
65	K00042	57867.2	127837	16615	53416.7	0.01	0.01	0	0	9100	Metabolism	9101	Carbohydrate metabolism	ko00630	[PATH:ko00630]	Glyoxylate and dicarboxylate metabolism	garR
66	K00046	29128.5	58551.2	20168.8	67013.8	0	0.01	0	0	9190	Not Included in Pathway or Brite	9191	Unclassified: metabolism	ko99980		Enzymes with EC numbers	idnO	gluconate 5-dehydrogenase [EC:1.1.1.69]
67	K00050	247387	334556	300295	262722	0.05	0.06	0.05	0.04	9100	Metabolism	9105	Amino acid metabolism	ko00260	[PATH:ko00260]	Glycine
68	K00050	247387	334556	300295	262722	0.05	0.06	0.05	0.04	9100	Metabolism	9101	Carbohydrate metabolism	ko00630	[PATH:ko00630]	Glyoxylate and dicarboxylate metabolism	ttuD	hydroxypyruvate reductase [EC:1.1.1.81]
69	K00052	367115	477768	529514	627961	0.08	0.08	0.09	0.09	9100	Metabolism	9105	Amino acid metabolism	ko00290	[PATH:ko00290]	Valine
70	K00052	367115	477768	529514	627961	0.08	0.08	0.09	0.09	9100	Metabolism	9101	Carbohydrate metabolism	ko00660	[PATH:ko00660]	C5-Branched dibasic acid metabolism	leuB
71	K00053	366046	468861	533868	620961	0.08	0.08	0.09	0.09	9100	Metabolism	9108	Metabolism of cofactors and vitamins	ko00770	[PATH:ko00770]	Pantothenate and CoA biosynthesis	ilvC	ketol-acid reductoisomerase [EC:1.1.1.86]
72	K00053	366046	468861	533868	620961	0.08	0.08	0.09	0.09	9100	Metabolism	9105	Amino acid metabolism	ko00290	[PATH:ko00290]	Valine
73	K00054	99223.8	177956	147371	85031.6	0.01	0.02	0.01	0.01	9100	Metabolism	9109	Metabolism of terpenoids and polyketides	ko00900	[PATH:ko00900]	Terpenoid backbone biosynthesis	mvaA	hydroxymethylglutaryl-CoA reductase [EC:1.1.1.88]
74	K00057	270950	323179	396267	534111	0.03	0.03	0.03	0.04	9100	Metabolism	9103	Lipid metabolism	ko00564	[PATH:ko00564]	Glycerophospholipid metabolism	gpsA	glycerol-3-phosphate dehydrogenase (NAD(P)+) [EC:1.1.1.94]
75	K00058	611776	729092	738021	910846	0.26	0.26	0.25	0.26	9100	Metabolism	9102	Energy metabolism	ko00680	[PATH:ko00680]	Methane metabolism	serA
76	K00058	611776	729092	738021	910846	0.26	0.26	0.25	0.26	9100	Metabolism	9105	Amino acid metabolism	ko00270	[PATH:ko00270]	Cysteine and methionine metabolism	serA
77	K00058	611776	729092	738021	910846	0.26	0.26	0.25	0.26	9180	Brite Hierarchies	9183	Protein families: signaling and cellular processes	ko04147	[BR:ko04147]	Exosome	serA
78	K00058	611776	729092	738021	910846	0.26	0.26	0.25	0.26	9100	Metabolism	9105	Amino acid metabolism	ko00260	[PATH:ko00260]	Glycine
79	K00059	1.47816e+06	1.94416e+06	1.80397e+06	2.52426e+06	0.62	0.68	0.61	0.73	9100	Metabolism	9108	Metabolism of cofactors and vitamins	ko00780	[PATH:ko00780]	Biotin metabolism	fabG
80	K00059	1.47816e+06	1.94416e+06	1.80397e+06	2.52426e+06	0.62	0.68	0.61	0.73	9180	Brite Hierarchies	9181	Protein families: metabolism	ko01004	[BR:ko01004]	Lipid biosynthesis proteins	fabG
81	K00059	1.47816e+06	1.94416e+06	1.80397e+06	2.52426e+06	0.62	0.68	0.61	0.73	9100	Metabolism	9110	Biosynthesis of other secondary metabolites	ko00333	[PATH:ko00333]	Prodigiosin biosynthesis	fabG
82	K00059	1.47816e+06	1.94416e+06	1.80397e+06	2.52426e+06	0.62	0.68	0.61	0.73	9100	Metabolism	9103	Lipid metabolism	ko00061	[PATH:ko00061]	Fatty acid biosynthesis	fabG
83	K00065	47687.1	113165	39797.4	210602	0	0.01	0	0.02	9100	Metabolism	9101	Carbohydrate metabolism	ko00040	[PATH:ko00040]	Pentose and glucuronate interconversions	kduD	2-dehydro-3-deoxy-D-gluconate 5-dehydrogenase [EC:1.1.1.127]
84	K00067	406593	424476	500647	483154	0.13	0.11	0.13	0.1	9100	Metabolism	9107	Glycan biosynthesis and metabolism	ko00541	[PATH:ko00541]	O-Antigen nucleotide sugar biosynthesis	rfbD
85	K00067	406593	424476	500647	483154	0.13	0.11	0.13	0.1	9100	Metabolism	9110	Biosynthesis of other secondary metabolites	ko00521	[PATH:ko00521]	Streptomycin biosynthesis	rfbD
86	K00067	406593	424476	500647	483154	0.13	0.11	0.13	0.1	9100	Metabolism	9109	Metabolism of terpenoids and polyketides	ko00523	[PATH:ko00523]	Polyketide sugar unit biosynthesis	rfbD
87	K00074	208583	407717	358837	390524	0.07	0.11	0.09	0.08	9100	Metabolism	9105	Amino acid metabolism	ko00360	[PATH:ko00360]	Phenylalanine metabolism	paaH
88	K00074	208583	407717	358837	390524	0.07	0.11	0.09	0.08	9100	Metabolism	9101	Carbohydrate metabolism	ko00650	[PATH:ko00650]	Butanoate metabolism	paaH
89	K00074	208583	407717	358837	390524	0.07	0.11	0.09	0.08	9100	Metabolism	9111	Xenobiotics biodegradation and metabolism	ko00362	[PATH:ko00362]	Benzoate degradation	paaH
90	K00075	366147	404021	517543	453895	0.11	0.11	0.13	0.1	9180	Brite Hierarchies	9181	Protein families: metabolism	ko01011	[BR:ko01011]	Peptidoglycan biosynthesis and degradation proteins	murB	UDP-N-acetylmuramate dehydrogenase [EC:1.3.1.98]
91	K00075	366147	404021	517543	453895	0.11	0.11	0.13	0.1	9100	Metabolism	9107	Glycan biosynthesis and metabolism	ko00550	[PATH:ko00550]	Peptidoglycan biosynthesis	murB	UDP-N-acetylmuramate dehydrogenase [EC:1.3.1.98]
92	K00075	366147	404021	517543	453895	0.11	0.11	0.13	0.1	9100	Metabolism	9101	Carbohydrate metabolism	ko00520	[PATH:ko00520]	Amino sugar and nucleotide sugar metabolism	murB	UDP-N-acetylmuramate dehydrogenase [EC:1.3.1.98]
93	K00077	351269	302570	226112	242637	0.04	0.03	0.02	0.02	9100	Metabolism	9108	Metabolism of cofactors and vitamins	ko00770	[PATH:ko00770]	Pantothenate and CoA biosynthesis	panE
94	K00087	82394.2	146969	122422	77258.1	0.01	0.01	0.01	0.01	9100	Metabolism	9104	Nucleotide metabolism	ko00230	[PATH:ko00230]	Purine metabolism	ygeS
95	K00088	390847	476525	539750	647906	0.12	0.13	0.14	0.14	9180	Brite Hierarchies	9183	Protein families: signaling and cellular processes	ko04147	[BR:ko04147]	Exosome	IMPDH
96	K00088	390847	476525	539750	647906	0.12	0.13	0.14	0.14	9100	Metabolism	9104	Nucleotide metabolism	ko00230	[PATH:ko00230]	Purine metabolism	IMPDH
97	K00088	390847	476525	539750	647906	0.12	0.13	0.14	0.14	9100	Metabolism	9111	Xenobiotics biodegradation and metabolism	ko00983	[PATH:ko00983]	Drug metabolism - other enzymes	IMPDH
98	K00090	14302.3	40154	3714.67	19987.5	0.01	0.01	0	0.01	9100	Metabolism	9101	Carbohydrate metabolism	ko00630	[PATH:ko00630]	Glyoxylate and dicarboxylate metabolism	ghrB	glyoxylate/hydroxypyruvate/2-ketogluconate reductase [EC:1.1.1.79 1.1.1.81 1.1.1.215]
99	K00090	14302.3	40154	3714.67	19987.5	0.01	0.01	0	0.01	9100	Metabolism	9101	Carbohydrate metabolism	ko00030	[PATH:ko00030]	Pentose phosphate pathway	ghrB	glyoxylate/hydroxypyruvate/2-ketogluconate reductase [EC:1.1.1.79 1.1.1.81 1.1.1.215]
100	K00090	14302.3	40154	3714.67	19987.5	0.01	0.01	0	0.01	9100	Metabolism	9101	Carbohydrate metabolism	ko00620	[PATH:ko00620]	Pyruvate metabolism	ghrB	glyoxylate/hydroxypyruvate/2-ketogluconate reductase [EC:1.1.1.79 1.1.1.81 1.1.1.215]
101	K00090	14302.3	40154	3714.67	19987.5	0.01	0.01	0	0.01	9100	Metabolism	9105	Amino acid metabolism	ko00260	[PATH:ko00260]	Glycine
102	K00091	89461.5	170494	150187	92266.4	0.01	0.01	0.01	0.01	9190	Not Included in Pathway or Brite	9191	Unclassified: metabolism	ko99980		Enzymes with EC numbers	E1.1.1.219	dihydroflavonol-4-reductase [EC:1.1.1.219]
103	K00097	177523	216659	280615	234891	0.02	0.02	0.02	0.02	9100	Metabolism	9108	Metabolism of cofactors and vitamins	ko00750	[PATH:ko00750]	Vitamin B6 metabolism	pdxA	4-hydroxythreonine-4-phosphate dehydrogenase [EC:1.1.1.262]
104	K00099	250448	314307	393182	515920	0.03	0.03	0.03	0.04	9100	Metabolism	9109	Metabolism of terpenoids and polyketides	ko00900	[PATH:ko00900]	Terpenoid backbone biosynthesis	dxr	1-deoxy-D-xylulose-5-phosphate reductoisomerase [EC:1.1.1.267]
105	K00100	78097.1	54965.9	86978.9	90125	0.01	0	0.01	0.01	9100	Metabolism	9101	Carbohydrate metabolism	ko00650	[PATH:ko00650]	Butanoate metabolism	bdhAB	butanol dehydrogenase [EC:1.1.1.-]
106	K00102	44247.4	50374.5	17104.6	72002.3	0	0	0	0.01	9100	Metabolism	9101	Carbohydrate metabolism	ko00620	[PATH:ko00620]	Pyruvate metabolism	LDHD
107	K00104	358209	362270	452303	587011	0.04	0.03	0.04	0.04	9100	Metabolism	9101	Carbohydrate metabolism	ko00630	[PATH:ko00630]	Glyoxylate and dicarboxylate metabolism	glcD	glycolate oxidase [EC:1.1.3.15]
108	K00108	43526.9	87144.5	27600.2	57198.7	0	0.01	0	0	9100	Metabolism	9105	Amino acid metabolism	ko00260	[PATH:ko00260]	Glycine
109	K00111	298443	334329	305809	350451	0.03	0.03	0.03	0.03	9100	Metabolism	9103	Lipid metabolism	ko00564	[PATH:ko00564]	Glycerophospholipid metabolism	glpA
110	K00113	54300.4	7278.01	6147.83	46112.4	0.01	0	0	0	9100	Metabolism	9103	Lipid metabolism	ko00564	[PATH:ko00564]	Glycerophospholipid metabolism	glpC	glycerol-3-phosphate dehydrogenase subunit C
111	K00114	38757.3	50485.5	5752.75	25698.7	0.01	0.01	0	0	9100	Metabolism	9111	Xenobiotics biodegradation and metabolism	ko00625	[PATH:ko00625]	Chloroalkane and chloroalkene degradation	exaA	alcohol dehydrogenase (cytochrome c) [EC:1.1.2.8]
112	K00114	38757.3	50485.5	5752.75	25698.7	0.01	0.01	0	0	9100	Metabolism	9101	Carbohydrate metabolism	ko00010	[PATH:ko00010]	Glycolysis / Gluconeogenesis	exaA	alcohol dehydrogenase (cytochrome c) [EC:1.1.2.8]
113	K00121	73001	69144.7	24056.2	76716.7	0.08	0.06	0.02	0.06	9100	Metabolism	9102	Energy metabolism	ko00680	[PATH:ko00680]	Methane metabolism	frmA
114	K00121	73001	69144.7	24056.2	76716.7	0.08	0.06	0.02	0.06	9160	Human Diseases	9161	Cancer: overview	ko05204	[PATH:ko05204]	Chemical carcinogenesis	frmA
115	K00121	73001	69144.7	24056.2	76716.7	0.08	0.06	0.02	0.06	9100	Metabolism	9111	Xenobiotics biodegradation and metabolism	ko00980	[PATH:ko00980]	Metabolism of xenobiotics by cytochrome P450	frmA
116	K00121	73001	69144.7	24056.2	76716.7	0.08	0.06	0.02	0.06	9100	Metabolism	9111	Xenobiotics biodegradation and metabolism	ko00982	[PATH:ko00982]	Drug metabolism - cytochrome P450	frmA
117	K00121	73001	69144.7	24056.2	76716.7	0.08	0.06	0.02	0.06	9100	Metabolism	9108	Metabolism of cofactors and vitamins	ko00830	[PATH:ko00830]	Retinol metabolism	frmA
118	K00121	73001	69144.7	24056.2	76716.7	0.08	0.06	0.02	0.06	9100	Metabolism	9105	Amino acid metabolism	ko00350	[PATH:ko00350]	Tyrosine metabolism	frmA
119	K00121	73001	69144.7	24056.2	76716.7	0.08	0.06	0.02	0.06	9100	Metabolism	9101	Carbohydrate metabolism	ko00010	[PATH:ko00010]	Glycolysis / Gluconeogenesis	frmA
120	K00121	73001	69144.7	24056.2	76716.7	0.08	0.06	0.02	0.06	9100	Metabolism	9111	Xenobiotics biodegradation and metabolism	ko00626	[PATH:ko00626]	Naphthalene degradation	frmA
121	K00121	73001	69144.7	24056.2	76716.7	0.08	0.06	0.02	0.06	9100	Metabolism	9111	Xenobiotics biodegradation and metabolism	ko00625	[PATH:ko00625]	Chloroalkane and chloroalkene degradation	frmA
122	K00121	73001	69144.7	24056.2	76716.7	0.08	0.06	0.02	0.06	9100	Metabolism	9103	Lipid metabolism	ko00071	[PATH:ko00071]	Fatty acid degradation	frmA
123	K00123	555090	627618	551751	659813	0.12	0.11	0.09	0.09	9100	Metabolism	9101	Carbohydrate metabolism	ko00630	[PATH:ko00630]	Glyoxylate and dicarboxylate metabolism	fdoG
124	K00123	555090	627618	551751	659813	0.12	0.11	0.09	0.09	9100	Metabolism	9102	Energy metabolism	ko00680	[PATH:ko00680]	Methane metabolism	fdoG
125	K00124	120021	131248	89069.9	85161.5	0.03	0.02	0.01	0.01	9100	Metabolism	9102	Energy metabolism	ko00680	[PATH:ko00680]	Methane metabolism	fdoH
126	K00124	120021	131248	89069.9	85161.5	0.03	0.02	0.01	0.01	9100	Metabolism	9101	Carbohydrate metabolism	ko00630	[PATH:ko00630]	Glyoxylate and dicarboxylate metabolism	fdoH
127	K00127	47468.3	55872.9	32431.2	39098.8	0.01	0.01	0.01	0.01	9100	Metabolism	9101	Carbohydrate metabolism	ko00630	[PATH:ko00630]	Glyoxylate and dicarboxylate metabolism	fdoI
128	K00127	47468.3	55872.9	32431.2	39098.8	0.01	0.01	0.01	0.01	9100	Metabolism	9102	Energy metabolism	ko00680	[PATH:ko00680]	Methane metabolism	fdoI
129	K00128	336893	393719	354523	454062	0.53	0.52	0.45	0.49	9100	Metabolism	9108	Metabolism of cofactors and vitamins	ko00770	[PATH:ko00770]	Pantothenate and CoA biosynthesis	ALDH	aldehyde dehydrogenase (NAD+) [EC:1.2.1.3]
130	K00128	336893	393719	354523	454062	0.53	0.52	0.45	0.49	9100	Metabolism	9111	Xenobiotics biodegradation and metabolism	ko00625	[PATH:ko00625]	Chloroalkane and chloroalkene degradation	ALDH	aldehyde dehydrogenase (NAD+) [EC:1.2.1.3]
131	K00128	336893	393719	354523	454062	0.53	0.52	0.45	0.49	9100	Metabolism	9105	Amino acid metabolism	ko00330	[PATH:ko00330]	Arginine and proline metabolism	ALDH	aldehyde dehydrogenase (NAD+) [EC:1.2.1.3]
132	K00128	336893	393719	354523	454062	0.53	0.52	0.45	0.49	9100	Metabolism	9105	Amino acid metabolism	ko00340	[PATH:ko00340]	Histidine metabolism	ALDH	aldehyde dehydrogenase (NAD+) [EC:1.2.1.3]
133	K00128	336893	393719	354523	454062	0.53	0.52	0.45	0.49	9100	Metabolism	9109	Metabolism of terpenoids and polyketides	ko00903	[PATH:ko00903]	Limonene and pinene degradation	ALDH	aldehyde dehydrogenase (NAD+) [EC:1.2.1.3]
134	K00128	336893	393719	354523	454062	0.53	0.52	0.45	0.49	9100	Metabolism	9105	Amino acid metabolism	ko00380	[PATH:ko00380]	Tryptophan metabolism	ALDH	aldehyde dehydrogenase (NAD+) [EC:1.2.1.3]
135	K00128	336893	393719	354523	454062	0.53	0.52	0.45	0.49	9100	Metabolism	9109	Metabolism of terpenoids and polyketides	ko00981	[PATH:ko00981]	Insect hormone biosynthesis	ALDH	aldehyde dehydrogenase (NAD+) [EC:1.2.1.3]
136	K00128	336893	393719	354523	454062	0.53	0.52	0.45	0.49	9100	Metabolism	9101	Carbohydrate metabolism	ko00053	[PATH:ko00053]	Ascorbate and aldarate metabolism	ALDH	aldehyde dehydrogenase (NAD+) [EC:1.2.1.3]
137	K00128	336893	393719	354523	454062	0.53	0.52	0.45	0.49	9100	Metabolism	9101	Carbohydrate metabolism	ko00620	[PATH:ko00620]	Pyruvate metabolism	ALDH	aldehyde dehydrogenase (NAD+) [EC:1.2.1.3]
138	K00128	336893	393719	354523	454062	0.53	0.52	0.45	0.49	9100	Metabolism	9105	Amino acid metabolism	ko00310	[PATH:ko00310]	Lysine degradation	ALDH	aldehyde dehydrogenase (NAD+) [EC:1.2.1.3]
139	K00128	336893	393719	354523	454062	0.53	0.52	0.45	0.49	9100	Metabolism	9103	Lipid metabolism	ko00071	[PATH:ko00071]	Fatty acid degradation	ALDH	aldehyde dehydrogenase (NAD+) [EC:1.2.1.3]
140	K00128	336893	393719	354523	454062	0.53	0.52	0.45	0.49	9100	Metabolism	9101	Carbohydrate metabolism	ko00010	[PATH:ko00010]	Glycolysis / Gluconeogenesis	ALDH	aldehyde dehydrogenase (NAD+) [EC:1.2.1.3]
141	K00128	336893	393719	354523	454062	0.53	0.52	0.45	0.49	9100	Metabolism	9103	Lipid metabolism	ko00561	[PATH:ko00561]	Glycerolipid metabolism	ALDH	aldehyde dehydrogenase (NAD+) [EC:1.2.1.3]
142	K00128	336893	393719	354523	454062	0.53	0.52	0.45	0.49	9100	Metabolism	9105	Amino acid metabolism	ko00280	[PATH:ko00280]	Valine
143	K00128	336893	393719	354523	454062	0.53	0.52	0.45	0.49	9100	Metabolism	9106	Metabolism of other amino acids	ko00410	[PATH:ko00410]	beta-Alanine metabolism	ALDH	aldehyde dehydrogenase (NAD+) [EC:1.2.1.3]
144	K00130	47448.6	45797	15699.4	89397.1	0	0	0	0.01	9100	Metabolism	9105	Amino acid metabolism	ko00260	[PATH:ko00260]	Glycine
145	K00133	373102	491238	539758	626752	0.16	0.17	0.18	0.18	9100	Metabolism	9105	Amino acid metabolism	ko00260	[PATH:ko00260]	Glycine
146	K00133	373102	491238	539758	626752	0.16	0.17	0.18	0.18	9100	Metabolism	9105	Amino acid metabolism	ko00270	[PATH:ko00270]	Cysteine and methionine metabolism	asd	aspartate-semialdehyde dehydrogenase [EC:1.2.1.11]
147	K00133	373102	491238	539758	626752	0.16	0.17	0.18	0.18	9100	Metabolism	9110	Biosynthesis of other secondary metabolites	ko00261	[PATH:ko00261]	Monobactam biosynthesis	asd	aspartate-semialdehyde dehydrogenase [EC:1.2.1.11]
148	K00133	373102	491238	539758	626752	0.16	0.17	0.18	0.18	9100	Metabolism	9105	Amino acid metabolism	ko00300	[PATH:ko00300]	Lysine biosynthesis	asd	aspartate-semialdehyde dehydrogenase [EC:1.2.1.11]
149	K00134	457233	553498	605144	674357	0.38	0.39	0.41	0.39	9100	Metabolism	9102	Energy metabolism	ko00710	[PATH:ko00710]	Carbon fixation in photosynthetic organisms	GAPDH
150	K00134	457233	553498	605144	674357	0.38	0.39	0.41	0.39	9100	Metabolism	9101	Carbohydrate metabolism	ko00010	[PATH:ko00010]	Glycolysis / Gluconeogenesis	GAPDH
151	K00134	457233	553498	605144	674357	0.38	0.39	0.41	0.39	9160	Human Diseases	9171	Infectious disease: bacterial	ko05132	[PATH:ko05132]	Salmonella infection	GAPDH
152	K00134	457233	553498	605144	674357	0.38	0.39	0.41	0.39	9180	Brite Hierarchies	9182	Protein families: genetic information processing	ko04131	[BR:ko04131]	Membrane trafficking	GAPDH
153	K00134	457233	553498	605144	674357	0.38	0.39	0.41	0.39	9160	Human Diseases	9171	Infectious disease: bacterial	ko05130	[PATH:ko05130]	Pathogenic Escherichia coli infection	GAPDH
154	K00134	457233	553498	605144	674357	0.38	0.39	0.41	0.39	9130	Environmental Information Processing	9132	Signal transduction	ko04066	[PATH:ko04066]	HIF-1 signaling pathway	GAPDH
155	K00134	457233	553498	605144	674357	0.38	0.39	0.41	0.39	9160	Human Diseases	9164	Neurodegenerative disease	ko05010	[PATH:ko05010]	Alzheimer disease	GAPDH
156	K00134	457233	553498	605144	674357	0.38	0.39	0.41	0.39	9180	Brite Hierarchies	9183	Protein families: signaling and cellular processes	ko04147	[BR:ko04147]	Exosome	GAPDH
157	K00135	208163	268585	164472	184463	0.11	0.12	0.07	0.07	9100	Metabolism	9101	Carbohydrate metabolism	ko00650	[PATH:ko00650]	Butanoate metabolism	gabD	succinate-semialdehyde dehydrogenase / glutarate-semialdehyde dehydrogenase [EC:1.2.1.16 1.2.1.79 1.2.1.20]
158	K00135	208163	268585	164472	184463	0.11	0.12	0.07	0.07	9100	Metabolism	9108	Metabolism of cofactors and vitamins	ko00760	[PATH:ko00760]	Nicotinate and nicotinamide metabolism	gabD	succinate-semialdehyde dehydrogenase / glutarate-semialdehyde dehydrogenase [EC:1.2.1.16 1.2.1.79 1.2.1.20]
159	K00135	208163	268585	164472	184463	0.11	0.12	0.07	0.07	9100	Metabolism	9105	Amino acid metabolism	ko00350	[PATH:ko00350]	Tyrosine metabolism	gabD	succinate-semialdehyde dehydrogenase / glutarate-semialdehyde dehydrogenase [EC:1.2.1.16 1.2.1.79 1.2.1.20]
160	K00135	208163	268585	164472	184463	0.11	0.12	0.07	0.07	9100	Metabolism	9105	Amino acid metabolism	ko00310	[PATH:ko00310]	Lysine degradation	gabD	succinate-semialdehyde dehydrogenase / glutarate-semialdehyde dehydrogenase [EC:1.2.1.16 1.2.1.79 1.2.1.20]
161	K00135	208163	268585	164472	184463	0.11	0.12	0.07	0.07	9100	Metabolism	9105	Amino acid metabolism	ko00250	[PATH:ko00250]	Alanine
162	K00137	3605.37	3811.91	1240	29056.6	0	0	0	0.01	9100	Metabolism	9105	Amino acid metabolism	ko00310	[PATH:ko00310]	Lysine degradation	prr	aminobutyraldehyde dehydrogenase [EC:1.2.1.19]
163	K00137	3605.37	3811.91	1240	29056.6	0	0	0	0.01	9100	Metabolism	9105	Amino acid metabolism	ko00330	[PATH:ko00330]	Arginine and proline metabolism	prr	aminobutyraldehyde dehydrogenase [EC:1.2.1.19]
164	K00137	3605.37	3811.91	1240	29056.6	0	0	0	0.01	9100	Metabolism	9106	Metabolism of other amino acids	ko00410	[PATH:ko00410]	beta-Alanine metabolism	prr	aminobutyraldehyde dehydrogenase [EC:1.2.1.19]
165	K00138	32222.7	56444	5696.59	35402.4	0.01	0.01	0	0.01	9100	Metabolism	9101	Carbohydrate metabolism	ko00010	[PATH:ko00010]	Glycolysis / Gluconeogenesis	aldB	aldehyde dehydrogenase [EC:1.2.1.-]
166	K00138	32222.7	56444	5696.59	35402.4	0.01	0.01	0	0.01	9100	Metabolism	9101	Carbohydrate metabolism	ko00620	[PATH:ko00620]	Pyruvate metabolism	aldB	aldehyde dehydrogenase [EC:1.2.1.-]
167	K00140	87897.9	109262	27313.7	100968	0.04	0.04	0.01	0.03	9100	Metabolism	9105	Amino acid metabolism	ko00280	[PATH:ko00280]	Valine
168	K00140	87897.9	109262	27313.7	100968	0.04	0.04	0.01	0.03	9100	Metabolism	9106	Metabolism of other amino acids	ko00410	[PATH:ko00410]	beta-Alanine metabolism	mmsA
169	K00140	87897.9	109262	27313.7	100968	0.04	0.04	0.01	0.03	9100	Metabolism	9101	Carbohydrate metabolism	ko00640	[PATH:ko00640]	Propanoate metabolism	mmsA
170	K00140	87897.9	109262	27313.7	100968	0.04	0.04	0.01	0.03	9100	Metabolism	9101	Carbohydrate metabolism	ko00562	[PATH:ko00562]	Inositol phosphate metabolism	mmsA
171	K00141	5509.75	35651.4	1795.17	4752.85	0	0.01	0	0	9100	Metabolism	9111	Xenobiotics biodegradation and metabolism	ko00623	[PATH:ko00623]	Toluene degradation	xylC	benzaldehyde dehydrogenase (NAD) [EC:1.2.1.28]
172	K00141	5509.75	35651.4	1795.17	4752.85	0	0.01	0	0	9100	Metabolism	9111	Xenobiotics biodegradation and metabolism	ko00622	[PATH:ko00622]	Xylene degradation	xylC	benzaldehyde dehydrogenase (NAD) [EC:1.2.1.28]
173	K00141	5509.75	35651.4	1795.17	4752.85	0	0.01	0	0	9100	Metabolism	9111	Xenobiotics biodegradation and metabolism	ko00627	[PATH:ko00627]	Aminobenzoate degradation	xylC	benzaldehyde dehydrogenase (NAD) [EC:1.2.1.28]
174	K00145	274890	317795	347578	508549	0.03	0.03	0.03	0.04	9100	Metabolism	9105	Amino acid metabolism	ko00220	[PATH:ko00220]	Arginine biosynthesis	argC	N-acetyl-gamma-glutamyl-phosphate reductase [EC:1.2.1.38]
175	K00147	273394	300385	307341	526512	0.06	0.05	0.05	0.08	9100	Metabolism	9105	Amino acid metabolism	ko00330	[PATH:ko00330]	Arginine and proline metabolism	proA	glutamate-5-semialdehyde dehydrogenase [EC:1.2.1.41]
176	K00147	273394	300385	307341	526512	0.06	0.05	0.05	0.08	9100	Metabolism	9110	Biosynthesis of other secondary metabolites	ko00332	[PATH:ko00332]	Carbapenem biosynthesis	proA	glutamate-5-semialdehyde dehydrogenase [EC:1.2.1.41]
177	K00161	332524	314166	329248	470724	0.21	0.17	0.17	0.2	9100	Metabolism	9101	Carbohydrate metabolism	ko00010	[PATH:ko00010]	Glycolysis / Gluconeogenesis	PDHA
178	K00161	332524	314166	329248	470724	0.21	0.17	0.17	0.2	9160	Human Diseases	9161	Cancer: overview	ko05230	[PATH:ko05230]	Central carbon metabolism in cancer	PDHA
179	K00161	332524	314166	329248	470724	0.21	0.17	0.17	0.2	9100	Metabolism	9101	Carbohydrate metabolism	ko00620	[PATH:ko00620]	Pyruvate metabolism	PDHA
180	K00161	332524	314166	329248	470724	0.21	0.17	0.17	0.2	9130	Environmental Information Processing	9132	Signal transduction	ko04066	[PATH:ko04066]	HIF-1 signaling pathway	PDHA
181	K00161	332524	314166	329248	470724	0.21	0.17	0.17	0.2	9100	Metabolism	9101	Carbohydrate metabolism	ko00020	[PATH:ko00020]	Citrate cycle (TCA cycle)	PDHA
182	K00161	332524	314166	329248	470724	0.21	0.17	0.17	0.2	9150	Organismal Systems	9152	Endocrine system	ko04922	[PATH:ko04922]	Glucagon signaling pathway	PDHA
183	K00162	279710	306424	245757	435857	0.18	0.16	0.12	0.19	9100	Metabolism	9101	Carbohydrate metabolism	ko00020	[PATH:ko00020]	Citrate cycle (TCA cycle)	PDHB
184	K00162	279710	306424	245757	435857	0.18	0.16	0.12	0.19	9130	Environmental Information Processing	9132	Signal transduction	ko04066	[PATH:ko04066]	HIF-1 signaling pathway	PDHB
185	K00162	279710	306424	245757	435857	0.18	0.16	0.12	0.19	9150	Organismal Systems	9152	Endocrine system	ko04922	[PATH:ko04922]	Glucagon signaling pathway	PDHB
186	K00162	279710	306424	245757	435857	0.18	0.16	0.12	0.19	9160	Human Diseases	9161	Cancer: overview	ko05230	[PATH:ko05230]	Central carbon metabolism in cancer	PDHB
187	K00162	279710	306424	245757	435857	0.18	0.16	0.12	0.19	9100	Metabolism	9101	Carbohydrate metabolism	ko00010	[PATH:ko00010]	Glycolysis / Gluconeogenesis	PDHB
188	K00162	279710	306424	245757	435857	0.18	0.16	0.12	0.19	9100	Metabolism	9101	Carbohydrate metabolism	ko00620	[PATH:ko00620]	Pyruvate metabolism	PDHB
189	K00163	57608.8	105434	41301.6	82402.6	0.02	0.03	0.01	0.02	9100	Metabolism	9101	Carbohydrate metabolism	ko00010	[PATH:ko00010]	Glycolysis / Gluconeogenesis	aceE	pyruvate dehydrogenase E1 component [EC:1.2.4.1]
190	K00163	57608.8	105434	41301.6	82402.6	0.02	0.03	0.01	0.02	9100	Metabolism	9101	Carbohydrate metabolism	ko00020	[PATH:ko00020]	Citrate cycle (TCA cycle)	aceE	pyruvate dehydrogenase E1 component [EC:1.2.4.1]
191	K00163	57608.8	105434	41301.6	82402.6	0.02	0.03	0.01	0.02	9100	Metabolism	9101	Carbohydrate metabolism	ko00620	[PATH:ko00620]	Pyruvate metabolism	aceE	pyruvate dehydrogenase E1 component [EC:1.2.4.1]
192	K00164	157737	153266	165811	131650	0.02	0.01	0.01	0.01	9100	Metabolism	9101	Carbohydrate metabolism	ko00020	[PATH:ko00020]	Citrate cycle (TCA cycle)	OGDH
193	K00167	58684	14668.5	12067.6	79206.9	0.01	0	0	0.01	9100	Metabolism	9101	Carbohydrate metabolism	ko00640	[PATH:ko00640]	Propanoate metabolism	BCKDHB
194	K00167	58684	14668.5	12067.6	79206.9	0.01	0	0	0.01	9100	Metabolism	9105	Amino acid metabolism	ko00280	[PATH:ko00280]	Valine
195	K00169	109949	189178	227481	317844	0.09	0.13	0.15	0.18	9100	Metabolism	9101	Carbohydrate metabolism	ko00620	[PATH:ko00620]	Pyruvate metabolism	porA	pyruvate ferredoxin oxidoreductase alpha subunit [EC:1.2.7.1]
196	K00169	109949	189178	227481	317844	0.09	0.13	0.15	0.18	9100	Metabolism	9102	Energy metabolism	ko00680	[PATH:ko00680]	Methane metabolism	porA	pyruvate ferredoxin oxidoreductase alpha subunit [EC:1.2.7.1]
197	K00169	109949	189178	227481	317844	0.09	0.13	0.15	0.18	9100	Metabolism	9101	Carbohydrate metabolism	ko00010	[PATH:ko00010]	Glycolysis / Gluconeogenesis	porA	pyruvate ferredoxin oxidoreductase alpha subunit [EC:1.2.7.1]
198	K00169	109949	189178	227481	317844	0.09	0.13	0.15	0.18	9100	Metabolism	9101	Carbohydrate metabolism	ko00650	[PATH:ko00650]	Butanoate metabolism	porA	pyruvate ferredoxin oxidoreductase alpha subunit [EC:1.2.7.1]
199	K00169	109949	189178	227481	317844	0.09	0.13	0.15	0.18	9100	Metabolism	9111	Xenobiotics biodegradation and metabolism	ko00633	[PATH:ko00633]	Nitrotoluene degradation	porA	pyruvate ferredoxin oxidoreductase alpha subunit [EC:1.2.7.1]
200	K00169	109949	189178	227481	317844	0.09	0.13	0.15	0.18	9100	Metabolism	9102	Energy metabolism	ko00720	[PATH:ko00720]	Carbon fixation pathways in prokaryotes	porA	pyruvate ferredoxin oxidoreductase alpha subunit [EC:1.2.7.1]
201	K00169	109949	189178	227481	317844	0.09	0.13	0.15	0.18	9100	Metabolism	9101	Carbohydrate metabolism	ko00020	[PATH:ko00020]	Citrate cycle (TCA cycle)	porA	pyruvate ferredoxin oxidoreductase alpha subunit [EC:1.2.7.1]
202	K00169	109949	189178	227481	317844	0.09	0.13	0.15	0.18	9100	Metabolism	9101	Carbohydrate metabolism	ko00640	[PATH:ko00640]	Propanoate metabolism	porA	pyruvate ferredoxin oxidoreductase alpha subunit [EC:1.2.7.1]
203	K00170	110374	200180	227123	328452	0.09	0.14	0.15	0.19	9100	Metabolism	9102	Energy metabolism	ko00680	[PATH:ko00680]	Methane metabolism	porB	pyruvate ferredoxin oxidoreductase beta subunit [EC:1.2.7.1]
204	K00170	110374	200180	227123	328452	0.09	0.14	0.15	0.19	9100	Metabolism	9101	Carbohydrate metabolism	ko00650	[PATH:ko00650]	Butanoate metabolism	porB	pyruvate ferredoxin oxidoreductase beta subunit [EC:1.2.7.1]
205	K00170	110374	200180	227123	328452	0.09	0.14	0.15	0.19	9100	Metabolism	9102	Energy metabolism	ko00720	[PATH:ko00720]	Carbon fixation pathways in prokaryotes	porB	pyruvate ferredoxin oxidoreductase beta subunit [EC:1.2.7.1]
206	K00170	110374	200180	227123	328452	0.09	0.14	0.15	0.19	9100	Metabolism	9101	Carbohydrate metabolism	ko00640	[PATH:ko00640]	Propanoate metabolism	porB	pyruvate ferredoxin oxidoreductase beta subunit [EC:1.2.7.1]
207	K00170	110374	200180	227123	328452	0.09	0.14	0.15	0.19	9100	Metabolism	9101	Carbohydrate metabolism	ko00620	[PATH:ko00620]	Pyruvate metabolism	porB	pyruvate ferredoxin oxidoreductase beta subunit [EC:1.2.7.1]
208	K00170	110374	200180	227123	328452	0.09	0.14	0.15	0.19	9100	Metabolism	9101	Carbohydrate metabolism	ko00010	[PATH:ko00010]	Glycolysis / Gluconeogenesis	porB	pyruvate ferredoxin oxidoreductase beta subunit [EC:1.2.7.1]
209	K00170	110374	200180	227123	328452	0.09	0.14	0.15	0.19	9100	Metabolism	9111	Xenobiotics biodegradation and metabolism	ko00633	[PATH:ko00633]	Nitrotoluene degradation	porB	pyruvate ferredoxin oxidoreductase beta subunit [EC:1.2.7.1]
210	K00170	110374	200180	227123	328452	0.09	0.14	0.15	0.19	9100	Metabolism	9101	Carbohydrate metabolism	ko00020	[PATH:ko00020]	Citrate cycle (TCA cycle)	porB	pyruvate ferredoxin oxidoreductase beta subunit [EC:1.2.7.1]
211	K00171	107043	187152	198591	309481	0.09	0.13	0.13	0.18	9100	Metabolism	9102	Energy metabolism	ko00720	[PATH:ko00720]	Carbon fixation pathways in prokaryotes	porD	pyruvate ferredoxin oxidoreductase delta subunit [EC:1.2.7.1]
212	K00171	107043	187152	198591	309481	0.09	0.13	0.13	0.18	9100	Metabolism	9101	Carbohydrate metabolism	ko00010	[PATH:ko00010]	Glycolysis / Gluconeogenesis	porD	pyruvate ferredoxin oxidoreductase delta subunit [EC:1.2.7.1]
213	K00171	107043	187152	198591	309481	0.09	0.13	0.13	0.18	9100	Metabolism	9101	Carbohydrate metabolism	ko00650	[PATH:ko00650]	Butanoate metabolism	porD	pyruvate ferredoxin oxidoreductase delta subunit [EC:1.2.7.1]
214	K00171	107043	187152	198591	309481	0.09	0.13	0.13	0.18	9100	Metabolism	9111	Xenobiotics biodegradation and metabolism	ko00633	[PATH:ko00633]	Nitrotoluene degradation	porD	pyruvate ferredoxin oxidoreductase delta subunit [EC:1.2.7.1]
215	K00171	107043	187152	198591	309481	0.09	0.13	0.13	0.18	9100	Metabolism	9101	Carbohydrate metabolism	ko00620	[PATH:ko00620]	Pyruvate metabolism	porD	pyruvate ferredoxin oxidoreductase delta subunit [EC:1.2.7.1]
216	K00171	107043	187152	198591	309481	0.09	0.13	0.13	0.18	9100	Metabolism	9102	Energy metabolism	ko00680	[PATH:ko00680]	Methane metabolism	porD	pyruvate ferredoxin oxidoreductase delta subunit [EC:1.2.7.1]
217	K00171	107043	187152	198591	309481	0.09	0.13	0.13	0.18	9100	Metabolism	9101	Carbohydrate metabolism	ko00020	[PATH:ko00020]	Citrate cycle (TCA cycle)	porD	pyruvate ferredoxin oxidoreductase delta subunit [EC:1.2.7.1]
218	K00171	107043	187152	198591	309481	0.09	0.13	0.13	0.18	9100	Metabolism	9101	Carbohydrate metabolism	ko00640	[PATH:ko00640]	Propanoate metabolism	porD	pyruvate ferredoxin oxidoreductase delta subunit [EC:1.2.7.1]
219	K00172	110262	200929	232076	330634	0.09	0.14	0.16	0.19	9100	Metabolism	9102	Energy metabolism	ko00720	[PATH:ko00720]	Carbon fixation pathways in prokaryotes	porC
220	K00172	110262	200929	232076	330634	0.09	0.14	0.16	0.19	9100	Metabolism	9111	Xenobiotics biodegradation and metabolism	ko00633	[PATH:ko00633]	Nitrotoluene degradation	porC
221	K00172	110262	200929	232076	330634	0.09	0.14	0.16	0.19	9100	Metabolism	9101	Carbohydrate metabolism	ko00020	[PATH:ko00020]	Citrate cycle (TCA cycle)	porC
222	K00172	110262	200929	232076	330634	0.09	0.14	0.16	0.19	9100	Metabolism	9101	Carbohydrate metabolism	ko00650	[PATH:ko00650]	Butanoate metabolism	porC
223	K00172	110262	200929	232076	330634	0.09	0.14	0.16	0.19	9100	Metabolism	9101	Carbohydrate metabolism	ko00640	[PATH:ko00640]	Propanoate metabolism	porC
224	K00172	110262	200929	232076	330634	0.09	0.14	0.16	0.19	9100	Metabolism	9102	Energy metabolism	ko00680	[PATH:ko00680]	Methane metabolism	porC
225	K00172	110262	200929	232076	330634	0.09	0.14	0.16	0.19	9100	Metabolism	9101	Carbohydrate metabolism	ko00620	[PATH:ko00620]	Pyruvate metabolism	porC
226	K00172	110262	200929	232076	330634	0.09	0.14	0.16	0.19	9100	Metabolism	9101	Carbohydrate metabolism	ko00010	[PATH:ko00010]	Glycolysis / Gluconeogenesis	porC
227	K00174	603409	711144	835702	811719	0.32	0.31	0.35	0.29	9100	Metabolism	9101	Carbohydrate metabolism	ko00620	[PATH:ko00620]	Pyruvate metabolism	korA
228	K00174	603409	711144	835702	811719	0.32	0.31	0.35	0.29	9100	Metabolism	9101	Carbohydrate metabolism	ko00650	[PATH:ko00650]	Butanoate metabolism	korA
229	K00174	603409	711144	835702	811719	0.32	0.31	0.35	0.29	9100	Metabolism	9101	Carbohydrate metabolism	ko00020	[PATH:ko00020]	Citrate cycle (TCA cycle)	korA
230	K00174	603409	711144	835702	811719	0.32	0.31	0.35	0.29	9100	Metabolism	9102	Energy metabolism	ko00720	[PATH:ko00720]	Carbon fixation pathways in prokaryotes	korA
231	K00174	603409	711144	835702	811719	0.32	0.31	0.35	0.29	9100	Metabolism	9101	Carbohydrate metabolism	ko00010	[PATH:ko00010]	Glycolysis / Gluconeogenesis	korA
232	K00175	553507	652606	726919	744867	0.29	0.29	0.31	0.27	9100	Metabolism	9101	Carbohydrate metabolism	ko00650	[PATH:ko00650]	Butanoate metabolism	korB
233	K00175	553507	652606	726919	744867	0.29	0.29	0.31	0.27	9100	Metabolism	9102	Energy metabolism	ko00720	[PATH:ko00720]	Carbon fixation pathways in prokaryotes	korB
234	K00175	553507	652606	726919	744867	0.29	0.29	0.31	0.27	9100	Metabolism	9101	Carbohydrate metabolism	ko00620	[PATH:ko00620]	Pyruvate metabolism	korB
235	K00175	553507	652606	726919	744867	0.29	0.29	0.31	0.27	9100	Metabolism	9101	Carbohydrate metabolism	ko00020	[PATH:ko00020]	Citrate cycle (TCA cycle)	korB
236	K00175	553507	652606	726919	744867	0.29	0.29	0.31	0.27	9100	Metabolism	9101	Carbohydrate metabolism	ko00010	[PATH:ko00010]	Glycolysis / Gluconeogenesis	korB
237	K00176	291752	303466	327672	229986	0.06	0.05	0.06	0.03	9100	Metabolism	9102	Energy metabolism	ko00720	[PATH:ko00720]	Carbon fixation pathways in prokaryotes	korD
238	K00176	291752	303466	327672	229986	0.06	0.05	0.06	0.03	9100	Metabolism	9101	Carbohydrate metabolism	ko00020	[PATH:ko00020]	Citrate cycle (TCA cycle)	korD
239	K00177	303593	308830	333141	238270	0.06	0.05	0.06	0.03	9100	Metabolism	9101	Carbohydrate metabolism	ko00020	[PATH:ko00020]	Citrate cycle (TCA cycle)	korC
240	K00177	303593	308830	333141	238270	0.06	0.05	0.06	0.03	9100	Metabolism	9102	Energy metabolism	ko00720	[PATH:ko00720]	Carbon fixation pathways in prokaryotes	korC
241	K00179	115472	82200.2	142188	55829.8	0.01	0.01	0.01	0	9190	Not Included in Pathway or Brite	9191	Unclassified: metabolism	ko99980		Enzymes with EC numbers	iorA	indolepyruvate ferredoxin oxidoreductase
242	K00180	110240	147075	149182	212631	0.01	0.01	0.01	0.02	9190	Not Included in Pathway or Brite	9191	Unclassified: metabolism	ko99980		Enzymes with EC numbers	iorB	indolepyruvate ferredoxin oxidoreductase
243	K00184	343907	300840	406483	342878	0.07	0.05	0.07	0.05	9100	Metabolism	9102	Energy metabolism	ko00920	[PATH:ko00920]	Sulfur metabolism	dmsB	dimethyl sulfoxide reductase iron-sulfur subunit
244	K00184	343907	300840	406483	342878	0.07	0.05	0.07	0.05	9180	Brite Hierarchies	9183	Protein families: signaling and cellular processes	ko02000	[BR:ko02000]	Transporters	dmsB	dimethyl sulfoxide reductase iron-sulfur subunit
245	K00185	302005	357293	419742	457622	0.06	0.06	0.07	0.07	9180	Brite Hierarchies	9183	Protein families: signaling and cellular processes	ko02000	[BR:ko02000]	Transporters	dmsC	dimethyl sulfoxide reductase membrane subunit
246	K00185	302005	357293	419742	457622	0.06	0.06	0.07	0.07	9100	Metabolism	9102	Energy metabolism	ko00920	[PATH:ko00920]	Sulfur metabolism	dmsC	dimethyl sulfoxide reductase membrane subunit
247	K00194	70663.8	142297	104785	251174	0.01	0.02	0.02	0.04	9100	Metabolism	9102	Energy metabolism	ko00720	[PATH:ko00720]	Carbon fixation pathways in prokaryotes	cdhD
248	K00194	70663.8	142297	104785	251174	0.01	0.02	0.02	0.04	9100	Metabolism	9102	Energy metabolism	ko00680	[PATH:ko00680]	Methane metabolism	cdhD
249	K00196	5880.4	79003.6	18172.4	167457	0	0.02	0	0.04	9100	Metabolism	9102	Energy metabolism	ko00720	[PATH:ko00720]	Carbon fixation pathways in prokaryotes	cooF	anaerobic carbon-monoxide dehydrogenase iron sulfur subunit
250	K00196	5880.4	79003.6	18172.4	167457	0	0.02	0	0.04	9100	Metabolism	9111	Xenobiotics biodegradation and metabolism	ko00633	[PATH:ko00633]	Nitrotoluene degradation	cooF	anaerobic carbon-monoxide dehydrogenase iron sulfur subunit
251	K00196	5880.4	79003.6	18172.4	167457	0	0.02	0	0.04	9100	Metabolism	9102	Energy metabolism	ko00680	[PATH:ko00680]	Methane metabolism	cooF	anaerobic carbon-monoxide dehydrogenase iron sulfur subunit
252	K00197	75930.5	148738	114312	254934	0.02	0.03	0.02	0.04	9100	Metabolism	9102	Energy metabolism	ko00720	[PATH:ko00720]	Carbon fixation pathways in prokaryotes	cdhE
253	K00197	75930.5	148738	114312	254934	0.02	0.03	0.02	0.04	9100	Metabolism	9102	Energy metabolism	ko00680	[PATH:ko00680]	Methane metabolism	cdhE
254	K00198	90097.9	148917	90403.2	252435	0.03	0.04	0.02	0.05	9100	Metabolism	9102	Energy metabolism	ko00720	[PATH:ko00720]	Carbon fixation pathways in prokaryotes	cooS
255	K00198	90097.9	148917	90403.2	252435	0.03	0.04	0.02	0.05	9100	Metabolism	9102	Energy metabolism	ko00680	[PATH:ko00680]	Methane metabolism	cooS
256	K00198	90097.9	148917	90403.2	252435	0.03	0.04	0.02	0.05	9100	Metabolism	9111	Xenobiotics biodegradation and metabolism	ko00633	[PATH:ko00633]	Nitrotoluene degradation	cooS
257	K00208	167027	100868	177881	198898	0.07	0.04	0.06	0.06	9100	Metabolism	9108	Metabolism of cofactors and vitamins	ko00780	[PATH:ko00780]	Biotin metabolism	fabI	enoyl-[acyl-carrier protein] reductase I [EC:1.3.1.9 1.3.1.10]
258	K00208	167027	100868	177881	198898	0.07	0.04	0.06	0.06	9100	Metabolism	9110	Biosynthesis of other secondary metabolites	ko00333	[PATH:ko00333]	Prodigiosin biosynthesis	fabI	enoyl-[acyl-carrier protein] reductase I [EC:1.3.1.9 1.3.1.10]
259	K00208	167027	100868	177881	198898	0.07	0.04	0.06	0.06	9100	Metabolism	9103	Lipid metabolism	ko00061	[PATH:ko00061]	Fatty acid biosynthesis	fabI	enoyl-[acyl-carrier protein] reductase I [EC:1.3.1.9 1.3.1.10]
260	K00208	167027	100868	177881	198898	0.07	0.04	0.06	0.06	9180	Brite Hierarchies	9181	Protein families: metabolism	ko01004	[BR:ko01004]	Lipid biosynthesis proteins	fabI	enoyl-[acyl-carrier protein] reductase I [EC:1.3.1.9 1.3.1.10]
261	K00209	18087	20557	5331.48	6820.63	0.01	0.01	0	0	9180	Brite Hierarchies	9181	Protein families: metabolism	ko01004	[BR:ko01004]	Lipid biosynthesis proteins	fabV
262	K00209	18087	20557	5331.48	6820.63	0.01	0.01	0	0	9100	Metabolism	9103	Lipid metabolism	ko00061	[PATH:ko00061]	Fatty acid biosynthesis	fabV
263	K00209	18087	20557	5331.48	6820.63	0.01	0.01	0	0	9100	Metabolism	9101	Carbohydrate metabolism	ko00650	[PATH:ko00650]	Butanoate metabolism	fabV
264	K00215	257442	319513	417665	533419	0.05	0.06	0.07	0.08	9100	Metabolism	9110	Biosynthesis of other secondary metabolites	ko00261	[PATH:ko00261]	Monobactam biosynthesis	dapB	4-hydroxy-tetrahydrodipicolinate reductase [EC:1.17.1.8]
265	K00215	257442	319513	417665	533419	0.05	0.06	0.07	0.08	9100	Metabolism	9105	Amino acid metabolism	ko00300	[PATH:ko00300]	Lysine biosynthesis	dapB	4-hydroxy-tetrahydrodipicolinate reductase [EC:1.17.1.8]
266	K00219	22926.5	64688.2	30697.9	33789	0	0.01	0	0	9190	Not Included in Pathway or Brite	9191	Unclassified: metabolism	ko99980		Enzymes with EC numbers	fadH	2
267	K00226	98665	38957.8	126930	108566	0.01	0	0.01	0.01	9100	Metabolism	9104	Nucleotide metabolism	ko00240	[PATH:ko00240]	Pyrimidine metabolism	pyrD	dihydroorotate dehydrogenase (fumarate) [EC:1.3.98.1]
268	K00228	54604	81373.4	42861.6	66777.8	0.01	0.01	0	0	9100	Metabolism	9108	Metabolism of cofactors and vitamins	ko00860	[PATH:ko00860]	Porphyrin and chlorophyll metabolism	CPOX
269	K00231	91975.2	42919.1	181907	168702	0.01	0	0.02	0.01	9100	Metabolism	9108	Metabolism of cofactors and vitamins	ko00860	[PATH:ko00860]	Porphyrin and chlorophyll metabolism	PPOX
270	K00239	339986	429101	510800	538646	0.18	0.19	0.21	0.19	9100	Metabolism	9102	Energy metabolism	ko00720	[PATH:ko00720]	Carbon fixation pathways in prokaryotes	sdhA
271	K00239	339986	429101	510800	538646	0.18	0.19	0.21	0.19	9100	Metabolism	9102	Energy metabolism	ko00190	[PATH:ko00190]	Oxidative phosphorylation	sdhA
272	K00239	339986	429101	510800	538646	0.18	0.19	0.21	0.19	9100	Metabolism	9101	Carbohydrate metabolism	ko00020	[PATH:ko00020]	Citrate cycle (TCA cycle)	sdhA
273	K00239	339986	429101	510800	538646	0.18	0.19	0.21	0.19	9100	Metabolism	9101	Carbohydrate metabolism	ko00650	[PATH:ko00650]	Butanoate metabolism	sdhA
274	K00239	339986	429101	510800	538646	0.18	0.19	0.21	0.19	9160	Human Diseases	9171	Infectious disease: bacterial	ko05134	[PATH:ko05134]	Legionellosis	sdhA
275	K00240	301429	325342	429523	340471	0.13	0.11	0.14	0.1	9100	Metabolism	9101	Carbohydrate metabolism	ko00020	[PATH:ko00020]	Citrate cycle (TCA cycle)	sdhB
276	K00240	301429	325342	429523	340471	0.13	0.11	0.14	0.1	9100	Metabolism	9102	Energy metabolism	ko00190	[PATH:ko00190]	Oxidative phosphorylation	sdhB
277	K00240	301429	325342	429523	340471	0.13	0.11	0.14	0.1	9100	Metabolism	9101	Carbohydrate metabolism	ko00650	[PATH:ko00650]	Butanoate metabolism	sdhB
278	K00240	301429	325342	429523	340471	0.13	0.11	0.14	0.1	9100	Metabolism	9102	Energy metabolism	ko00720	[PATH:ko00720]	Carbon fixation pathways in prokaryotes	sdhB
279	K00241	281238	299771	409725	285559	0.12	0.11	0.14	0.08	9100	Metabolism	9101	Carbohydrate metabolism	ko00020	[PATH:ko00020]	Citrate cycle (TCA cycle)	sdhC
280	K00241	281238	299771	409725	285559	0.12	0.11	0.14	0.08	9100	Metabolism	9102	Energy metabolism	ko00190	[PATH:ko00190]	Oxidative phosphorylation	sdhC
281	K00241	281238	299771	409725	285559	0.12	0.11	0.14	0.08	9100	Metabolism	9102	Energy metabolism	ko00720	[PATH:ko00720]	Carbon fixation pathways in prokaryotes	sdhC
282	K00241	281238	299771	409725	285559	0.12	0.11	0.14	0.08	9100	Metabolism	9101	Carbohydrate metabolism	ko00650	[PATH:ko00650]	Butanoate metabolism	sdhC
283	K00242	58270.3	72690.3	86606.9	54127.2	0.02	0.03	0.03	0.02	9100	Metabolism	9102	Energy metabolism	ko00720	[PATH:ko00720]	Carbon fixation pathways in prokaryotes	sdhD
284	K00242	58270.3	72690.3	86606.9	54127.2	0.02	0.03	0.03	0.02	9100	Metabolism	9101	Carbohydrate metabolism	ko00020	[PATH:ko00020]	Citrate cycle (TCA cycle)	sdhD
285	K00242	58270.3	72690.3	86606.9	54127.2	0.02	0.03	0.03	0.02	9100	Metabolism	9102	Energy metabolism	ko00190	[PATH:ko00190]	Oxidative phosphorylation	sdhD
286	K00242	58270.3	72690.3	86606.9	54127.2	0.02	0.03	0.03	0.02	9100	Metabolism	9101	Carbohydrate metabolism	ko00650	[PATH:ko00650]	Butanoate metabolism	sdhD
287	K00244	16899.9	8782.18	4020.87	4368.44	0.01	0	0	0	9100	Metabolism	9101	Carbohydrate metabolism	ko00620	[PATH:ko00620]	Pyruvate metabolism	frdA	fumarate reductase flavoprotein subunit [EC:1.3.5.4]
288	K00244	16899.9	8782.18	4020.87	4368.44	0.01	0	0	0	9100	Metabolism	9102	Energy metabolism	ko00720	[PATH:ko00720]	Carbon fixation pathways in prokaryotes	frdA	fumarate reductase flavoprotein subunit [EC:1.3.5.4]
289	K00244	16899.9	8782.18	4020.87	4368.44	0.01	0	0	0	9100	Metabolism	9101	Carbohydrate metabolism	ko00020	[PATH:ko00020]	Citrate cycle (TCA cycle)	frdA	fumarate reductase flavoprotein subunit [EC:1.3.5.4]
290	K00244	16899.9	8782.18	4020.87	4368.44	0.01	0	0	0	9100	Metabolism	9101	Carbohydrate metabolism	ko00650	[PATH:ko00650]	Butanoate metabolism	frdA	fumarate reductase flavoprotein subunit [EC:1.3.5.4]
291	K00244	16899.9	8782.18	4020.87	4368.44	0.01	0	0	0	9100	Metabolism	9102	Energy metabolism	ko00190	[PATH:ko00190]	Oxidative phosphorylation	frdA	fumarate reductase flavoprotein subunit [EC:1.3.5.4]
292	K00244	16899.9	8782.18	4020.87	4368.44	0.01	0	0	0	9130	Environmental Information Processing	9132	Signal transduction	ko02020	[PATH:ko02020]	Two-component system	frdA	fumarate reductase flavoprotein subunit [EC:1.3.5.4]
293	K00248	162887	159949	208747	150126	0.09	0.07	0.09	0.05	9100	Metabolism	9101	Carbohydrate metabolism	ko00640	[PATH:ko00640]	Propanoate metabolism	ACADS
294	K00248	162887	159949	208747	150126	0.09	0.07	0.09	0.05	9100	Metabolism	9103	Lipid metabolism	ko00071	[PATH:ko00071]	Fatty acid degradation	ACADS
295	K00248	162887	159949	208747	150126	0.09	0.07	0.09	0.05	9100	Metabolism	9105	Amino acid metabolism	ko00280	[PATH:ko00280]	Valine
296	K00248	162887	159949	208747	150126	0.09	0.07	0.09	0.05	9100	Metabolism	9106	Metabolism of other amino acids	ko00410	[PATH:ko00410]	beta-Alanine metabolism	ACADS
297	K00248	162887	159949	208747	150126	0.09	0.07	0.09	0.05	9100	Metabolism	9101	Carbohydrate metabolism	ko00650	[PATH:ko00650]	Butanoate metabolism	ACADS
298	K00249	208589	401944	169482	354458	0.07	0.11	0.04	0.08	9100	Metabolism	9103	Lipid metabolism	ko00071	[PATH:ko00071]	Fatty acid degradation	ACADM
299	K00249	208589	401944	169482	354458	0.07	0.11	0.04	0.08	9100	Metabolism	9105	Amino acid metabolism	ko00280	[PATH:ko00280]	Valine
300	K00249	208589	401944	169482	354458	0.07	0.11	0.04	0.08	9150	Organismal Systems	9152	Endocrine system	ko03320	[PATH:ko03320]	PPAR signaling pathway	ACADM
301	K00252	75390.1	83747	56037.8	93855.5	0.03	0.03	0.02	0.03	9100	Metabolism	9105	Amino acid metabolism	ko00310	[PATH:ko00310]	Lysine degradation	GCDH
302	K00252	75390.1	83747	56037.8	93855.5	0.03	0.03	0.02	0.03	9100	Metabolism	9111	Xenobiotics biodegradation and metabolism	ko00362	[PATH:ko00362]	Benzoate degradation	GCDH
303	K00252	75390.1	83747	56037.8	93855.5	0.03	0.03	0.02	0.03	9100	Metabolism	9105	Amino acid metabolism	ko00380	[PATH:ko00380]	Tryptophan metabolism	GCDH
304	K00252	75390.1	83747	56037.8	93855.5	0.03	0.03	0.02	0.03	9100	Metabolism	9103	Lipid metabolism	ko00071	[PATH:ko00071]	Fatty acid degradation	GCDH
305	K00253	37366.5	60222.4	16930.8	37353.1	0	0.01	0	0	9100	Metabolism	9105	Amino acid metabolism	ko00280	[PATH:ko00280]	Valine
306	K00254	86706.2	87620.9	46710.1	75356.4	0.01	0.01	0	0.01	9100	Metabolism	9104	Nucleotide metabolism	ko00240	[PATH:ko00240]	Pyrimidine metabolism	DHODH
307	K00257	245077	325601	228625	312864	0.03	0.03	0.02	0.02	9190	Not Included in Pathway or Brite	9191	Unclassified: metabolism	ko99980		Enzymes with EC numbers	mbtN
308	K00259	204462	147728	267135	254151	0.04	0.03	0.04	0.04	9100	Metabolism	9105	Amino acid metabolism	ko00250	[PATH:ko00250]	Alanine
309	K00259	204462	147728	267135	254151	0.04	0.03	0.04	0.04	9100	Metabolism	9106	Metabolism of other amino acids	ko00430	[PATH:ko00430]	Taurine and hypotaurine metabolism	ald	alanine dehydrogenase [EC:1.4.1.1]
310	K00261	257984	299238	392701	352914	0.19	0.18	0.23	0.18	9180	Brite Hierarchies	9183	Protein families: signaling and cellular processes	ko04147	[BR:ko04147]	Exosome	GLUD1_2
311	K00261	257984	299238	392701	352914	0.19	0.18	0.23	0.18	9140	Cellular Processes	9143	Cell growth and death	ko04217	[PATH:ko04217]	Necroptosis	GLUD1_2
312	K00261	257984	299238	392701	352914	0.19	0.18	0.23	0.18	9100	Metabolism	9105	Amino acid metabolism	ko00220	[PATH:ko00220]	Arginine biosynthesis	GLUD1_2
313	K00261	257984	299238	392701	352914	0.19	0.18	0.23	0.18	9100	Metabolism	9102	Energy metabolism	ko00910	[PATH:ko00910]	Nitrogen metabolism	GLUD1_2
314	K00261	257984	299238	392701	352914	0.19	0.18	0.23	0.18	9150	Organismal Systems	9155	Excretory system	ko04964	[PATH:ko04964]	Proximal tubule bicarbonate reclamation	GLUD1_2
315	K00261	257984	299238	392701	352914	0.19	0.18	0.23	0.18	9100	Metabolism	9105	Amino acid metabolism	ko00250	[PATH:ko00250]	Alanine
316	K00261	257984	299238	392701	352914	0.19	0.18	0.23	0.18	9100	Metabolism	9106	Metabolism of other amino acids	ko00471	[PATH:ko00471]	D-Glutamine and D-glutamate metabolism	GLUD1_2
317	K00262	55995.8	48414.5	23045.9	68167.3	0.02	0.01	0.01	0.01	9100	Metabolism	9102	Energy metabolism	ko00910	[PATH:ko00910]	Nitrogen metabolism	E1.4.1.4
318	K00262	55995.8	48414.5	23045.9	68167.3	0.02	0.01	0.01	0.01	9100	Metabolism	9105	Amino acid metabolism	ko00220	[PATH:ko00220]	Arginine biosynthesis	E1.4.1.4
319	K00262	55995.8	48414.5	23045.9	68167.3	0.02	0.01	0.01	0.01	9100	Metabolism	9105	Amino acid metabolism	ko00250	[PATH:ko00250]	Alanine
320	K00265	142937	123212	194605	167352	0.04	0.03	0.05	0.04	9100	Metabolism	9102	Energy metabolism	ko00910	[PATH:ko00910]	Nitrogen metabolism	gltB	glutamate synthase (NADPH) large chain [EC:1.4.1.13]
321	K00265	142937	123212	194605	167352	0.04	0.03	0.05	0.04	9100	Metabolism	9105	Amino acid metabolism	ko00250	[PATH:ko00250]	Alanine
322	K00265	142937	123212	194605	167352	0.04	0.03	0.05	0.04	9180	Brite Hierarchies	9181	Protein families: metabolism	ko01002	[BR:ko01002]	Peptidases and inhibitors	gltB	glutamate synthase (NADPH) large chain [EC:1.4.1.13]
323	K00266	357699	467005	478386	613026	0.07	0.08	0.08	0.09	9100	Metabolism	9105	Amino acid metabolism	ko00250	[PATH:ko00250]	Alanine
324	K00266	357699	467005	478386	613026	0.07	0.08	0.08	0.09	9100	Metabolism	9102	Energy metabolism	ko00910	[PATH:ko00910]	Nitrogen metabolism	gltD	glutamate synthase (NADPH) small chain [EC:1.4.1.13]
325	K00274	15504.3	41759.5	10136.1	46885.4	0.02	0.05	0.01	0.05	9100	Metabolism	9105	Amino acid metabolism	ko00260	[PATH:ko00260]	Glycine
326	K00274	15504.3	41759.5	10136.1	46885.4	0.02	0.05	0.01	0.05	9100	Metabolism	9105	Amino acid metabolism	ko00360	[PATH:ko00360]	Phenylalanine metabolism	MAO
327	K00274	15504.3	41759.5	10136.1	46885.4	0.02	0.05	0.01	0.05	9100	Metabolism	9111	Xenobiotics biodegradation and metabolism	ko00982	[PATH:ko00982]	Drug metabolism - cytochrome P450	MAO
328	K00274	15504.3	41759.5	10136.1	46885.4	0.02	0.05	0.01	0.05	9100	Metabolism	9105	Amino acid metabolism	ko00380	[PATH:ko00380]	Tryptophan metabolism	MAO
329	K00274	15504.3	41759.5	10136.1	46885.4	0.02	0.05	0.01	0.05	9100	Metabolism	9105	Amino acid metabolism	ko00340	[PATH:ko00340]	Histidine metabolism	MAO
330	K00274	15504.3	41759.5	10136.1	46885.4	0.02	0.05	0.01	0.05	9100	Metabolism	9105	Amino acid metabolism	ko00350	[PATH:ko00350]	Tyrosine metabolism	MAO
331	K00274	15504.3	41759.5	10136.1	46885.4	0.02	0.05	0.01	0.05	9160	Human Diseases	9165	Substance dependence	ko05034	[PATH:ko05034]	Alcoholism	MAO
332	K00274	15504.3	41759.5	10136.1	46885.4	0.02	0.05	0.01	0.05	9100	Metabolism	9110	Biosynthesis of other secondary metabolites	ko00950	[PATH:ko00950]	Isoquinoline alkaloid biosynthesis	MAO
333	K00274	15504.3	41759.5	10136.1	46885.4	0.02	0.05	0.01	0.05	9160	Human Diseases	9165	Substance dependence	ko05030	[PATH:ko05030]	Cocaine addiction	MAO
334	K00274	15504.3	41759.5	10136.1	46885.4	0.02	0.05	0.01	0.05	9160	Human Diseases	9164	Neurodegenerative disease	ko05012	[PATH:ko05012]	Parkinson disease	MAO
335	K00274	15504.3	41759.5	10136.1	46885.4	0.02	0.05	0.01	0.05	9150	Organismal Systems	9156	Nervous system	ko04726	[PATH:ko04726]	Serotonergic synapse	MAO
336	K00274	15504.3	41759.5	10136.1	46885.4	0.02	0.05	0.01	0.05	9100	Metabolism	9105	Amino acid metabolism	ko00330	[PATH:ko00330]	Arginine and proline metabolism	MAO
337	K00274	15504.3	41759.5	10136.1	46885.4	0.02	0.05	0.01	0.05	9160	Human Diseases	9165	Substance dependence	ko05031	[PATH:ko05031]	Amphetamine addiction	MAO
338	K00274	15504.3	41759.5	10136.1	46885.4	0.02	0.05	0.01	0.05	9150	Organismal Systems	9156	Nervous system	ko04728	[PATH:ko04728]	Dopaminergic synapse	MAO
339	K00275	75311.7	91119	65428.6	96804.7	0.01	0.01	0.01	0.01	9100	Metabolism	9108	Metabolism of cofactors and vitamins	ko00750	[PATH:ko00750]	Vitamin B6 metabolism	pdxH
340	K00278	317007	441036	491942	579328	0.07	0.08	0.08	0.08	9100	Metabolism	9108	Metabolism of cofactors and vitamins	ko00760	[PATH:ko00760]	Nicotinate and nicotinamide metabolism	nadB	L-aspartate oxidase [EC:1.4.3.16]
341	K00278	317007	441036	491942	579328	0.07	0.08	0.08	0.08	9100	Metabolism	9105	Amino acid metabolism	ko00250	[PATH:ko00250]	Alanine
342	K00281	46398.7	79304.6	29780.2	47379.5	0.01	0.01	0.01	0.01	9100	Metabolism	9105	Amino acid metabolism	ko00260	[PATH:ko00260]	Glycine
343	K00281	46398.7	79304.6	29780.2	47379.5	0.01	0.01	0.01	0.01	9100	Metabolism	9101	Carbohydrate metabolism	ko00630	[PATH:ko00630]	Glyoxylate and dicarboxylate metabolism	GLDC
344	K00282	269226	281487	416793	278409	0.06	0.05	0.07	0.04	9100	Metabolism	9101	Carbohydrate metabolism	ko00630	[PATH:ko00630]	Glyoxylate and dicarboxylate metabolism	gcvPA	glycine dehydrogenase subunit 1 [EC:1.4.4.2]
345	K00282	269226	281487	416793	278409	0.06	0.05	0.07	0.04	9100	Metabolism	9105	Amino acid metabolism	ko00260	[PATH:ko00260]	Glycine
346	K00283	269251	281524	416795	278415	0.06	0.05	0.07	0.04	9100	Metabolism	9105	Amino acid metabolism	ko00260	[PATH:ko00260]	Glycine
347	K00283	269251	281524	416795	278415	0.06	0.05	0.07	0.04	9100	Metabolism	9101	Carbohydrate metabolism	ko00630	[PATH:ko00630]	Glyoxylate and dicarboxylate metabolism	gcvPB	glycine dehydrogenase subunit 2 [EC:1.4.4.2]
348	K00284	83332	17949.5	90764.5	76770	0.03	0	0.02	0.02	9180	Brite Hierarchies	9181	Protein families: metabolism	ko01002	[BR:ko01002]	Peptidases and inhibitors	GLU
349	K00284	83332	17949.5	90764.5	76770	0.03	0	0.02	0.02	9100	Metabolism	9102	Energy metabolism	ko00910	[PATH:ko00910]	Nitrogen metabolism	GLU
350	K00284	83332	17949.5	90764.5	76770	0.03	0	0.02	0.02	9100	Metabolism	9101	Carbohydrate metabolism	ko00630	[PATH:ko00630]	Glyoxylate and dicarboxylate metabolism	GLU
351	K00285	96840.2	221302	35747.3	109981	0.01	0.02	0	0.01	9100	Metabolism	9105	Amino acid metabolism	ko00360	[PATH:ko00360]	Phenylalanine metabolism	dadA	D-amino-acid dehydrogenase [EC:1.4.5.1]
352	K00286	358372	474165	522838	617468	0.04	0.04	0.04	0.04	9100	Metabolism	9105	Amino acid metabolism	ko00330	[PATH:ko00330]	Arginine and proline metabolism	proC	pyrroline-5-carboxylate reductase [EC:1.5.1.2]
353	K00287	65625.7	93006.1	54902.2	78157	0.02	0.02	0.01	0.02	9100	Metabolism	9108	Metabolism of cofactors and vitamins	ko00670	[PATH:ko00670]	One carbon pool by folate	DHFR
354	K00287	65625.7	93006.1	54902.2	78157	0.02	0.02	0.01	0.02	9160	Human Diseases	9176	Drug resistance: antineoplastic	ko01523	[PATH:ko01523]	Antifolate resistance	DHFR
355	K00287	65625.7	93006.1	54902.2	78157	0.02	0.02	0.01	0.02	9100	Metabolism	9108	Metabolism of cofactors and vitamins	ko00790	[PATH:ko00790]	Folate biosynthesis	DHFR
356	K00288	70043.5	143480	118668	45550.5	0.01	0.03	0.02	0.01	9100	Metabolism	9108	Metabolism of cofactors and vitamins	ko00670	[PATH:ko00670]	One carbon pool by folate	MTHFD	methylenetetrahydrofolate dehydrogenase (NADP+) / methenyltetrahydrofolate cyclohydrolase / formyltetrahydrofolate synthetase [EC:1.5.1.5 3.5.4.9 6.3.4.3]
357	K00288	70043.5	143480	118668	45550.5	0.01	0.03	0.02	0.01	9180	Brite Hierarchies	9183	Protein families: signaling and cellular processes	ko04147	[BR:ko04147]	Exosome	MTHFD	methylenetetrahydrofolate dehydrogenase (NADP+) / methenyltetrahydrofolate cyclohydrolase / formyltetrahydrofolate synthetase [EC:1.5.1.5 3.5.4.9 6.3.4.3]
358	K00294	99363.4	55159.4	164498	88598.8	0.02	0.01	0.03	0.01	9100	Metabolism	9105	Amino acid metabolism	ko00250	[PATH:ko00250]	Alanine
359	K00294	99363.4	55159.4	164498	88598.8	0.02	0.01	0.03	0.01	9100	Metabolism	9105	Amino acid metabolism	ko00330	[PATH:ko00330]	Arginine and proline metabolism	E1.2.1.88	1-pyrroline-5-carboxylate dehydrogenase [EC:1.2.1.88]
360	K00297	265157	307117	277556	469674	0.08	0.08	0.07	0.1	9100	Metabolism	9102	Energy metabolism	ko00720	[PATH:ko00720]	Carbon fixation pathways in prokaryotes	metF
361	K00297	265157	307117	277556	469674	0.08	0.08	0.07	0.1	9100	Metabolism	9108	Metabolism of cofactors and vitamins	ko00670	[PATH:ko00670]	One carbon pool by folate	metF
362	K00297	265157	307117	277556	469674	0.08	0.08	0.07	0.1	9160	Human Diseases	9176	Drug resistance: antineoplastic	ko01523	[PATH:ko01523]	Antifolate resistance	metF
363	K00299	18867	47259.8	5266.27	21664.1	0	0.01	0	0	9100	Metabolism	9108	Metabolism of cofactors and vitamins	ko00740	[PATH:ko00740]	Riboflavin metabolism	ssuE	FMN reductase [EC:1.5.1.38]
364	K00299	18867	47259.8	5266.27	21664.1	0	0.01	0	0	9100	Metabolism	9102	Energy metabolism	ko00920	[PATH:ko00920]	Sulfur metabolism	ssuE	FMN reductase [EC:1.5.1.38]
365	K00303	61729	55618.7	38424.8	105288	0.01	0	0	0.01	9100	Metabolism	9105	Amino acid metabolism	ko00260	[PATH:ko00260]	Glycine
366	K00306	21827.3	613.31	5768.32	30776.7	0.01	0	0	0.01	9100	Metabolism	9105	Amino acid metabolism	ko00260	[PATH:ko00260]	Glycine
367	K00306	21827.3	613.31	5768.32	30776.7	0.01	0	0	0.01	9140	Cellular Processes	9141	Transport and catabolism	ko04146	[PATH:ko04146]	Peroxisome	PIPOX	sarcosine oxidase / L-pipecolate oxidase [EC:1.5.3.1 1.5.3.7]
368	K00306	21827.3	613.31	5768.32	30776.7	0.01	0	0	0.01	9100	Metabolism	9105	Amino acid metabolism	ko00310	[PATH:ko00310]	Lysine degradation	PIPOX	sarcosine oxidase / L-pipecolate oxidase [EC:1.5.3.1 1.5.3.7]
369	K00311	50078.4	65778.8	16537.9	44896.2	0.01	0.01	0	0	9190	Not Included in Pathway or Brite	9191	Unclassified: metabolism	ko99980		Enzymes with EC numbers	ETFDH	electron-transferring-flavoprotein dehydrogenase [EC:1.5.5.1]
370	K00318	36678.3	35156.6	133367	61662.8	0	0	0.01	0	9100	Metabolism	9105	Amino acid metabolism	ko00330	[PATH:ko00330]	Arginine and proline metabolism	PRODH
371	K00320	78880	40628.5	56752.5	104350	0.01	0	0	0.01	9100	Metabolism	9102	Energy metabolism	ko00680	[PATH:ko00680]	Methane metabolism	mer	5
372	K00324	98615.4	136019	105938	119765	0.01	0.01	0.01	0.01	9100	Metabolism	9108	Metabolism of cofactors and vitamins	ko00760	[PATH:ko00760]	Nicotinate and nicotinamide metabolism	pntA	H+-translocating NAD(P) transhydrogenase subunit alpha [EC:1.6.1.2 7.1.1.1]
373	K00325	56151.5	72319.9	63314.4	64247.8	0.01	0.01	0.01	0	9100	Metabolism	9108	Metabolism of cofactors and vitamins	ko00760	[PATH:ko00760]	Nicotinate and nicotinamide metabolism	pntB	H+-translocating NAD(P) transhydrogenase subunit beta [EC:1.6.1.2 7.1.1.1]
374	K00330	389206	429310	634700	663993	0.04	0.04	0.05	0.05	9100	Metabolism	9102	Energy metabolism	ko00190	[PATH:ko00190]	Oxidative phosphorylation	nuoA	NADH-quinone oxidoreductase subunit A [EC:7.1.1.2]
375	K00331	394207	457258	616219	674804	0.04	0.04	0.05	0.05	9100	Metabolism	9102	Energy metabolism	ko00190	[PATH:ko00190]	Oxidative phosphorylation	nuoB	NADH-quinone oxidoreductase subunit B [EC:7.1.1.2]
376	K00332	310639	438182	561322	581679	0.03	0.04	0.05	0.04	9100	Metabolism	9102	Energy metabolism	ko00190	[PATH:ko00190]	Oxidative phosphorylation	nuoC	NADH-quinone oxidoreductase subunit C [EC:7.1.1.2]
377	K00333	366407	464916	599620	639021	0.04	0.04	0.05	0.05	9100	Metabolism	9102	Energy metabolism	ko00190	[PATH:ko00190]	Oxidative phosphorylation	nuoD	NADH-quinone oxidoreductase subunit D [EC:7.1.1.2]
378	K00334	463799	619040	643032	869919	0.05	0.05	0.05	0.06	9100	Metabolism	9102	Energy metabolism	ko00190	[PATH:ko00190]	Oxidative phosphorylation	nuoE	NADH-quinone oxidoreductase subunit E [EC:7.1.1.2]
379	K00335	564427	677989	677786	1.00753e+06	0.06	0.06	0.06	0.07	9100	Metabolism	9102	Energy metabolism	ko00190	[PATH:ko00190]	Oxidative phosphorylation	nuoF	NADH-quinone oxidoreductase subunit F [EC:7.1.1.2]
380	K00336	241829	200510	319467	286339	0.03	0.02	0.03	0.02	9100	Metabolism	9102	Energy metabolism	ko00190	[PATH:ko00190]	Oxidative phosphorylation	nuoG	NADH-quinone oxidoreductase subunit G [EC:7.1.1.2]
381	K00337	410937	480609	643775	718571	0.04	0.04	0.05	0.05	9100	Metabolism	9102	Energy metabolism	ko00190	[PATH:ko00190]	Oxidative phosphorylation	nuoH	NADH-quinone oxidoreductase subunit H [EC:7.1.1.2]
382	K00338	352836	351653	608616	450124	0.04	0.03	0.05	0.03	9100	Metabolism	9102	Energy metabolism	ko00190	[PATH:ko00190]	Oxidative phosphorylation	nuoI	NADH-quinone oxidoreductase subunit I [EC:7.1.1.2]
383	K00339	362779	420675	551334	623741	0.04	0.04	0.05	0.04	9100	Metabolism	9102	Energy metabolism	ko00190	[PATH:ko00190]	Oxidative phosphorylation	nuoJ	NADH-quinone oxidoreductase subunit J [EC:7.1.1.2]
384	K00340	378032	434804	632601	654873	0.04	0.04	0.05	0.05	9100	Metabolism	9102	Energy metabolism	ko00190	[PATH:ko00190]	Oxidative phosphorylation	nuoK	NADH-quinone oxidoreductase subunit K [EC:7.1.1.2]
385	K00341	362616	429602	522372	642866	0.04	0.04	0.04	0.05	9100	Metabolism	9102	Energy metabolism	ko00190	[PATH:ko00190]	Oxidative phosphorylation	nuoL	NADH-quinone oxidoreductase subunit L [EC:7.1.1.2]
386	K00342	528292	535828	714886	817993	0.06	0.05	0.06	0.06	9100	Metabolism	9102	Energy metabolism	ko00190	[PATH:ko00190]	Oxidative phosphorylation	nuoM	NADH-quinone oxidoreductase subunit M [EC:7.1.1.2]
387	K00343	366026	420919	552816	626864	0.04	0.04	0.05	0.05	9100	Metabolism	9102	Energy metabolism	ko00190	[PATH:ko00190]	Oxidative phosphorylation	nuoN	NADH-quinone oxidoreductase subunit N [EC:7.1.1.2]
388	K00344	208750	248462	142951	195757	0.02	0.02	0.01	0.01	9190	Not Included in Pathway or Brite	9191	Unclassified: metabolism	ko99980		Enzymes with EC numbers	qor
389	K00355	15070	53168.6	9551	59765.3	0.01	0.02	0	0.02	9160	Human Diseases	9166	Cardiovascular disease	ko05418	[PATH:ko05418]	Fluid shear stress and atherosclerosis	NQO1	NAD(P)H dehydrogenase (quinone) [EC:1.6.5.2]
390	K00355	15070	53168.6	9551	59765.3	0.01	0.02	0	0.02	9160	Human Diseases	9161	Cancer: overview	ko05200	[PATH:ko05200]	Pathways in cancer	NQO1	NAD(P)H dehydrogenase (quinone) [EC:1.6.5.2]
391	K00355	15070	53168.6	9551	59765.3	0.01	0.02	0	0.02	9100	Metabolism	9108	Metabolism of cofactors and vitamins	ko00130	[PATH:ko00130]	Ubiquinone and other terpenoid-quinone biosynthesis	NQO1	NAD(P)H dehydrogenase (quinone) [EC:1.6.5.2]
392	K00355	15070	53168.6	9551	59765.3	0.01	0.02	0	0.02	9160	Human Diseases	9162	Cancer: specific types	ko05225	[PATH:ko05225]	Hepatocellular carcinoma	NQO1	NAD(P)H dehydrogenase (quinone) [EC:1.6.5.2]
393	K00362	67111.4	134501	42305	114330	0.01	0.01	0	0.01	9100	Metabolism	9102	Energy metabolism	ko00910	[PATH:ko00910]	Nitrogen metabolism	nirB	nitrite reductase (NADH) large subunit [EC:1.7.1.15]
394	K00363	63302.2	70202.5	115743	107131	0.01	0.01	0.01	0.01	9100	Metabolism	9102	Energy metabolism	ko00910	[PATH:ko00910]	Nitrogen metabolism	nirD	nitrite reductase (NADH) small subunit [EC:1.7.1.15]
395	K00372	47090.3	65409.5	30403.7	54629	0	0.01	0	0	9100	Metabolism	9102	Energy metabolism	ko00910	[PATH:ko00910]	Nitrogen metabolism	nasA	assimilatory nitrate reductase catalytic subunit [EC:1.7.99.-]
396	K00375	63997.9	174422	16051.9	68640.3	0.01	0.02	0	0	9180	Brite Hierarchies	9182	Protein families: genetic information processing	ko03000	[BR:ko03000]	Transcription factors	K00375	GntR family transcriptional regulator / MocR family aminotransferase
397	K00380	20973	60034.2	20336.8	24856.5	0	0.01	0	0	9100	Metabolism	9102	Energy metabolism	ko00920	[PATH:ko00920]	Sulfur metabolism	cysJ	sulfite reductase (NADPH) flavoprotein alpha-component [EC:1.8.1.2]
398	K00381	54362	86413.1	33443.4	57344.2	0.01	0.01	0	0	9100	Metabolism	9102	Energy metabolism	ko00920	[PATH:ko00920]	Sulfur metabolism	cysI	sulfite reductase (NADPH) hemoprotein beta-component [EC:1.8.1.2]
399	K00382	464850	587682	621225	743801	0.49	0.52	0.52	0.53	9100	Metabolism	9101	Carbohydrate metabolism	ko00020	[PATH:ko00020]	Citrate cycle (TCA cycle)	DLD
400	K00382	464850	587682	621225	743801	0.49	0.52	0.52	0.53	9100	Metabolism	9105	Amino acid metabolism	ko00260	[PATH:ko00260]	Glycine
401	K00382	464850	587682	621225	743801	0.49	0.52	0.52	0.53	9100	Metabolism	9101	Carbohydrate metabolism	ko00620	[PATH:ko00620]	Pyruvate metabolism	DLD
402	K00382	464850	587682	621225	743801	0.49	0.52	0.52	0.53	9100	Metabolism	9105	Amino acid metabolism	ko00280	[PATH:ko00280]	Valine
403	K00382	464850	587682	621225	743801	0.49	0.52	0.52	0.53	9100	Metabolism	9105	Amino acid metabolism	ko00310	[PATH:ko00310]	Lysine degradation	DLD
404	K00382	464850	587682	621225	743801	0.49	0.52	0.52	0.53	9100	Metabolism	9101	Carbohydrate metabolism	ko00010	[PATH:ko00010]	Glycolysis / Gluconeogenesis	DLD
405	K00382	464850	587682	621225	743801	0.49	0.52	0.52	0.53	9180	Brite Hierarchies	9183	Protein families: signaling and cellular processes	ko04147	[BR:ko04147]	Exosome	DLD
406	K00382	464850	587682	621225	743801	0.49	0.52	0.52	0.53	9100	Metabolism	9101	Carbohydrate metabolism	ko00640	[PATH:ko00640]	Propanoate metabolism	DLD
407	K00382	464850	587682	621225	743801	0.49	0.52	0.52	0.53	9100	Metabolism	9105	Amino acid metabolism	ko00380	[PATH:ko00380]	Tryptophan metabolism	DLD
408	K00382	464850	587682	621225	743801	0.49	0.52	0.52	0.53	9100	Metabolism	9101	Carbohydrate metabolism	ko00630	[PATH:ko00630]	Glyoxylate and dicarboxylate metabolism	DLD
409	K00383	36025	57221.7	7388.64	38506	0.01	0.01	0	0.01	9150	Organismal Systems	9152	Endocrine system	ko04918	[PATH:ko04918]	Thyroid hormone synthesis	GSR
410	K00383	36025	57221.7	7388.64	38506	0.01	0.01	0	0.01	9100	Metabolism	9106	Metabolism of other amino acids	ko00480	[PATH:ko00480]	Glutathione metabolism	GSR
411	K00384	580354	647072	790895	922139	0.06	0.06	0.07	0.07	9100	Metabolism	9106	Metabolism of other amino acids	ko00450	[PATH:ko00450]	Selenocompound metabolism	trxB
412	K00390	107053	100705	69475.7	168643	0.01	0.01	0.01	0.01	9100	Metabolism	9102	Energy metabolism	ko00920	[PATH:ko00920]	Sulfur metabolism	cysH	phosphoadenosine phosphosulfate reductase [EC:1.8.4.8 1.8.4.10]
413	K00392	30740.5	4405.55	21525.8	78435.3	0	0	0	0.01	9100	Metabolism	9102	Energy metabolism	ko00920	[PATH:ko00920]	Sulfur metabolism	sir	sulfite reductase (ferredoxin) [EC:1.8.7.1]
414	K00394	75199.1	60433.3	84190.5	78124.6	0.01	0.01	0.01	0.01	9100	Metabolism	9102	Energy metabolism	ko00920	[PATH:ko00920]	Sulfur metabolism	aprA	adenylylsulfate reductase
415	K00395	75199.1	60433.3	84190.5	78124.6	0.01	0.01	0.01	0.01	9100	Metabolism	9102	Energy metabolism	ko00920	[PATH:ko00920]	Sulfur metabolism	aprB	adenylylsulfate reductase
416	K00404	53700.9	75777.6	15045.2	54023.8	0.01	0.01	0	0.01	9130	Environmental Information Processing	9132	Signal transduction	ko02020	[PATH:ko02020]	Two-component system	ccoN	cytochrome c oxidase cbb3-type subunit I [EC:7.1.1.9]
417	K00404	53700.9	75777.6	15045.2	54023.8	0.01	0.01	0	0.01	9100	Metabolism	9102	Energy metabolism	ko00190	[PATH:ko00190]	Oxidative phosphorylation	ccoN	cytochrome c oxidase cbb3-type subunit I [EC:7.1.1.9]
418	K00405	50479.2	66142.1	14545.4	48082.3	0.01	0.01	0	0.01	9100	Metabolism	9102	Energy metabolism	ko00190	[PATH:ko00190]	Oxidative phosphorylation	ccoO	cytochrome c oxidase cbb3-type subunit II
419	K00405	50479.2	66142.1	14545.4	48082.3	0.01	0.01	0	0.01	9130	Environmental Information Processing	9132	Signal transduction	ko02020	[PATH:ko02020]	Two-component system	ccoO	cytochrome c oxidase cbb3-type subunit II
420	K00406	63385.9	88231.3	50403.1	67279.5	0.01	0.02	0.01	0.01	9100	Metabolism	9102	Energy metabolism	ko00190	[PATH:ko00190]	Oxidative phosphorylation	ccoP	cytochrome c oxidase cbb3-type subunit III
421	K00406	63385.9	88231.3	50403.1	67279.5	0.01	0.02	0.01	0.01	9130	Environmental Information Processing	9132	Signal transduction	ko02020	[PATH:ko02020]	Two-component system	ccoP	cytochrome c oxidase cbb3-type subunit III
422	K00407	46650.7	64249.1	12437.8	44833.5	0.01	0.01	0	0.01	9100	Metabolism	9102	Energy metabolism	ko00190	[PATH:ko00190]	Oxidative phosphorylation	ccoQ	cytochrome c oxidase cbb3-type subunit IV
423	K00407	46650.7	64249.1	12437.8	44833.5	0.01	0.01	0	0.01	9130	Environmental Information Processing	9132	Signal transduction	ko02020	[PATH:ko02020]	Two-component system	ccoQ	cytochrome c oxidase cbb3-type subunit IV
424	K00411	50429.4	66276.8	39279.3	42888	0.06	0.06	0.04	0.03	9100	Metabolism	9102	Energy metabolism	ko00190	[PATH:ko00190]	Oxidative phosphorylation	UQCRFS1
425	K00411	50429.4	66276.8	39279.3	42888	0.06	0.06	0.04	0.03	9160	Human Diseases	9167	Endocrine and metabolic disease	ko04932	[PATH:ko04932]	Non-alcoholic fatty liver disease	UQCRFS1
426	K00411	50429.4	66276.8	39279.3	42888	0.06	0.06	0.04	0.03	9130	Environmental Information Processing	9132	Signal transduction	ko02020	[PATH:ko02020]	Two-component system	UQCRFS1
427	K00411	50429.4	66276.8	39279.3	42888	0.06	0.06	0.04	0.03	9150	Organismal Systems	9153	Circulatory system	ko04260	[PATH:ko04260]	Cardiac muscle contraction	UQCRFS1
428	K00411	50429.4	66276.8	39279.3	42888	0.06	0.06	0.04	0.03	9160	Human Diseases	9164	Neurodegenerative disease	ko05016	[PATH:ko05016]	Huntington disease	UQCRFS1
429	K00411	50429.4	66276.8	39279.3	42888	0.06	0.06	0.04	0.03	9160	Human Diseases	9164	Neurodegenerative disease	ko05022	[PATH:ko05022]	Pathways of neurodegeneration - multiple diseases	UQCRFS1
430	K00411	50429.4	66276.8	39279.3	42888	0.06	0.06	0.04	0.03	9160	Human Diseases	9164	Neurodegenerative disease	ko05012	[PATH:ko05012]	Parkinson disease	UQCRFS1
431	K00411	50429.4	66276.8	39279.3	42888	0.06	0.06	0.04	0.03	9160	Human Diseases	9164	Neurodegenerative disease	ko05020	[PATH:ko05020]	Prion disease	UQCRFS1
432	K00411	50429.4	66276.8	39279.3	42888	0.06	0.06	0.04	0.03	9160	Human Diseases	9164	Neurodegenerative disease	ko05014	[PATH:ko05014]	Amyotrophic lateral sclerosis	UQCRFS1
433	K00411	50429.4	66276.8	39279.3	42888	0.06	0.06	0.04	0.03	9160	Human Diseases	9164	Neurodegenerative disease	ko05010	[PATH:ko05010]	Alzheimer disease	UQCRFS1
434	K00411	50429.4	66276.8	39279.3	42888	0.06	0.06	0.04	0.03	9150	Organismal Systems	9159	Environmental adaptation	ko04714	[PATH:ko04714]	Thermogenesis	UQCRFS1
435	K00412	54828	70182.1	75829.7	44913.8	0.07	0.07	0.08	0.04	9180	Brite Hierarchies	9182	Protein families: genetic information processing	ko03029	[BR:ko03029]	Mitochondrial biogenesis	CYTB
436	K00412	54828	70182.1	75829.7	44913.8	0.07	0.07	0.08	0.04	9100	Metabolism	9102	Energy metabolism	ko00190	[PATH:ko00190]	Oxidative phosphorylation	CYTB
437	K00412	54828	70182.1	75829.7	44913.8	0.07	0.07	0.08	0.04	9160	Human Diseases	9164	Neurodegenerative disease	ko05022	[PATH:ko05022]	Pathways of neurodegeneration - multiple diseases	CYTB
438	K00412	54828	70182.1	75829.7	44913.8	0.07	0.07	0.08	0.04	9160	Human Diseases	9164	Neurodegenerative disease	ko05020	[PATH:ko05020]	Prion disease	CYTB
439	K00412	54828	70182.1	75829.7	44913.8	0.07	0.07	0.08	0.04	9160	Human Diseases	9164	Neurodegenerative disease	ko05014	[PATH:ko05014]	Amyotrophic lateral sclerosis	CYTB
440	K00412	54828	70182.1	75829.7	44913.8	0.07	0.07	0.08	0.04	9150	Organismal Systems	9159	Environmental adaptation	ko04714	[PATH:ko04714]	Thermogenesis	CYTB
441	K00412	54828	70182.1	75829.7	44913.8	0.07	0.07	0.08	0.04	9160	Human Diseases	9167	Endocrine and metabolic disease	ko04932	[PATH:ko04932]	Non-alcoholic fatty liver disease	CYTB
442	K00412	54828	70182.1	75829.7	44913.8	0.07	0.07	0.08	0.04	9150	Organismal Systems	9153	Circulatory system	ko04260	[PATH:ko04260]	Cardiac muscle contraction	CYTB
443	K00412	54828	70182.1	75829.7	44913.8	0.07	0.07	0.08	0.04	9160	Human Diseases	9164	Neurodegenerative disease	ko05016	[PATH:ko05016]	Huntington disease	CYTB
444	K00412	54828	70182.1	75829.7	44913.8	0.07	0.07	0.08	0.04	9130	Environmental Information Processing	9132	Signal transduction	ko02020	[PATH:ko02020]	Two-component system	CYTB
445	K00412	54828	70182.1	75829.7	44913.8	0.07	0.07	0.08	0.04	9160	Human Diseases	9164	Neurodegenerative disease	ko05012	[PATH:ko05012]	Parkinson disease	CYTB
446	K00412	54828	70182.1	75829.7	44913.8	0.07	0.07	0.08	0.04	9160	Human Diseases	9164	Neurodegenerative disease	ko05010	[PATH:ko05010]	Alzheimer disease	CYTB
447	K00413	45618.5	65042.8	38253.8	40158.5	0.05	0.06	0.04	0.03	9160	Human Diseases	9164	Neurodegenerative disease	ko05012	[PATH:ko05012]	Parkinson disease	CYC1
448	K00413	45618.5	65042.8	38253.8	40158.5	0.05	0.06	0.04	0.03	9160	Human Diseases	9164	Neurodegenerative disease	ko05016	[PATH:ko05016]	Huntington disease	CYC1
449	K00413	45618.5	65042.8	38253.8	40158.5	0.05	0.06	0.04	0.03	9160	Human Diseases	9167	Endocrine and metabolic disease	ko04932	[PATH:ko04932]	Non-alcoholic fatty liver disease	CYC1
450	K00413	45618.5	65042.8	38253.8	40158.5	0.05	0.06	0.04	0.03	9160	Human Diseases	9164	Neurodegenerative disease	ko05014	[PATH:ko05014]	Amyotrophic lateral sclerosis	CYC1
451	K00413	45618.5	65042.8	38253.8	40158.5	0.05	0.06	0.04	0.03	9160	Human Diseases	9164	Neurodegenerative disease	ko05010	[PATH:ko05010]	Alzheimer disease	CYC1
452	K00413	45618.5	65042.8	38253.8	40158.5	0.05	0.06	0.04	0.03	9160	Human Diseases	9164	Neurodegenerative disease	ko05022	[PATH:ko05022]	Pathways of neurodegeneration - multiple diseases	CYC1
453	K00413	45618.5	65042.8	38253.8	40158.5	0.05	0.06	0.04	0.03	9100	Metabolism	9102	Energy metabolism	ko00190	[PATH:ko00190]	Oxidative phosphorylation	CYC1
454	K00413	45618.5	65042.8	38253.8	40158.5	0.05	0.06	0.04	0.03	9150	Organismal Systems	9153	Circulatory system	ko04260	[PATH:ko04260]	Cardiac muscle contraction	CYC1
455	K00413	45618.5	65042.8	38253.8	40158.5	0.05	0.06	0.04	0.03	9130	Environmental Information Processing	9132	Signal transduction	ko02020	[PATH:ko02020]	Two-component system	CYC1
456	K00413	45618.5	65042.8	38253.8	40158.5	0.05	0.06	0.04	0.03	9160	Human Diseases	9164	Neurodegenerative disease	ko05020	[PATH:ko05020]	Prion disease	CYC1
457	K00413	45618.5	65042.8	38253.8	40158.5	0.05	0.06	0.04	0.03	9150	Organismal Systems	9159	Environmental adaptation	ko04714	[PATH:ko04714]	Thermogenesis	CYC1
458	K00425	133296	124079	131338	120847	0.03	0.02	0.02	0.02	9130	Environmental Information Processing	9132	Signal transduction	ko02020	[PATH:ko02020]	Two-component system	cydA	cytochrome bd ubiquinol oxidase subunit I [EC:7.1.1.7]
459	K00425	133296	124079	131338	120847	0.03	0.02	0.02	0.02	9100	Metabolism	9102	Energy metabolism	ko00190	[PATH:ko00190]	Oxidative phosphorylation	cydA	cytochrome bd ubiquinol oxidase subunit I [EC:7.1.1.7]
460	K00426	133079	124027	131338	120765	0.03	0.02	0.02	0.02	9130	Environmental Information Processing	9132	Signal transduction	ko02020	[PATH:ko02020]	Two-component system	cydB	cytochrome bd ubiquinol oxidase subunit II [EC:7.1.1.7]
461	K00426	133079	124027	131338	120765	0.03	0.02	0.02	0.02	9100	Metabolism	9102	Energy metabolism	ko00190	[PATH:ko00190]	Oxidative phosphorylation	cydB	cytochrome bd ubiquinol oxidase subunit II [EC:7.1.1.7]
462	K00428	85695.1	83946.3	113144	110880	0.01	0.01	0.01	0.01	9190	Not Included in Pathway or Brite	9191	Unclassified: metabolism	ko99980		Enzymes with EC numbers	E1.11.1.5	cytochrome c peroxidase [EC:1.11.1.5]
463	K00432	115521	141302	45162.4	139579	0.07	0.07	0.02	0.06	9100	Metabolism	9106	Metabolism of other amino acids	ko00480	[PATH:ko00480]	Glutathione metabolism	gpx
464	K00432	115521	141302	45162.4	139579	0.07	0.07	0.02	0.06	9100	Metabolism	9103	Lipid metabolism	ko00590	[PATH:ko00590]	Arachidonic acid metabolism	gpx
465	K00432	115521	141302	45162.4	139579	0.07	0.07	0.02	0.06	9160	Human Diseases	9164	Neurodegenerative disease	ko05022	[PATH:ko05022]	Pathways of neurodegeneration - multiple diseases	gpx
466	K00432	115521	141302	45162.4	139579	0.07	0.07	0.02	0.06	9160	Human Diseases	9164	Neurodegenerative disease	ko05016	[PATH:ko05016]	Huntington disease	gpx
467	K00432	115521	141302	45162.4	139579	0.07	0.07	0.02	0.06	9160	Human Diseases	9164	Neurodegenerative disease	ko05014	[PATH:ko05014]	Amyotrophic lateral sclerosis	gpx
468	K00432	115521	141302	45162.4	139579	0.07	0.07	0.02	0.06	9150	Organismal Systems	9152	Endocrine system	ko04918	[PATH:ko04918]	Thyroid hormone synthesis	gpx
469	K00436	62224.8	10406.6	42901	54834.2	0.01	0	0	0	9190	Not Included in Pathway or Brite	9191	Unclassified: metabolism	ko99980		Enzymes with EC numbers	hoxH	NAD-reducing hydrogenase large subunit [EC:1.12.1.2]
470	K00437	55716	28674	57003.5	17044.5	0.01	0	0	0	9190	Not Included in Pathway or Brite	9191	Unclassified: metabolism	ko99980		Enzymes with EC numbers	hydB	[NiFe] hydrogenase large subunit [EC:1.12.2.1]
471	K00446	12775	38073.3	5265.84	27385	0.01	0.01	0	0.01	9100	Metabolism	9111	Xenobiotics biodegradation and metabolism	ko00643	[PATH:ko00643]	Styrene degradation	dmpB
472	K00446	12775	38073.3	5265.84	27385	0.01	0.01	0	0.01	9100	Metabolism	9111	Xenobiotics biodegradation and metabolism	ko00362	[PATH:ko00362]	Benzoate degradation	dmpB
473	K00446	12775	38073.3	5265.84	27385	0.01	0.01	0	0.01	9100	Metabolism	9111	Xenobiotics biodegradation and metabolism	ko00622	[PATH:ko00622]	Xylene degradation	dmpB
474	K00446	12775	38073.3	5265.84	27385	0.01	0.01	0	0.01	9100	Metabolism	9111	Xenobiotics biodegradation and metabolism	ko00361	[PATH:ko00361]	Chlorocyclohexane and chlorobenzene degradation	dmpB
475	K00448	7733.55	37001.2	2651.85	17419.6	0	0.01	0	0	9100	Metabolism	9111	Xenobiotics biodegradation and metabolism	ko00624	[PATH:ko00624]	Polycyclic aromatic hydrocarbon degradation	pcaG	protocatechuate 3
476	K00448	7733.55	37001.2	2651.85	17419.6	0	0.01	0	0	9100	Metabolism	9111	Xenobiotics biodegradation and metabolism	ko00362	[PATH:ko00362]	Benzoate degradation	pcaG	protocatechuate 3
477	K00449	15283.5	50298	9310.18	36761.4	0	0.01	0	0.01	9100	Metabolism	9111	Xenobiotics biodegradation and metabolism	ko00624	[PATH:ko00624]	Polycyclic aromatic hydrocarbon degradation	pcaH	protocatechuate 3
478	K00449	15283.5	50298	9310.18	36761.4	0	0.01	0	0.01	9100	Metabolism	9111	Xenobiotics biodegradation and metabolism	ko00362	[PATH:ko00362]	Benzoate degradation	pcaH	protocatechuate 3
479	K00451	28123.7	59276.2	86970.1	54487.6	0.01	0.01	0.01	0.01	9100	Metabolism	9111	Xenobiotics biodegradation and metabolism	ko00643	[PATH:ko00643]	Styrene degradation	HGD
480	K00451	28123.7	59276.2	86970.1	54487.6	0.01	0.01	0.01	0.01	9100	Metabolism	9105	Amino acid metabolism	ko00350	[PATH:ko00350]	Tyrosine metabolism	HGD
481	K00457	51341.8	133885	96200	86204.7	0.02	0.05	0.03	0.02	9100	Metabolism	9105	Amino acid metabolism	ko00360	[PATH:ko00360]	Phenylalanine metabolism	HPD
482	K00457	51341.8	133885	96200	86204.7	0.02	0.05	0.03	0.02	9180	Brite Hierarchies	9183	Protein families: signaling and cellular processes	ko04147	[BR:ko04147]	Exosome	HPD
483	K00457	51341.8	133885	96200	86204.7	0.02	0.05	0.03	0.02	9100	Metabolism	9108	Metabolism of cofactors and vitamins	ko00130	[PATH:ko00130]	Ubiquinone and other terpenoid-quinone biosynthesis	HPD
484	K00457	51341.8	133885	96200	86204.7	0.02	0.05	0.03	0.02	9100	Metabolism	9105	Amino acid metabolism	ko00350	[PATH:ko00350]	Tyrosine metabolism	HPD
485	K00459	120243	228840	71828.6	92264.3	0.01	0.02	0.01	0.01	9100	Metabolism	9102	Energy metabolism	ko00910	[PATH:ko00910]	Nitrogen metabolism	ncd2
486	K00496	7778.8	44267.2	2259.14	18662.7	0	0.01	0	0	9100	Metabolism	9111	Xenobiotics biodegradation and metabolism	ko00930	[PATH:ko00930]	Caprolactam degradation	alkB1_2
487	K00496	7778.8	44267.2	2259.14	18662.7	0	0.01	0	0	9100	Metabolism	9103	Lipid metabolism	ko00071	[PATH:ko00071]	Fatty acid degradation	alkB1_2
488	K00500	15505.4	54850.3	5508.4	38728.4	0	0.01	0	0.01	9100	Metabolism	9105	Amino acid metabolism	ko00360	[PATH:ko00360]	Phenylalanine metabolism	phhA
489	K00500	15505.4	54850.3	5508.4	38728.4	0	0.01	0	0.01	9100	Metabolism	9105	Amino acid metabolism	ko00400	[PATH:ko00400]	Phenylalanine
490	K00500	15505.4	54850.3	5508.4	38728.4	0	0.01	0	0.01	9100	Metabolism	9108	Metabolism of cofactors and vitamins	ko00790	[PATH:ko00790]	Folate biosynthesis	phhA
491	K00507	58032	65317	125033	101744	0.03	0.03	0.05	0.04	9130	Environmental Information Processing	9132	Signal transduction	ko04152	[PATH:ko04152]	AMPK signaling pathway	SCD
492	K00507	58032	65317	125033	101744	0.03	0.03	0.05	0.04	9150	Organismal Systems	9149	Aging	ko04212	[PATH:ko04212]	Longevity regulating pathway - worm	SCD
493	K00507	58032	65317	125033	101744	0.03	0.03	0.05	0.04	9150	Organismal Systems	9152	Endocrine system	ko03320	[PATH:ko03320]	PPAR signaling pathway	SCD
494	K00507	58032	65317	125033	101744	0.03	0.03	0.05	0.04	9100	Metabolism	9103	Lipid metabolism	ko01040	[PATH:ko01040]	Biosynthesis of unsaturated fatty acids	SCD
495	K00507	58032	65317	125033	101744	0.03	0.03	0.05	0.04	9180	Brite Hierarchies	9181	Protein families: metabolism	ko01004	[BR:ko01004]	Lipid biosynthesis proteins	SCD
496	K00508	8054.98	47916.9	14949.4	19170.1	0	0.01	0	0	9180	Brite Hierarchies	9181	Protein families: metabolism	ko01004	[BR:ko01004]	Lipid biosynthesis proteins	E1.14.19.3	linoleoyl-CoA desaturase [EC:1.14.19.3]
497	K00508	8054.98	47916.9	14949.4	19170.1	0	0.01	0	0	9100	Metabolism	9103	Lipid metabolism	ko00591	[PATH:ko00591]	Linoleic acid metabolism	E1.14.19.3	linoleoyl-CoA desaturase [EC:1.14.19.3]
498	K00523	37619.8	62224	12410.2	31315.6	0.01	0.01	0	0	9100	Metabolism	9101	Carbohydrate metabolism	ko00520	[PATH:ko00520]	Amino sugar and nucleotide sugar metabolism	ascD
499	K00523	37619.8	62224	12410.2	31315.6	0.01	0.01	0	0	9100	Metabolism	9107	Glycan biosynthesis and metabolism	ko00541	[PATH:ko00541]	O-Antigen nucleotide sugar biosynthesis	ascD
500	K00525	400069	548259	682584	677495	0.13	0.14	0.17	0.15	9180	Brite Hierarchies	9182	Protein families: genetic information processing	ko03400	[BR:ko03400]	DNA repair and recombination proteins	E1.17.4.1A
501	K00525	400069	548259	682584	677495	0.13	0.14	0.17	0.15	9100	Metabolism	9104	Nucleotide metabolism	ko00230	[PATH:ko00230]	Purine metabolism	E1.17.4.1A
502	K00525	400069	548259	682584	677495	0.13	0.14	0.17	0.15	9100	Metabolism	9104	Nucleotide metabolism	ko00240	[PATH:ko00240]	Pyrimidine metabolism	E1.17.4.1A
503	K00526	52601.2	85118.2	64504.3	77185.8	0.02	0.02	0.02	0.02	9100	Metabolism	9104	Nucleotide metabolism	ko00240	[PATH:ko00240]	Pyrimidine metabolism	E1.17.4.1B
504	K00526	52601.2	85118.2	64504.3	77185.8	0.02	0.02	0.02	0.02	9100	Metabolism	9104	Nucleotide metabolism	ko00230	[PATH:ko00230]	Purine metabolism	E1.17.4.1B
505	K00526	52601.2	85118.2	64504.3	77185.8	0.02	0.02	0.02	0.02	9180	Brite Hierarchies	9182	Protein families: genetic information processing	ko03400	[BR:ko03400]	DNA repair and recombination proteins	E1.17.4.1B
506	K00527	105118	161185	167115	131821	0.02	0.03	0.03	0.02	9100	Metabolism	9104	Nucleotide metabolism	ko00230	[PATH:ko00230]	Purine metabolism	rtpR	ribonucleoside-triphosphate reductase (thioredoxin) [EC:1.17.4.2]
507	K00527	105118	161185	167115	131821	0.02	0.03	0.03	0.02	9100	Metabolism	9104	Nucleotide metabolism	ko00240	[PATH:ko00240]	Pyrimidine metabolism	rtpR	ribonucleoside-triphosphate reductase (thioredoxin) [EC:1.17.4.2]
508	K00528	338880	449723	409697	548266	0.07	0.08	0.07	0.08	9100	Metabolism	9112	Not included in regular maps	ko09113		Global maps only	fpr	ferredoxin/flavodoxin---NADP+ reductase [EC:1.18.1.2 1.19.1.1]
509	K00528	338880	449723	409697	548266	0.07	0.08	0.07	0.08	9190	Not Included in Pathway or Brite	9191	Unclassified: metabolism	ko99980		Enzymes with EC numbers	fpr	ferredoxin/flavodoxin---NADP+ reductase [EC:1.18.1.2 1.19.1.1]
510	K00529	21126.8	44113.9	7255.86	25312.4	0	0.01	0	0	9100	Metabolism	9103	Lipid metabolism	ko00071	[PATH:ko00071]	Fatty acid degradation	hcaD	3-phenylpropionate/trans-cinnamate dioxygenase ferredoxin reductase component [EC:1.18.1.3]
511	K00529	21126.8	44113.9	7255.86	25312.4	0	0.01	0	0	9100	Metabolism	9105	Amino acid metabolism	ko00360	[PATH:ko00360]	Phenylalanine metabolism	hcaD	3-phenylpropionate/trans-cinnamate dioxygenase ferredoxin reductase component [EC:1.18.1.3]
512	K00537	69844.1	113128	41627.8	67830.9	0.01	0.01	0	0	9190	Not Included in Pathway or Brite	9191	Unclassified: metabolism	ko99980		Enzymes with EC numbers	arsC	arsenate reductase (glutaredoxin) [EC:1.20.4.1]
513	K00547	124377	40168	127032	126430	0.01	0	0.01	0.01	9100	Metabolism	9105	Amino acid metabolism	ko00270	[PATH:ko00270]	Cysteine and methionine metabolism	mmuM
514	K00548	486474	713714	634586	859882	0.15	0.19	0.16	0.19	9100	Metabolism	9106	Metabolism of other amino acids	ko00450	[PATH:ko00450]	Selenocompound metabolism	metH
515	K00548	486474	713714	634586	859882	0.15	0.19	0.16	0.19	9100	Metabolism	9105	Amino acid metabolism	ko00270	[PATH:ko00270]	Cysteine and methionine metabolism	metH
516	K00548	486474	713714	634586	859882	0.15	0.19	0.16	0.19	9100	Metabolism	9108	Metabolism of cofactors and vitamins	ko00670	[PATH:ko00670]	One carbon pool by folate	metH
517	K00549	63406.1	85929.5	110458	59970.5	0.01	0.02	0.02	0.01	9100	Metabolism	9105	Amino acid metabolism	ko00270	[PATH:ko00270]	Cysteine and methionine metabolism	metE	5-methyltetrahydropteroyltriglutamate--homocysteine methyltransferase [EC:2.1.1.14]
518	K00549	63406.1	85929.5	110458	59970.5	0.01	0.02	0.02	0.01	9100	Metabolism	9106	Metabolism of other amino acids	ko00450	[PATH:ko00450]	Selenocompound metabolism	metE	5-methyltetrahydropteroyltriglutamate--homocysteine methyltransferase [EC:2.1.1.14]
519	K00554	368287	474117	532168	613992	0.04	0.04	0.04	0.04	9180	Brite Hierarchies	9182	Protein families: genetic information processing	ko03016	[BR:ko03016]	Transfer RNA biogenesis	trmD	tRNA (guanine37-N1)-methyltransferase [EC:2.1.1.228]
520	K00558	181164	182475	53538.9	312336	0.11	0.1	0.03	0.13	9180	Brite Hierarchies	9182	Protein families: genetic information processing	ko03032	[BR:ko03032]	DNA replication proteins	DNMT1
521	K00558	181164	182475	53538.9	312336	0.11	0.1	0.03	0.13	9100	Metabolism	9105	Amino acid metabolism	ko00270	[PATH:ko00270]	Cysteine and methionine metabolism	DNMT1
522	K00558	181164	182475	53538.9	312336	0.11	0.1	0.03	0.13	9180	Brite Hierarchies	9183	Protein families: signaling and cellular processes	ko02048	[BR:ko02048]	Prokaryotic defense system	DNMT1
523	K00558	181164	182475	53538.9	312336	0.11	0.1	0.03	0.13	9180	Brite Hierarchies	9182	Protein families: genetic information processing	ko03036	[BR:ko03036]	Chromosome and associated proteins	DNMT1
524	K00558	181164	182475	53538.9	312336	0.11	0.1	0.03	0.13	9160	Human Diseases	9161	Cancer: overview	ko05206	[PATH:ko05206]	MicroRNAs in cancer	DNMT1
525	K00558	181164	182475	53538.9	312336	0.11	0.1	0.03	0.13	9180	Brite Hierarchies	9182	Protein families: genetic information processing	ko03000	[BR:ko03000]	Transcription factors	DNMT1
526	K00560	78546.2	192795	99272.1	300497	0.02	0.05	0.03	0.06	9160	Human Diseases	9176	Drug resistance: antineoplastic	ko01523	[PATH:ko01523]	Antifolate resistance	thyA
527	K00560	78546.2	192795	99272.1	300497	0.02	0.05	0.03	0.06	9100	Metabolism	9104	Nucleotide metabolism	ko00240	[PATH:ko00240]	Pyrimidine metabolism	thyA
528	K00560	78546.2	192795	99272.1	300497	0.02	0.05	0.03	0.06	9100	Metabolism	9108	Metabolism of cofactors and vitamins	ko00670	[PATH:ko00670]	One carbon pool by folate	thyA
529	K00566	368833	474302	532231	614243	0.08	0.08	0.09	0.09	9120	Genetic Information Processing	9123	Folding
530	K00566	368833	474302	532231	614243	0.08	0.08	0.09	0.09	9180	Brite Hierarchies	9182	Protein families: genetic information processing	ko03016	[BR:ko03016]	Transfer RNA biogenesis	mnmA
531	K00567	350044	511034	532538	590255	0.04	0.04	0.04	0.04	9180	Brite Hierarchies	9182	Protein families: genetic information processing	ko03400	[BR:ko03400]	DNA repair and recombination proteins	ogt
532	K00568	102905	127327	42597.3	75916.9	0.01	0.01	0	0.01	9100	Metabolism	9108	Metabolism of cofactors and vitamins	ko00130	[PATH:ko00130]	Ubiquinone and other terpenoid-quinone biosynthesis	ubiG	2-polyprenyl-6-hydroxyphenyl methylase / 3-demethylubiquinone-9 3-methyltransferase [EC:2.1.1.222 2.1.1.64]
533	K00571	211427	322990	268092	479085	0.02	0.03	0.02	0.03	9180	Brite Hierarchies	9183	Protein families: signaling and cellular processes	ko02048	[BR:ko02048]	Prokaryotic defense system	E2.1.1.72	site-specific DNA-methyltransferase (adenine-specific) [EC:2.1.1.72]
534	K00573	336297	520005	518930	569973	0.04	0.05	0.04	0.04	9190	Not Included in Pathway or Brite	9191	Unclassified: metabolism	ko99980		Enzymes with EC numbers	E2.1.1.77
535	K00574	132162	175578	74799.1	141086	0.01	0.02	0.01	0.01	9190	Not Included in Pathway or Brite	9191	Unclassified: metabolism	ko99980		Enzymes with EC numbers	cfa	cyclopropane-fatty-acyl-phospholipid synthase [EC:2.1.1.79]
536	K00575	340291	280891	430589	422733	0.11	0.07	0.11	0.09	9130	Environmental Information Processing	9132	Signal transduction	ko02020	[PATH:ko02020]	Two-component system	cheR	chemotaxis protein methyltransferase CheR [EC:2.1.1.80]
537	K00575	340291	280891	430589	422733	0.11	0.07	0.11	0.09	9180	Brite Hierarchies	9183	Protein families: signaling and cellular processes	ko02035	[BR:ko02035]	Bacterial motility proteins	cheR	chemotaxis protein methyltransferase CheR [EC:2.1.1.80]
538	K00575	340291	280891	430589	422733	0.11	0.07	0.11	0.09	9140	Cellular Processes	9142	Cell motility	ko02030	[PATH:ko02030]	Bacterial chemotaxis	cheR	chemotaxis protein methyltransferase CheR [EC:2.1.1.80]
539	K00595	96969.1	37736.4	25771.6	58518.9	0.01	0	0	0	9100	Metabolism	9108	Metabolism of cofactors and vitamins	ko00860	[PATH:ko00860]	Porphyrin and chlorophyll metabolism	cobL-cbiET	precorrin-6B C5
540	K00600	379317	493057	542105	651326	0.24	0.26	0.27	0.28	9100	Metabolism	9108	Metabolism of cofactors and vitamins	ko00670	[PATH:ko00670]	One carbon pool by folate	glyA
541	K00600	379317	493057	542105	651326	0.24	0.26	0.27	0.28	9100	Metabolism	9105	Amino acid metabolism	ko00260	[PATH:ko00260]	Glycine
542	K00600	379317	493057	542105	651326	0.24	0.26	0.27	0.28	9160	Human Diseases	9176	Drug resistance: antineoplastic	ko01523	[PATH:ko01523]	Antifolate resistance	glyA
543	K00600	379317	493057	542105	651326	0.24	0.26	0.27	0.28	9100	Metabolism	9101	Carbohydrate metabolism	ko00630	[PATH:ko00630]	Glyoxylate and dicarboxylate metabolism	glyA
544	K00600	379317	493057	542105	651326	0.24	0.26	0.27	0.28	9100	Metabolism	9106	Metabolism of other amino acids	ko00460	[PATH:ko00460]	Cyanoamino acid metabolism	glyA
545	K00600	379317	493057	542105	651326	0.24	0.26	0.27	0.28	9100	Metabolism	9102	Energy metabolism	ko00680	[PATH:ko00680]	Methane metabolism	glyA
546	K00602	436287	528153	560514	685307	0.18	0.19	0.19	0.2	9100	Metabolism	9104	Nucleotide metabolism	ko00230	[PATH:ko00230]	Purine metabolism	purH	phosphoribosylaminoimidazolecarboxamide formyltransferase / IMP cyclohydrolase [EC:2.1.2.3 3.5.4.10]
547	K00602	436287	528153	560514	685307	0.18	0.19	0.19	0.2	9100	Metabolism	9108	Metabolism of cofactors and vitamins	ko00670	[PATH:ko00670]	One carbon pool by folate	purH	phosphoribosylaminoimidazolecarboxamide formyltransferase / IMP cyclohydrolase [EC:2.1.2.3 3.5.4.10]
548	K00602	436287	528153	560514	685307	0.18	0.19	0.19	0.2	9180	Brite Hierarchies	9183	Protein families: signaling and cellular processes	ko04147	[BR:ko04147]	Exosome	purH	phosphoribosylaminoimidazolecarboxamide formyltransferase / IMP cyclohydrolase [EC:2.1.2.3 3.5.4.10]
549	K00602	436287	528153	560514	685307	0.18	0.19	0.19	0.2	9160	Human Diseases	9176	Drug resistance: antineoplastic	ko01523	[PATH:ko01523]	Antifolate resistance	purH	phosphoribosylaminoimidazolecarboxamide formyltransferase / IMP cyclohydrolase [EC:2.1.2.3 3.5.4.10]
550	K00603	71210.7	44859.8	91163.4	97875.2	0.01	0.01	0.02	0.01	9100	Metabolism	9105	Amino acid metabolism	ko00340	[PATH:ko00340]	Histidine metabolism	fctD	glutamate formiminotransferase / 5-formyltetrahydrofolate cyclo-ligase [EC:2.1.2.5 6.3.3.2]
551	K00603	71210.7	44859.8	91163.4	97875.2	0.01	0.01	0.02	0.01	9100	Metabolism	9108	Metabolism of cofactors and vitamins	ko00670	[PATH:ko00670]	One carbon pool by folate	fctD	glutamate formiminotransferase / 5-formyltetrahydrofolate cyclo-ligase [EC:2.1.2.5 6.3.3.2]
552	K00604	413319	526926	547642	670547	0.09	0.09	0.09	0.1	9120	Genetic Information Processing	9122	Translation	ko00970	[PATH:ko00970]	Aminoacyl-tRNA biosynthesis	MTFMT
553	K00604	413319	526926	547642	670547	0.09	0.09	0.09	0.1	9100	Metabolism	9108	Metabolism of cofactors and vitamins	ko00670	[PATH:ko00670]	One carbon pool by folate	MTFMT
554	K00605	321870	310013	436875	572421	0.1	0.08	0.11	0.12	9100	Metabolism	9101	Carbohydrate metabolism	ko00630	[PATH:ko00630]	Glyoxylate and dicarboxylate metabolism	gcvT
555	K00605	321870	310013	436875	572421	0.1	0.08	0.11	0.12	9100	Metabolism	9108	Metabolism of cofactors and vitamins	ko00670	[PATH:ko00670]	One carbon pool by folate	gcvT
556	K00605	321870	310013	436875	572421	0.1	0.08	0.11	0.12	9100	Metabolism	9105	Amino acid metabolism	ko00260	[PATH:ko00260]	Glycine
557	K00606	266121	324252	396420	538863	0.03	0.03	0.03	0.04	9100	Metabolism	9108	Metabolism of cofactors and vitamins	ko00770	[PATH:ko00770]	Pantothenate and CoA biosynthesis	panB	3-methyl-2-oxobutanoate hydroxymethyltransferase [EC:2.1.2.11]
558	K00609	348028	490538	537833	604613	0.07	0.09	0.09	0.09	9100	Metabolism	9104	Nucleotide metabolism	ko00240	[PATH:ko00240]	Pyrimidine metabolism	pyrB
559	K00609	348028	490538	537833	604613	0.07	0.09	0.09	0.09	9100	Metabolism	9105	Amino acid metabolism	ko00250	[PATH:ko00250]	Alanine
560	K00611	331597	426326	496434	607203	0.03	0.04	0.04	0.04	9100	Metabolism	9105	Amino acid metabolism	ko00220	[PATH:ko00220]	Arginine biosynthesis	OTC
561	K00612	43483.9	64666.3	95423.4	54237.5	0	0.01	0.01	0	9190	Not Included in Pathway or Brite	9191	Unclassified: metabolism	ko99980		Enzymes with EC numbers	nodU	carbamoyltransferase [EC:2.1.3.-]
562	K00615	592598	763109	903276	904949	0.19	0.2	0.23	0.2	9100	Metabolism	9102	Energy metabolism	ko00710	[PATH:ko00710]	Carbon fixation in photosynthetic organisms	E2.2.1.1
563	K00615	592598	763109	903276	904949	0.19	0.2	0.23	0.2	9100	Metabolism	9109	Metabolism of terpenoids and polyketides	ko01051	[PATH:ko01051]	Biosynthesis of ansamycins	E2.2.1.1
564	K00615	592598	763109	903276	904949	0.19	0.2	0.23	0.2	9100	Metabolism	9101	Carbohydrate metabolism	ko00030	[PATH:ko00030]	Pentose phosphate pathway	E2.2.1.1
565	K00616	349319	472664	519666	610134	0.04	0.04	0.04	0.04	9100	Metabolism	9101	Carbohydrate metabolism	ko00030	[PATH:ko00030]	Pentose phosphate pathway	E2.2.1.2
566	K00619	123180	158107	166473	351061	0.01	0.01	0.01	0.03	9100	Metabolism	9105	Amino acid metabolism	ko00220	[PATH:ko00220]	Arginine biosynthesis	argA	amino-acid N-acetyltransferase [EC:2.3.1.1]
567	K00620	279690	264419	234641	488003	0.03	0.02	0.02	0.04	9100	Metabolism	9105	Amino acid metabolism	ko00220	[PATH:ko00220]	Arginine biosynthesis	argJ	glutamate N-acetyltransferase / amino-acid N-acetyltransferase [EC:2.3.1.35 2.3.1.1]
568	K00625	43297.9	60286.7	91998.3	40991.1	0.02	0.03	0.04	0.01	9100	Metabolism	9102	Energy metabolism	ko00720	[PATH:ko00720]	Carbon fixation pathways in prokaryotes	E2.3.1.8
569	K00625	43297.9	60286.7	91998.3	40991.1	0.02	0.03	0.04	0.01	9100	Metabolism	9102	Energy metabolism	ko00680	[PATH:ko00680]	Methane metabolism	E2.3.1.8
570	K00625	43297.9	60286.7	91998.3	40991.1	0.02	0.03	0.04	0.01	9100	Metabolism	9101	Carbohydrate metabolism	ko00620	[PATH:ko00620]	Pyruvate metabolism	E2.3.1.8
571	K00625	43297.9	60286.7	91998.3	40991.1	0.02	0.03	0.04	0.01	9100	Metabolism	9101	Carbohydrate metabolism	ko00640	[PATH:ko00640]	Propanoate metabolism	E2.3.1.8
572	K00625	43297.9	60286.7	91998.3	40991.1	0.02	0.03	0.04	0.01	9100	Metabolism	9106	Metabolism of other amino acids	ko00430	[PATH:ko00430]	Taurine and hypotaurine metabolism	E2.3.1.8
573	K00626	846458	1.24945e+06	1.05874e+06	1.2716e+06	1.33	1.64	1.33	1.37	9100	Metabolism	9105	Amino acid metabolism	ko00310	[PATH:ko00310]	Lysine degradation	ACAT
574	K00626	846458	1.24945e+06	1.05874e+06	1.2716e+06	1.33	1.64	1.33	1.37	9100	Metabolism	9105	Amino acid metabolism	ko00280	[PATH:ko00280]	Valine
575	K00626	846458	1.24945e+06	1.05874e+06	1.2716e+06	1.33	1.64	1.33	1.37	9100	Metabolism	9103	Lipid metabolism	ko00071	[PATH:ko00071]	Fatty acid degradation	ACAT
576	K00626	846458	1.24945e+06	1.05874e+06	1.2716e+06	1.33	1.64	1.33	1.37	9100	Metabolism	9109	Metabolism of terpenoids and polyketides	ko00900	[PATH:ko00900]	Terpenoid backbone biosynthesis	ACAT
577	K00626	846458	1.24945e+06	1.05874e+06	1.2716e+06	1.33	1.64	1.33	1.37	9100	Metabolism	9101	Carbohydrate metabolism	ko00620	[PATH:ko00620]	Pyruvate metabolism	ACAT
578	K00626	846458	1.24945e+06	1.05874e+06	1.2716e+06	1.33	1.64	1.33	1.37	9100	Metabolism	9105	Amino acid metabolism	ko00380	[PATH:ko00380]	Tryptophan metabolism	ACAT
579	K00626	846458	1.24945e+06	1.05874e+06	1.2716e+06	1.33	1.64	1.33	1.37	9150	Organismal Systems	9154	Digestive system	ko04975	[PATH:ko04975]	Fat digestion and absorption	ACAT
580	K00626	846458	1.24945e+06	1.05874e+06	1.2716e+06	1.33	1.64	1.33	1.37	9100	Metabolism	9101	Carbohydrate metabolism	ko00650	[PATH:ko00650]	Butanoate metabolism	ACAT
581	K00626	846458	1.24945e+06	1.05874e+06	1.2716e+06	1.33	1.64	1.33	1.37	9100	Metabolism	9102	Energy metabolism	ko00720	[PATH:ko00720]	Carbon fixation pathways in prokaryotes	ACAT
582	K00626	846458	1.24945e+06	1.05874e+06	1.2716e+06	1.33	1.64	1.33	1.37	9100	Metabolism	9111	Xenobiotics biodegradation and metabolism	ko00362	[PATH:ko00362]	Benzoate degradation	ACAT
583	K00626	846458	1.24945e+06	1.05874e+06	1.2716e+06	1.33	1.64	1.33	1.37	9100	Metabolism	9101	Carbohydrate metabolism	ko00630	[PATH:ko00630]	Glyoxylate and dicarboxylate metabolism	ACAT
584	K00626	846458	1.24945e+06	1.05874e+06	1.2716e+06	1.33	1.64	1.33	1.37	9130	Environmental Information Processing	9132	Signal transduction	ko02020	[PATH:ko02020]	Two-component system	ACAT
585	K00626	846458	1.24945e+06	1.05874e+06	1.2716e+06	1.33	1.64	1.33	1.37	9100	Metabolism	9103	Lipid metabolism	ko00072	[PATH:ko00072]	Synthesis and degradation of ketone bodies	ACAT
586	K00626	846458	1.24945e+06	1.05874e+06	1.2716e+06	1.33	1.64	1.33	1.37	9100	Metabolism	9101	Carbohydrate metabolism	ko00640	[PATH:ko00640]	Propanoate metabolism	ACAT
587	K00626	846458	1.24945e+06	1.05874e+06	1.2716e+06	1.33	1.64	1.33	1.37	9180	Brite Hierarchies	9183	Protein families: signaling and cellular processes	ko04147	[BR:ko04147]	Exosome	ACAT
588	K00627	311183	365163	264046	492461	0.1	0.1	0.07	0.11	9100	Metabolism	9101	Carbohydrate metabolism	ko00620	[PATH:ko00620]	Pyruvate metabolism	DLAT
589	K00627	311183	365163	264046	492461	0.1	0.1	0.07	0.11	9100	Metabolism	9101	Carbohydrate metabolism	ko00020	[PATH:ko00020]	Citrate cycle (TCA cycle)	DLAT
590	K00627	311183	365163	264046	492461	0.1	0.1	0.07	0.11	9100	Metabolism	9101	Carbohydrate metabolism	ko00010	[PATH:ko00010]	Glycolysis / Gluconeogenesis	DLAT
591	K00631	39500.2	36717.3	39210.6	34887.5	0.01	0.01	0.01	0.01	9100	Metabolism	9103	Lipid metabolism	ko00561	[PATH:ko00561]	Glycerolipid metabolism	plsB	glycerol-3-phosphate O-acyltransferase [EC:2.3.1.15]
592	K00631	39500.2	36717.3	39210.6	34887.5	0.01	0.01	0.01	0.01	9100	Metabolism	9103	Lipid metabolism	ko00564	[PATH:ko00564]	Glycerophospholipid metabolism	plsB	glycerol-3-phosphate O-acyltransferase [EC:2.3.1.15]
593	K00631	39500.2	36717.3	39210.6	34887.5	0.01	0.01	0.01	0.01	9180	Brite Hierarchies	9181	Protein families: metabolism	ko01004	[BR:ko01004]	Lipid biosynthesis proteins	plsB	glycerol-3-phosphate O-acyltransferase [EC:2.3.1.15]
594	K00632	261441	422758	316521	476284	0.16	0.22	0.16	0.21	9100	Metabolism	9105	Amino acid metabolism	ko00280	[PATH:ko00280]	Valine
595	K00632	261441	422758	316521	476284	0.16	0.22	0.16	0.21	9100	Metabolism	9111	Xenobiotics biodegradation and metabolism	ko00642	[PATH:ko00642]	Ethylbenzene degradation	fadA
596	K00632	261441	422758	316521	476284	0.16	0.22	0.16	0.21	9100	Metabolism	9109	Metabolism of terpenoids and polyketides	ko00281	[PATH:ko00281]	Geraniol degradation	fadA
597	K00632	261441	422758	316521	476284	0.16	0.22	0.16	0.21	9100	Metabolism	9103	Lipid metabolism	ko00071	[PATH:ko00071]	Fatty acid degradation	fadA
598	K00632	261441	422758	316521	476284	0.16	0.22	0.16	0.21	9100	Metabolism	9111	Xenobiotics biodegradation and metabolism	ko00362	[PATH:ko00362]	Benzoate degradation	fadA
599	K00632	261441	422758	316521	476284	0.16	0.22	0.16	0.21	9100	Metabolism	9103	Lipid metabolism	ko00592	[PATH:ko00592]	alpha-Linolenic acid metabolism	fadA
600	K00639	212801	215132	318685	301202	0.04	0.04	0.05	0.04	9100	Metabolism	9105	Amino acid metabolism	ko00260	[PATH:ko00260]	Glycine
601	K00639	212801	215132	318685	301202	0.04	0.04	0.05	0.04	9180	Brite Hierarchies	9181	Protein families: metabolism	ko01007	[BR:ko01007]	Amino acid related enzymes	kbl
602	K00640	395006	465253	449056	572335	0.12	0.12	0.11	0.12	9140	Cellular Processes	9145	Cellular community - prokaryotes	ko05111	[PATH:ko05111]	Biofilm formation - Vibrio cholerae	cysE	serine O-acetyltransferase [EC:2.3.1.30]
603	K00640	395006	465253	449056	572335	0.12	0.12	0.11	0.12	9100	Metabolism	9102	Energy metabolism	ko00920	[PATH:ko00920]	Sulfur metabolism	cysE	serine O-acetyltransferase [EC:2.3.1.30]
604	K00640	395006	465253	449056	572335	0.12	0.12	0.11	0.12	9100	Metabolism	9105	Amino acid metabolism	ko00270	[PATH:ko00270]	Cysteine and methionine metabolism	cysE	serine O-acetyltransferase [EC:2.3.1.30]
605	K00641	174195	126162	74646.6	133383	0.04	0.02	0.01	0.02	9100	Metabolism	9105	Amino acid metabolism	ko00270	[PATH:ko00270]	Cysteine and methionine metabolism	metX	homoserine O-acetyltransferase/O-succinyltransferase [EC:2.3.1.31 2.3.1.46]
606	K00641	174195	126162	74646.6	133383	0.04	0.02	0.01	0.02	9100	Metabolism	9102	Energy metabolism	ko00920	[PATH:ko00920]	Sulfur metabolism	metX	homoserine O-acetyltransferase/O-succinyltransferase [EC:2.3.1.31 2.3.1.46]
607	K00645	367152	474880	512011	610271	0.12	0.12	0.13	0.13	9100	Metabolism	9103	Lipid metabolism	ko00061	[PATH:ko00061]	Fatty acid biosynthesis	fabD
608	K00645	367152	474880	512011	610271	0.12	0.12	0.13	0.13	9100	Metabolism	9110	Biosynthesis of other secondary metabolites	ko00333	[PATH:ko00333]	Prodigiosin biosynthesis	fabD
609	K00645	367152	474880	512011	610271	0.12	0.12	0.13	0.13	9180	Brite Hierarchies	9181	Protein families: metabolism	ko01004	[BR:ko01004]	Lipid biosynthesis proteins	fabD
610	K00647	54715.3	97810.6	53710.8	74004.7	0.02	0.03	0.01	0.02	9100	Metabolism	9103	Lipid metabolism	ko00061	[PATH:ko00061]	Fatty acid biosynthesis	fabB	3-oxoacyl-[acyl-carrier-protein] synthase I [EC:2.3.1.41]
611	K00647	54715.3	97810.6	53710.8	74004.7	0.02	0.03	0.01	0.02	9100	Metabolism	9108	Metabolism of cofactors and vitamins	ko00780	[PATH:ko00780]	Biotin metabolism	fabB	3-oxoacyl-[acyl-carrier-protein] synthase I [EC:2.3.1.41]
612	K00647	54715.3	97810.6	53710.8	74004.7	0.02	0.03	0.01	0.02	9180	Brite Hierarchies	9181	Protein families: metabolism	ko01004	[BR:ko01004]	Lipid biosynthesis proteins	fabB	3-oxoacyl-[acyl-carrier-protein] synthase I [EC:2.3.1.41]
613	K00648	427842	364877	528737	542929	0.09	0.06	0.09	0.08	9180	Brite Hierarchies	9181	Protein families: metabolism	ko01004	[BR:ko01004]	Lipid biosynthesis proteins	fabH	3-oxoacyl-[acyl-carrier-protein] synthase III [EC:2.3.1.180]
614	K00648	427842	364877	528737	542929	0.09	0.06	0.09	0.08	9100	Metabolism	9103	Lipid metabolism	ko00061	[PATH:ko00061]	Fatty acid biosynthesis	fabH	3-oxoacyl-[acyl-carrier-protein] synthase III [EC:2.3.1.180]
615	K00652	141661	131294	165236	136390	0.03	0.02	0.03	0.02	9180	Brite Hierarchies	9181	Protein families: metabolism	ko01007	[BR:ko01007]	Amino acid related enzymes	bioF	8-amino-7-oxononanoate synthase [EC:2.3.1.47]
616	K00652	141661	131294	165236	136390	0.03	0.02	0.03	0.02	9100	Metabolism	9108	Metabolism of cofactors and vitamins	ko00780	[PATH:ko00780]	Biotin metabolism	bioF	8-amino-7-oxononanoate synthase [EC:2.3.1.47]
617	K00655	581765	745908	791707	789079	0.18	0.2	0.2	0.17	9100	Metabolism	9103	Lipid metabolism	ko00564	[PATH:ko00564]	Glycerophospholipid metabolism	plsC	1-acyl-sn-glycerol-3-phosphate acyltransferase [EC:2.3.1.51]
618	K00655	581765	745908	791707	789079	0.18	0.2	0.2	0.17	9100	Metabolism	9103	Lipid metabolism	ko00561	[PATH:ko00561]	Glycerolipid metabolism	plsC	1-acyl-sn-glycerol-3-phosphate acyltransferase [EC:2.3.1.51]
619	K00655	581765	745908	791707	789079	0.18	0.2	0.2	0.17	9180	Brite Hierarchies	9181	Protein families: metabolism	ko01004	[BR:ko01004]	Lipid biosynthesis proteins	plsC	1-acyl-sn-glycerol-3-phosphate acyltransferase [EC:2.3.1.51]
620	K00656	32240.5	36448.9	19304.1	38371.4	0.01	0.01	0	0.01	9100	Metabolism	9101	Carbohydrate metabolism	ko00650	[PATH:ko00650]	Butanoate metabolism	E2.3.1.54
621	K00656	32240.5	36448.9	19304.1	38371.4	0.01	0.01	0	0.01	9100	Metabolism	9101	Carbohydrate metabolism	ko00640	[PATH:ko00640]	Propanoate metabolism	E2.3.1.54
622	K00656	32240.5	36448.9	19304.1	38371.4	0.01	0.01	0	0.01	9100	Metabolism	9101	Carbohydrate metabolism	ko00620	[PATH:ko00620]	Pyruvate metabolism	E2.3.1.54
623	K00657	12226.9	81135.2	12527.4	16416.3	0	0.01	0	0	9140	Cellular Processes	9143	Cell growth and death	ko04216	[PATH:ko04216]	Ferroptosis	speG
624	K00657	12226.9	81135.2	12527.4	16416.3	0	0.01	0	0	9100	Metabolism	9105	Amino acid metabolism	ko00330	[PATH:ko00330]	Arginine and proline metabolism	speG
625	K00658	246814	150078	201567	259166	0.08	0.04	0.05	0.06	9100	Metabolism	9105	Amino acid metabolism	ko00380	[PATH:ko00380]	Tryptophan metabolism	DLST
626	K00658	246814	150078	201567	259166	0.08	0.04	0.05	0.06	9100	Metabolism	9105	Amino acid metabolism	ko00310	[PATH:ko00310]	Lysine degradation	DLST
627	K00658	246814	150078	201567	259166	0.08	0.04	0.05	0.06	9100	Metabolism	9101	Carbohydrate metabolism	ko00020	[PATH:ko00020]	Citrate cycle (TCA cycle)	DLST
628	K00666	454463	427645	248588	435605	0.05	0.04	0.02	0.03	9180	Brite Hierarchies	9181	Protein families: metabolism	ko01004	[BR:ko01004]	Lipid biosynthesis proteins	K00666	fatty-acyl-CoA synthase [EC:6.2.1.-]
629	K00674	58137.9	86629	54790.4	66061.4	0.01	0.01	0	0	9100	Metabolism	9105	Amino acid metabolism	ko00300	[PATH:ko00300]	Lysine biosynthesis	dapD	2
630	K00677	216550	226108	354524	296418	0.07	0.06	0.09	0.06	9180	Brite Hierarchies	9181	Protein families: metabolism	ko01005	[BR:ko01005]	Lipopolysaccharide biosynthesis proteins	lpxA	UDP-N-acetylglucosamine acyltransferase [EC:2.3.1.129]
631	K00677	216550	226108	354524	296418	0.07	0.06	0.09	0.06	9100	Metabolism	9107	Glycan biosynthesis and metabolism	ko00540	[PATH:ko00540]	Lipopolysaccharide biosynthesis	lpxA	UDP-N-acetylglucosamine acyltransferase [EC:2.3.1.129]
632	K00677	216550	226108	354524	296418	0.07	0.06	0.09	0.06	9160	Human Diseases	9175	Drug resistance: antimicrobial	ko01503	[PATH:ko01503]	Cationic antimicrobial peptide (CAMP) resistance	lpxA	UDP-N-acetylglucosamine acyltransferase [EC:2.3.1.129]
633	K00681	247930	303784	367770	262159	0.1	0.11	0.12	0.08	9100	Metabolism	9106	Metabolism of other amino acids	ko00480	[PATH:ko00480]	Glutathione metabolism	ggt	gamma-glutamyltranspeptidase / glutathione hydrolase [EC:2.3.2.2 3.4.19.13]
634	K00681	247930	303784	367770	262159	0.1	0.11	0.12	0.08	9100	Metabolism	9106	Metabolism of other amino acids	ko00430	[PATH:ko00430]	Taurine and hypotaurine metabolism	ggt	gamma-glutamyltranspeptidase / glutathione hydrolase [EC:2.3.2.2 3.4.19.13]
635	K00681	247930	303784	367770	262159	0.1	0.11	0.12	0.08	9100	Metabolism	9106	Metabolism of other amino acids	ko00460	[PATH:ko00460]	Cyanoamino acid metabolism	ggt	gamma-glutamyltranspeptidase / glutathione hydrolase [EC:2.3.2.2 3.4.19.13]
636	K00681	247930	303784	367770	262159	0.1	0.11	0.12	0.08	9180	Brite Hierarchies	9181	Protein families: metabolism	ko01002	[BR:ko01002]	Peptidases and inhibitors	ggt	gamma-glutamyltranspeptidase / glutathione hydrolase [EC:2.3.2.2 3.4.19.13]
637	K00684	159190	124970	133122	103195	0.02	0.01	0.01	0.01	9190	Not Included in Pathway or Brite	9191	Unclassified: metabolism	ko99980		Enzymes with EC numbers	aat	leucyl/phenylalanyl-tRNA---protein transferase [EC:2.3.2.6]
638	K00685	57243.8	69401.9	37116.7	50888.5	0.01	0.01	0	0	9180	Brite Hierarchies	9182	Protein families: genetic information processing	ko03016	[BR:ko03016]	Transfer RNA biogenesis	ATE1	arginyl-tRNA---protein transferase [EC:2.3.2.8]
639	K00688	358202	339664	524099	434780	0.22	0.18	0.26	0.19	9140	Cellular Processes	9145	Cellular community - prokaryotes	ko02026	[PATH:ko02026]	Biofilm formation - Escherichia coli	PYG
640	K00688	358202	339664	524099	434780	0.22	0.18	0.26	0.19	9160	Human Diseases	9167	Endocrine and metabolic disease	ko04931	[PATH:ko04931]	Insulin resistance	PYG
641	K00688	358202	339664	524099	434780	0.22	0.18	0.26	0.19	9100	Metabolism	9101	Carbohydrate metabolism	ko00500	[PATH:ko00500]	Starch and sucrose metabolism	PYG
642	K00688	358202	339664	524099	434780	0.22	0.18	0.26	0.19	9140	Cellular Processes	9143	Cell growth and death	ko04217	[PATH:ko04217]	Necroptosis	PYG
643	K00688	358202	339664	524099	434780	0.22	0.18	0.26	0.19	9150	Organismal Systems	9152	Endocrine system	ko04922	[PATH:ko04922]	Glucagon signaling pathway	PYG
644	K00688	358202	339664	524099	434780	0.22	0.18	0.26	0.19	9150	Organismal Systems	9152	Endocrine system	ko04910	[PATH:ko04910]	Insulin signaling pathway	PYG
645	K00694	3726.54	4039.38	6471.48	27447.4	0	0	0	0.01	9180	Brite Hierarchies	9181	Protein families: metabolism	ko01003	[BR:ko01003]	Glycosyltransferases	bcsA	cellulose synthase (UDP-forming) [EC:2.4.1.12]
646	K00694	3726.54	4039.38	6471.48	27447.4	0	0	0	0.01	9100	Metabolism	9101	Carbohydrate metabolism	ko00500	[PATH:ko00500]	Starch and sucrose metabolism	bcsA	cellulose synthase (UDP-forming) [EC:2.4.1.12]
647	K00694	3726.54	4039.38	6471.48	27447.4	0	0	0	0.01	9140	Cellular Processes	9145	Cellular community - prokaryotes	ko02026	[PATH:ko02026]	Biofilm formation - Escherichia coli	bcsA	cellulose synthase (UDP-forming) [EC:2.4.1.12]
648	K00697	28801.3	61176.2	17432.2	72335.7	0.01	0.01	0	0.01	9100	Metabolism	9101	Carbohydrate metabolism	ko00500	[PATH:ko00500]	Starch and sucrose metabolism	otsA	trehalose 6-phosphate synthase [EC:2.4.1.15 2.4.1.347]
649	K00697	28801.3	61176.2	17432.2	72335.7	0.01	0.01	0	0.01	9180	Brite Hierarchies	9181	Protein families: metabolism	ko01003	[BR:ko01003]	Glycosyltransferases	otsA	trehalose 6-phosphate synthase [EC:2.4.1.15 2.4.1.347]
650	K00700	235755	141908	165641	269952	0.05	0.02	0.03	0.04	9180	Brite Hierarchies	9183	Protein families: signaling and cellular processes	ko04147	[BR:ko04147]	Exosome	GBE1
651	K00700	235755	141908	165641	269952	0.05	0.02	0.03	0.04	9100	Metabolism	9101	Carbohydrate metabolism	ko00500	[PATH:ko00500]	Starch and sucrose metabolism	GBE1
652	K00703	322710	369253	528609	379718	0.1	0.1	0.13	0.08	9100	Metabolism	9101	Carbohydrate metabolism	ko00500	[PATH:ko00500]	Starch and sucrose metabolism	glgA	starch synthase [EC:2.4.1.21]
653	K00703	322710	369253	528609	379718	0.1	0.1	0.13	0.08	9140	Cellular Processes	9145	Cellular community - prokaryotes	ko02026	[PATH:ko02026]	Biofilm formation - Escherichia coli	glgA	starch synthase [EC:2.4.1.21]
654	K00703	322710	369253	528609	379718	0.1	0.1	0.13	0.08	9180	Brite Hierarchies	9181	Protein families: metabolism	ko01003	[BR:ko01003]	Glycosyltransferases	glgA	starch synthase [EC:2.4.1.21]
655	K00705	253288	259256	326772	263170	0.03	0.02	0.03	0.02	9100	Metabolism	9101	Carbohydrate metabolism	ko00500	[PATH:ko00500]	Starch and sucrose metabolism	malQ	4-alpha-glucanotransferase [EC:2.4.1.25]
656	K00720	11331.4	9779.58	41000.8	9579.55	0	0	0.01	0	9100	Metabolism	9103	Lipid metabolism	ko00600	[PATH:ko00600]	Sphingolipid metabolism	UGCG	ceramide glucosyltransferase [EC:2.4.1.80]
657	K00720	11331.4	9779.58	41000.8	9579.55	0	0	0.01	0	9180	Brite Hierarchies	9181	Protein families: metabolism	ko01003	[BR:ko01003]	Glycosyltransferases	UGCG	ceramide glucosyltransferase [EC:2.4.1.80]
658	K00721	477921	379552	545801	647908	0.1	0.07	0.09	0.09	9180	Brite Hierarchies	9181	Protein families: metabolism	ko01003	[BR:ko01003]	Glycosyltransferases	DPM1	dolichol-phosphate mannosyltransferase [EC:2.4.1.83]
659	K00721	477921	379552	545801	647908	0.1	0.07	0.09	0.09	9100	Metabolism	9107	Glycan biosynthesis and metabolism	ko00510	[PATH:ko00510]	N-Glycan biosynthesis	DPM1	dolichol-phosphate mannosyltransferase [EC:2.4.1.83]
660	K00748	221390	226806	359781	295482	0.07	0.06	0.09	0.06	9180	Brite Hierarchies	9181	Protein families: metabolism	ko01003	[BR:ko01003]	Glycosyltransferases	lpxB	lipid-A-disaccharide synthase [EC:2.4.1.182]
661	K00748	221390	226806	359781	295482	0.07	0.06	0.09	0.06	9100	Metabolism	9107	Glycan biosynthesis and metabolism	ko00540	[PATH:ko00540]	Lipopolysaccharide biosynthesis	lpxB	lipid-A-disaccharide synthase [EC:2.4.1.182]
662	K00748	221390	226806	359781	295482	0.07	0.06	0.09	0.06	9180	Brite Hierarchies	9181	Protein families: metabolism	ko01005	[BR:ko01005]	Lipopolysaccharide biosynthesis proteins	lpxB	lipid-A-disaccharide synthase [EC:2.4.1.182]
663	K00756	214735	213577	318152	236217	0.02	0.02	0.03	0.02	9100	Metabolism	9104	Nucleotide metabolism	ko00240	[PATH:ko00240]	Pyrimidine metabolism	pdp	pyrimidine-nucleoside phosphorylase [EC:2.4.2.2]
664	K00758	36946.5	51074.5	17261.3	54776.1	0.01	0.01	0	0.01	9160	Human Diseases	9162	Cancer: specific types	ko05219	[PATH:ko05219]	Bladder cancer	deoA
665	K00758	36946.5	51074.5	17261.3	54776.1	0.01	0.01	0	0.01	9100	Metabolism	9104	Nucleotide metabolism	ko00240	[PATH:ko00240]	Pyrimidine metabolism	deoA
666	K00758	36946.5	51074.5	17261.3	54776.1	0.01	0.01	0	0.01	9100	Metabolism	9111	Xenobiotics biodegradation and metabolism	ko00983	[PATH:ko00983]	Drug metabolism - other enzymes	deoA
667	K00759	284836	349548	419061	392178	0.06	0.06	0.07	0.06	9180	Brite Hierarchies	9183	Protein families: signaling and cellular processes	ko04147	[BR:ko04147]	Exosome	APRT
668	K00759	284836	349548	419061	392178	0.06	0.06	0.07	0.06	9100	Metabolism	9104	Nucleotide metabolism	ko00230	[PATH:ko00230]	Purine metabolism	APRT
669	K00760	380521	486177	586917	634284	0.08	0.09	0.1	0.09	9100	Metabolism	9111	Xenobiotics biodegradation and metabolism	ko00983	[PATH:ko00983]	Drug metabolism - other enzymes	hprT
670	K00760	380521	486177	586917	634284	0.08	0.09	0.1	0.09	9100	Metabolism	9104	Nucleotide metabolism	ko00230	[PATH:ko00230]	Purine metabolism	hprT
671	K00761	222462	279690	264912	237336	0.02	0.02	0.02	0.02	9100	Metabolism	9104	Nucleotide metabolism	ko00240	[PATH:ko00240]	Pyrimidine metabolism	upp
672	K00762	289024	349605	425416	559723	0.03	0.03	0.04	0.04	9100	Metabolism	9104	Nucleotide metabolism	ko00240	[PATH:ko00240]	Pyrimidine metabolism	pyrE	orotate phosphoribosyltransferase [EC:2.4.2.10]
673	K00763	301214	419494	449093	523001	0.03	0.04	0.04	0.04	9100	Metabolism	9108	Metabolism of cofactors and vitamins	ko00760	[PATH:ko00760]	Nicotinate and nicotinamide metabolism	pncB
674	K00764	320325	350826	430225	588017	0.1	0.09	0.11	0.13	9100	Metabolism	9104	Nucleotide metabolism	ko00230	[PATH:ko00230]	Purine metabolism	purF
675	K00764	320325	350826	430225	588017	0.1	0.09	0.11	0.13	9180	Brite Hierarchies	9181	Protein families: metabolism	ko01002	[BR:ko01002]	Peptidases and inhibitors	purF
676	K00764	320325	350826	430225	588017	0.1	0.09	0.11	0.13	9100	Metabolism	9105	Amino acid metabolism	ko00250	[PATH:ko00250]	Alanine
677	K00765	368023	480310	534436	620750	0.04	0.04	0.04	0.04	9100	Metabolism	9105	Amino acid metabolism	ko00340	[PATH:ko00340]	Histidine metabolism	hisG	ATP phosphoribosyltransferase [EC:2.4.2.17]
678	K00766	356037	471947	524236	615058	0.04	0.04	0.04	0.04	9100	Metabolism	9105	Amino acid metabolism	ko00400	[PATH:ko00400]	Phenylalanine
679	K00767	321044	457226	499113	591877	0.03	0.04	0.04	0.04	9100	Metabolism	9108	Metabolism of cofactors and vitamins	ko00760	[PATH:ko00760]	Nicotinate and nicotinamide metabolism	nadC
680	K00768	223147	237254	160887	425335	0.02	0.02	0.01	0.03	9100	Metabolism	9108	Metabolism of cofactors and vitamins	ko00860	[PATH:ko00860]	Porphyrin and chlorophyll metabolism	E2.4.2.21
681	K00772	287120	369907	457082	568396	0.03	0.03	0.04	0.04	9100	Metabolism	9105	Amino acid metabolism	ko00270	[PATH:ko00270]	Cysteine and methionine metabolism	mtaP
682	K00773	372205	477129	542445	631463	0.04	0.04	0.05	0.05	9180	Brite Hierarchies	9182	Protein families: genetic information processing	ko03016	[BR:ko03016]	Transfer RNA biogenesis	tgt
683	K00782	137719	78237.5	79709.6	107597	0.01	0.01	0.01	0.01	9190	Not Included in Pathway or Brite	9191	Unclassified: metabolism	ko99981		Carbohydrate metabolism	lldG	L-lactate dehydrogenase complex protein LldG
684	K00783	196676	195794	293696	204493	0.02	0.02	0.02	0.01	9180	Brite Hierarchies	9182	Protein families: genetic information processing	ko03009	[BR:ko03009]	Ribosome biogenesis	rlmH	23S rRNA (pseudouridine1915-N3)-methyltransferase [EC:2.1.1.177]
685	K00784	204071	252882	262768	239868	0.04	0.04	0.04	0.03	9120	Genetic Information Processing	9122	Translation	ko03013	[PATH:ko03013]	RNA transport	rnz	ribonuclease Z [EC:3.1.26.11]
686	K00784	204071	252882	262768	239868	0.04	0.04	0.04	0.03	9180	Brite Hierarchies	9182	Protein families: genetic information processing	ko03016	[BR:ko03016]	Transfer RNA biogenesis	rnz	ribonuclease Z [EC:3.1.26.11]
687	K00788	355885	371004	552343	678871	0.04	0.03	0.05	0.05	9100	Metabolism	9108	Metabolism of cofactors and vitamins	ko00730	[PATH:ko00730]	Thiamine metabolism	thiE	thiamine-phosphate pyrophosphorylase [EC:2.5.1.3]
688	K00789	381276	517364	564438	689854	0.04	0.05	0.05	0.05	9100	Metabolism	9105	Amino acid metabolism	ko00270	[PATH:ko00270]	Cysteine and methionine metabolism	metK	S-adenosylmethionine synthetase [EC:2.5.1.6]
689	K00790	372326	409807	519029	453119	0.12	0.11	0.13	0.1	9100	Metabolism	9101	Carbohydrate metabolism	ko00520	[PATH:ko00520]	Amino sugar and nucleotide sugar metabolism	murA	UDP-N-acetylglucosamine 1-carboxyvinyltransferase [EC:2.5.1.7]
690	K00790	372326	409807	519029	453119	0.12	0.11	0.13	0.1	9180	Brite Hierarchies	9181	Protein families: metabolism	ko01011	[BR:ko01011]	Peptidoglycan biosynthesis and degradation proteins	murA	UDP-N-acetylglucosamine 1-carboxyvinyltransferase [EC:2.5.1.7]
691	K00790	372326	409807	519029	453119	0.12	0.11	0.13	0.1	9100	Metabolism	9107	Glycan biosynthesis and metabolism	ko00550	[PATH:ko00550]	Peptidoglycan biosynthesis	murA	UDP-N-acetylglucosamine 1-carboxyvinyltransferase [EC:2.5.1.7]
692	K00791	371115	480115	535125	617617	0.12	0.13	0.13	0.13	9180	Brite Hierarchies	9182	Protein families: genetic information processing	ko03016	[BR:ko03016]	Transfer RNA biogenesis	miaA
693	K00791	371115	480115	535125	617617	0.12	0.13	0.13	0.13	9180	Brite Hierarchies	9181	Protein families: metabolism	ko01006	[BR:ko01006]	Prenyltransferases	miaA
694	K00791	371115	480115	535125	617617	0.12	0.13	0.13	0.13	9100	Metabolism	9109	Metabolism of terpenoids and polyketides	ko00908	[PATH:ko00908]	Zeatin biosynthesis	miaA
695	K00793	267533	330962	409664	539877	0.03	0.03	0.03	0.04	9100	Metabolism	9108	Metabolism of cofactors and vitamins	ko00740	[PATH:ko00740]	Riboflavin metabolism	ribE
696	K00794	316270	460156	487351	563968	0.03	0.04	0.04	0.04	9100	Metabolism	9108	Metabolism of cofactors and vitamins	ko00740	[PATH:ko00740]	Riboflavin metabolism	ribH
697	K00795	45649.8	57225.6	30621.3	34894	0.01	0.01	0.01	0.01	9100	Metabolism	9109	Metabolism of terpenoids and polyketides	ko00900	[PATH:ko00900]	Terpenoid backbone biosynthesis	ispA	farnesyl diphosphate synthase [EC:2.5.1.1 2.5.1.10]
698	K00795	45649.8	57225.6	30621.3	34894	0.01	0.01	0.01	0.01	9180	Brite Hierarchies	9181	Protein families: metabolism	ko01006	[BR:ko01006]	Prenyltransferases	ispA	farnesyl diphosphate synthase [EC:2.5.1.1 2.5.1.10]
699	K00796	313399	465852	510605	569091	0.03	0.04	0.04	0.04	9100	Metabolism	9108	Metabolism of cofactors and vitamins	ko00790	[PATH:ko00790]	Folate biosynthesis	folP	dihydropteroate synthase [EC:2.5.1.15]
700	K00797	221426	223684	400376	290827	0.07	0.06	0.1	0.06	9100	Metabolism	9105	Amino acid metabolism	ko00270	[PATH:ko00270]	Cysteine and methionine metabolism	speE
701	K00797	221426	223684	400376	290827	0.07	0.06	0.1	0.06	9100	Metabolism	9105	Amino acid metabolism	ko00330	[PATH:ko00330]	Arginine and proline metabolism	speE
702	K00797	221426	223684	400376	290827	0.07	0.06	0.1	0.06	9100	Metabolism	9106	Metabolism of other amino acids	ko00480	[PATH:ko00480]	Glutathione metabolism	speE
703	K00798	209298	248034	221733	213141	0.02	0.02	0.02	0.02	9100	Metabolism	9108	Metabolism of cofactors and vitamins	ko00860	[PATH:ko00860]	Porphyrin and chlorophyll metabolism	MMAB
704	K00799	280250	436926	96306.3	275541	0.32	0.42	0.09	0.22	9160	Human Diseases	9162	Cancer: specific types	ko05225	[PATH:ko05225]	Hepatocellular carcinoma	GST
705	K00799	280250	436926	96306.3	275541	0.32	0.42	0.09	0.22	9160	Human Diseases	9166	Cardiovascular disease	ko05418	[PATH:ko05418]	Fluid shear stress and atherosclerosis	GST
706	K00799	280250	436926	96306.3	275541	0.32	0.42	0.09	0.22	9100	Metabolism	9111	Xenobiotics biodegradation and metabolism	ko00980	[PATH:ko00980]	Metabolism of xenobiotics by cytochrome P450	GST
707	K00799	280250	436926	96306.3	275541	0.32	0.42	0.09	0.22	9160	Human Diseases	9176	Drug resistance: antineoplastic	ko01524	[PATH:ko01524]	Platinum drug resistance	GST
708	K00799	280250	436926	96306.3	275541	0.32	0.42	0.09	0.22	9100	Metabolism	9106	Metabolism of other amino acids	ko00480	[PATH:ko00480]	Glutathione metabolism	GST
709	K00799	280250	436926	96306.3	275541	0.32	0.42	0.09	0.22	9160	Human Diseases	9161	Cancer: overview	ko05204	[PATH:ko05204]	Chemical carcinogenesis	GST
710	K00799	280250	436926	96306.3	275541	0.32	0.42	0.09	0.22	9100	Metabolism	9111	Xenobiotics biodegradation and metabolism	ko00982	[PATH:ko00982]	Drug metabolism - cytochrome P450	GST
711	K00799	280250	436926	96306.3	275541	0.32	0.42	0.09	0.22	9100	Metabolism	9111	Xenobiotics biodegradation and metabolism	ko00983	[PATH:ko00983]	Drug metabolism - other enzymes	GST
712	K00799	280250	436926	96306.3	275541	0.32	0.42	0.09	0.22	9160	Human Diseases	9161	Cancer: overview	ko05200	[PATH:ko05200]	Pathways in cancer	GST
713	K00799	280250	436926	96306.3	275541	0.32	0.42	0.09	0.22	9150	Organismal Systems	9149	Aging	ko04212	[PATH:ko04212]	Longevity regulating pathway - worm	GST
714	K00799	280250	436926	96306.3	275541	0.32	0.42	0.09	0.22	9180	Brite Hierarchies	9183	Protein families: signaling and cellular processes	ko02000	[BR:ko02000]	Transporters	GST
715	K00800	375393	481607	535759	623850	0.04	0.04	0.04	0.04	9100	Metabolism	9105	Amino acid metabolism	ko00400	[PATH:ko00400]	Phenylalanine
716	K00805	211110	214681	176962	239099	0.04	0.04	0.03	0.03	9100	Metabolism	9109	Metabolism of terpenoids and polyketides	ko00900	[PATH:ko00900]	Terpenoid backbone biosynthesis	hepST	heptaprenyl diphosphate synthase [EC:2.5.1.30]
717	K00805	211110	214681	176962	239099	0.04	0.04	0.03	0.03	9180	Brite Hierarchies	9181	Protein families: metabolism	ko01006	[BR:ko01006]	Prenyltransferases	hepST	heptaprenyl diphosphate synthase [EC:2.5.1.30]
718	K00806	369301	478788	534298	616352	0.12	0.13	0.13	0.13	9100	Metabolism	9109	Metabolism of terpenoids and polyketides	ko00900	[PATH:ko00900]	Terpenoid backbone biosynthesis	uppS	undecaprenyl diphosphate synthase [EC:2.5.1.31]
719	K00806	369301	478788	534298	616352	0.12	0.13	0.13	0.13	9100	Metabolism	9107	Glycan biosynthesis and metabolism	ko00550	[PATH:ko00550]	Peptidoglycan biosynthesis	uppS	undecaprenyl diphosphate synthase [EC:2.5.1.31]
720	K00806	369301	478788	534298	616352	0.12	0.13	0.13	0.13	9180	Brite Hierarchies	9181	Protein families: metabolism	ko01006	[BR:ko01006]	Prenyltransferases	uppS	undecaprenyl diphosphate synthase [EC:2.5.1.31]
721	K00809	96815.1	61773.5	211553	154806	0.01	0.01	0.02	0.01	9190	Not Included in Pathway or Brite	9191	Unclassified: metabolism	ko99980		Enzymes with EC numbers	DHPS
722	K00812	268048	223261	409696	388372	0.31	0.22	0.38	0.31	9100	Metabolism	9110	Biosynthesis of other secondary metabolites	ko00401	[PATH:ko00401]	Novobiocin biosynthesis	aspB	aspartate aminotransferase [EC:2.6.1.1]
723	K00812	268048	223261	409696	388372	0.31	0.22	0.38	0.31	9100	Metabolism	9105	Amino acid metabolism	ko00270	[PATH:ko00270]	Cysteine and methionine metabolism	aspB	aspartate aminotransferase [EC:2.6.1.1]
724	K00812	268048	223261	409696	388372	0.31	0.22	0.38	0.31	9100	Metabolism	9105	Amino acid metabolism	ko00360	[PATH:ko00360]	Phenylalanine metabolism	aspB	aspartate aminotransferase [EC:2.6.1.1]
725	K00812	268048	223261	409696	388372	0.31	0.22	0.38	0.31	9100	Metabolism	9105	Amino acid metabolism	ko00400	[PATH:ko00400]	Phenylalanine
726	K00812	268048	223261	409696	388372	0.31	0.22	0.38	0.31	9100	Metabolism	9105	Amino acid metabolism	ko00250	[PATH:ko00250]	Alanine
727	K00812	268048	223261	409696	388372	0.31	0.22	0.38	0.31	9100	Metabolism	9105	Amino acid metabolism	ko00330	[PATH:ko00330]	Arginine and proline metabolism	aspB	aspartate aminotransferase [EC:2.6.1.1]
728	K00812	268048	223261	409696	388372	0.31	0.22	0.38	0.31	9100	Metabolism	9110	Biosynthesis of other secondary metabolites	ko00960	[PATH:ko00960]	Tropane
729	K00812	268048	223261	409696	388372	0.31	0.22	0.38	0.31	9180	Brite Hierarchies	9181	Protein families: metabolism	ko01007	[BR:ko01007]	Amino acid related enzymes	aspB	aspartate aminotransferase [EC:2.6.1.1]
730	K00812	268048	223261	409696	388372	0.31	0.22	0.38	0.31	9100	Metabolism	9105	Amino acid metabolism	ko00220	[PATH:ko00220]	Arginine biosynthesis	aspB	aspartate aminotransferase [EC:2.6.1.1]
731	K00812	268048	223261	409696	388372	0.31	0.22	0.38	0.31	9100	Metabolism	9105	Amino acid metabolism	ko00350	[PATH:ko00350]	Tyrosine metabolism	aspB	aspartate aminotransferase [EC:2.6.1.1]
732	K00812	268048	223261	409696	388372	0.31	0.22	0.38	0.31	9100	Metabolism	9110	Biosynthesis of other secondary metabolites	ko00950	[PATH:ko00950]	Isoquinoline alkaloid biosynthesis	aspB	aspartate aminotransferase [EC:2.6.1.1]
733	K00813	34973.5	39429.6	7317	46209.7	0.04	0.04	0.01	0.04	9100	Metabolism	9105	Amino acid metabolism	ko00220	[PATH:ko00220]	Arginine biosynthesis	aspC	aspartate aminotransferase [EC:2.6.1.1]
734	K00813	34973.5	39429.6	7317	46209.7	0.04	0.04	0.01	0.04	9100	Metabolism	9105	Amino acid metabolism	ko00350	[PATH:ko00350]	Tyrosine metabolism	aspC	aspartate aminotransferase [EC:2.6.1.1]
735	K00813	34973.5	39429.6	7317	46209.7	0.04	0.04	0.01	0.04	9100	Metabolism	9105	Amino acid metabolism	ko00250	[PATH:ko00250]	Alanine
736	K00813	34973.5	39429.6	7317	46209.7	0.04	0.04	0.01	0.04	9100	Metabolism	9105	Amino acid metabolism	ko00270	[PATH:ko00270]	Cysteine and methionine metabolism	aspC	aspartate aminotransferase [EC:2.6.1.1]
737	K00813	34973.5	39429.6	7317	46209.7	0.04	0.04	0.01	0.04	9100	Metabolism	9110	Biosynthesis of other secondary metabolites	ko00950	[PATH:ko00950]	Isoquinoline alkaloid biosynthesis	aspC	aspartate aminotransferase [EC:2.6.1.1]
738	K00813	34973.5	39429.6	7317	46209.7	0.04	0.04	0.01	0.04	9100	Metabolism	9110	Biosynthesis of other secondary metabolites	ko00401	[PATH:ko00401]	Novobiocin biosynthesis	aspC	aspartate aminotransferase [EC:2.6.1.1]
739	K00813	34973.5	39429.6	7317	46209.7	0.04	0.04	0.01	0.04	9180	Brite Hierarchies	9181	Protein families: metabolism	ko01007	[BR:ko01007]	Amino acid related enzymes	aspC	aspartate aminotransferase [EC:2.6.1.1]
740	K00813	34973.5	39429.6	7317	46209.7	0.04	0.04	0.01	0.04	9100	Metabolism	9110	Biosynthesis of other secondary metabolites	ko00960	[PATH:ko00960]	Tropane
741	K00813	34973.5	39429.6	7317	46209.7	0.04	0.04	0.01	0.04	9100	Metabolism	9105	Amino acid metabolism	ko00400	[PATH:ko00400]	Phenylalanine
742	K00813	34973.5	39429.6	7317	46209.7	0.04	0.04	0.01	0.04	9100	Metabolism	9105	Amino acid metabolism	ko00330	[PATH:ko00330]	Arginine and proline metabolism	aspC	aspartate aminotransferase [EC:2.6.1.1]
743	K00813	34973.5	39429.6	7317	46209.7	0.04	0.04	0.01	0.04	9100	Metabolism	9105	Amino acid metabolism	ko00360	[PATH:ko00360]	Phenylalanine metabolism	aspC	aspartate aminotransferase [EC:2.6.1.1]
744	K00816	21826	611	5767	30776	0.01	0	0	0.01	9160	Human Diseases	9161	Cancer: overview	ko05204	[PATH:ko05204]	Chemical carcinogenesis	CCBL	kynurenine---oxoglutarate transaminase / cysteine-S-conjugate beta-lyase / glutamine---phenylpyruvate transaminase [EC:2.6.1.7 4.4.1.13 2.6.1.64]
745	K00816	21826	611	5767	30776	0.01	0	0	0.01	9100	Metabolism	9106	Metabolism of other amino acids	ko00450	[PATH:ko00450]	Selenocompound metabolism	CCBL	kynurenine---oxoglutarate transaminase / cysteine-S-conjugate beta-lyase / glutamine---phenylpyruvate transaminase [EC:2.6.1.7 4.4.1.13 2.6.1.64]
746	K00816	21826	611	5767	30776	0.01	0	0	0.01	9180	Brite Hierarchies	9181	Protein families: metabolism	ko01007	[BR:ko01007]	Amino acid related enzymes	CCBL	kynurenine---oxoglutarate transaminase / cysteine-S-conjugate beta-lyase / glutamine---phenylpyruvate transaminase [EC:2.6.1.7 4.4.1.13 2.6.1.64]
747	K00816	21826	611	5767	30776	0.01	0	0	0.01	9100	Metabolism	9105	Amino acid metabolism	ko00270	[PATH:ko00270]	Cysteine and methionine metabolism	CCBL	kynurenine---oxoglutarate transaminase / cysteine-S-conjugate beta-lyase / glutamine---phenylpyruvate transaminase [EC:2.6.1.7 4.4.1.13 2.6.1.64]
748	K00816	21826	611	5767	30776	0.01	0	0	0.01	9100	Metabolism	9105	Amino acid metabolism	ko00380	[PATH:ko00380]	Tryptophan metabolism	CCBL	kynurenine---oxoglutarate transaminase / cysteine-S-conjugate beta-lyase / glutamine---phenylpyruvate transaminase [EC:2.6.1.7 4.4.1.13 2.6.1.64]
749	K00817	466339	672783	640287	900184	0.34	0.41	0.38	0.45	9100	Metabolism	9105	Amino acid metabolism	ko00360	[PATH:ko00360]	Phenylalanine metabolism	hisC	histidinol-phosphate aminotransferase [EC:2.6.1.9]
750	K00817	466339	672783	640287	900184	0.34	0.41	0.38	0.45	9100	Metabolism	9105	Amino acid metabolism	ko00400	[PATH:ko00400]	Phenylalanine
751	K00817	466339	672783	640287	900184	0.34	0.41	0.38	0.45	9180	Brite Hierarchies	9181	Protein families: metabolism	ko01007	[BR:ko01007]	Amino acid related enzymes	hisC	histidinol-phosphate aminotransferase [EC:2.6.1.9]
752	K00817	466339	672783	640287	900184	0.34	0.41	0.38	0.45	9100	Metabolism	9105	Amino acid metabolism	ko00340	[PATH:ko00340]	Histidine metabolism	hisC	histidinol-phosphate aminotransferase [EC:2.6.1.9]
753	K00817	466339	672783	640287	900184	0.34	0.41	0.38	0.45	9100	Metabolism	9110	Biosynthesis of other secondary metabolites	ko00401	[PATH:ko00401]	Novobiocin biosynthesis	hisC	histidinol-phosphate aminotransferase [EC:2.6.1.9]
754	K00817	466339	672783	640287	900184	0.34	0.41	0.38	0.45	9100	Metabolism	9105	Amino acid metabolism	ko00350	[PATH:ko00350]	Tyrosine metabolism	hisC	histidinol-phosphate aminotransferase [EC:2.6.1.9]
755	K00817	466339	672783	640287	900184	0.34	0.41	0.38	0.45	9100	Metabolism	9110	Biosynthesis of other secondary metabolites	ko00960	[PATH:ko00960]	Tropane
756	K00818	167259	132474	270657	262655	0.03	0.02	0.05	0.04	9100	Metabolism	9105	Amino acid metabolism	ko00220	[PATH:ko00220]	Arginine biosynthesis	E2.6.1.11
757	K00818	167259	132474	270657	262655	0.03	0.02	0.05	0.04	9180	Brite Hierarchies	9181	Protein families: metabolism	ko01007	[BR:ko01007]	Amino acid related enzymes	E2.6.1.11
758	K00819	33160.9	67426	72691.2	39944.8	0.01	0.01	0.01	0.01	9100	Metabolism	9105	Amino acid metabolism	ko00330	[PATH:ko00330]	Arginine and proline metabolism	rocD
759	K00819	33160.9	67426	72691.2	39944.8	0.01	0.01	0.01	0.01	9180	Brite Hierarchies	9181	Protein families: metabolism	ko01007	[BR:ko01007]	Amino acid related enzymes	rocD
760	K00820	493041	653509	776264	780844	0.21	0.23	0.26	0.22	9100	Metabolism	9105	Amino acid metabolism	ko00250	[PATH:ko00250]	Alanine
761	K00820	493041	653509	776264	780844	0.21	0.23	0.26	0.22	9100	Metabolism	9101	Carbohydrate metabolism	ko00520	[PATH:ko00520]	Amino sugar and nucleotide sugar metabolism	glmS
762	K00820	493041	653509	776264	780844	0.21	0.23	0.26	0.22	9160	Human Diseases	9167	Endocrine and metabolic disease	ko04931	[PATH:ko04931]	Insulin resistance	glmS
763	K00820	493041	653509	776264	780844	0.21	0.23	0.26	0.22	9180	Brite Hierarchies	9181	Protein families: metabolism	ko01002	[BR:ko01002]	Peptidases and inhibitors	glmS
764	K00821	181856	234598	265034	431475	0.06	0.06	0.07	0.09	9100	Metabolism	9105	Amino acid metabolism	ko00220	[PATH:ko00220]	Arginine biosynthesis	argD	acetylornithine/N-succinyldiaminopimelate aminotransferase [EC:2.6.1.11 2.6.1.17]
765	K00821	181856	234598	265034	431475	0.06	0.06	0.07	0.09	9180	Brite Hierarchies	9181	Protein families: metabolism	ko01007	[BR:ko01007]	Amino acid related enzymes	argD	acetylornithine/N-succinyldiaminopimelate aminotransferase [EC:2.6.1.11 2.6.1.17]
766	K00821	181856	234598	265034	431475	0.06	0.06	0.07	0.09	9100	Metabolism	9105	Amino acid metabolism	ko00300	[PATH:ko00300]	Lysine biosynthesis	argD	acetylornithine/N-succinyldiaminopimelate aminotransferase [EC:2.6.1.11 2.6.1.17]
767	K00822	31839.4	55027.2	7152.6	29913.7	0.01	0.02	0	0.01	9100	Metabolism	9101	Carbohydrate metabolism	ko00640	[PATH:ko00640]	Propanoate metabolism	E2.6.1.18	beta-alanine--pyruvate transaminase [EC:2.6.1.18]
768	K00822	31839.4	55027.2	7152.6	29913.7	0.01	0.02	0	0.01	9180	Brite Hierarchies	9181	Protein families: metabolism	ko01007	[BR:ko01007]	Amino acid related enzymes	E2.6.1.18	beta-alanine--pyruvate transaminase [EC:2.6.1.18]
769	K00822	31839.4	55027.2	7152.6	29913.7	0.01	0.02	0	0.01	9100	Metabolism	9105	Amino acid metabolism	ko00280	[PATH:ko00280]	Valine
770	K00822	31839.4	55027.2	7152.6	29913.7	0.01	0.02	0	0.01	9100	Metabolism	9106	Metabolism of other amino acids	ko00410	[PATH:ko00410]	beta-Alanine metabolism	E2.6.1.18	beta-alanine--pyruvate transaminase [EC:2.6.1.18]
771	K00823	160366	224268	276605	150211	0.08	0.1	0.12	0.05	9100	Metabolism	9101	Carbohydrate metabolism	ko00650	[PATH:ko00650]	Butanoate metabolism	puuE	4-aminobutyrate aminotransferase [EC:2.6.1.19]
772	K00823	160366	224268	276605	150211	0.08	0.1	0.12	0.05	9100	Metabolism	9106	Metabolism of other amino acids	ko00410	[PATH:ko00410]	beta-Alanine metabolism	puuE	4-aminobutyrate aminotransferase [EC:2.6.1.19]
773	K00823	160366	224268	276605	150211	0.08	0.1	0.12	0.05	9100	Metabolism	9105	Amino acid metabolism	ko00250	[PATH:ko00250]	Alanine
774	K00823	160366	224268	276605	150211	0.08	0.1	0.12	0.05	9180	Brite Hierarchies	9181	Protein families: metabolism	ko01007	[BR:ko01007]	Amino acid related enzymes	puuE	4-aminobutyrate aminotransferase [EC:2.6.1.19]
775	K00823	160366	224268	276605	150211	0.08	0.1	0.12	0.05	9100	Metabolism	9101	Carbohydrate metabolism	ko00640	[PATH:ko00640]	Propanoate metabolism	puuE	4-aminobutyrate aminotransferase [EC:2.6.1.19]
776	K00824	41329.8	49995.2	33224.1	33862.8	0.03	0.03	0.02	0.01	9180	Brite Hierarchies	9181	Protein families: metabolism	ko01007	[BR:ko01007]	Amino acid related enzymes	dat	D-alanine transaminase [EC:2.6.1.21]
777	K00824	41329.8	49995.2	33224.1	33862.8	0.03	0.03	0.02	0.01	9100	Metabolism	9105	Amino acid metabolism	ko00310	[PATH:ko00310]	Lysine degradation	dat	D-alanine transaminase [EC:2.6.1.21]
778	K00824	41329.8	49995.2	33224.1	33862.8	0.03	0.03	0.02	0.01	9100	Metabolism	9106	Metabolism of other amino acids	ko00473	[PATH:ko00473]	D-Alanine metabolism	dat	D-alanine transaminase [EC:2.6.1.21]
779	K00824	41329.8	49995.2	33224.1	33862.8	0.03	0.03	0.02	0.01	9100	Metabolism	9105	Amino acid metabolism	ko00330	[PATH:ko00330]	Arginine and proline metabolism	dat	D-alanine transaminase [EC:2.6.1.21]
780	K00824	41329.8	49995.2	33224.1	33862.8	0.03	0.03	0.02	0.01	9100	Metabolism	9106	Metabolism of other amino acids	ko00472	[PATH:ko00472]	D-Arginine and D-ornithine metabolism	dat	D-alanine transaminase [EC:2.6.1.21]
781	K00824	41329.8	49995.2	33224.1	33862.8	0.03	0.03	0.02	0.01	9100	Metabolism	9105	Amino acid metabolism	ko00360	[PATH:ko00360]	Phenylalanine metabolism	dat	D-alanine transaminase [EC:2.6.1.21]
782	K00826	625666	819113	881015	1.11572e+06	0.39	0.43	0.44	0.48	9100	Metabolism	9105	Amino acid metabolism	ko00280	[PATH:ko00280]	Valine
783	K00826	625666	819113	881015	1.11572e+06	0.39	0.43	0.44	0.48	9100	Metabolism	9110	Biosynthesis of other secondary metabolites	ko00966	[PATH:ko00966]	Glucosinolate biosynthesis	E2.6.1.42
784	K00826	625666	819113	881015	1.11572e+06	0.39	0.43	0.44	0.48	9100	Metabolism	9105	Amino acid metabolism	ko00270	[PATH:ko00270]	Cysteine and methionine metabolism	E2.6.1.42
785	K00826	625666	819113	881015	1.11572e+06	0.39	0.43	0.44	0.48	9100	Metabolism	9108	Metabolism of cofactors and vitamins	ko00770	[PATH:ko00770]	Pantothenate and CoA biosynthesis	E2.6.1.42
786	K00826	625666	819113	881015	1.11572e+06	0.39	0.43	0.44	0.48	9100	Metabolism	9105	Amino acid metabolism	ko00290	[PATH:ko00290]	Valine
787	K00826	625666	819113	881015	1.11572e+06	0.39	0.43	0.44	0.48	9180	Brite Hierarchies	9181	Protein families: metabolism	ko01007	[BR:ko01007]	Amino acid related enzymes	E2.6.1.42
788	K00830	16057.3	8533.76	25741	38034.2	0.01	0	0.01	0.02	9100	Metabolism	9102	Energy metabolism	ko00680	[PATH:ko00680]	Methane metabolism	AGXT	alanine-glyoxylate transaminase / serine-glyoxylate transaminase / serine-pyruvate transaminase [EC:2.6.1.44 2.6.1.45 2.6.1.51]
789	K00830	16057.3	8533.76	25741	38034.2	0.01	0	0.01	0.02	9100	Metabolism	9105	Amino acid metabolism	ko00260	[PATH:ko00260]	Glycine
790	K00830	16057.3	8533.76	25741	38034.2	0.01	0	0.01	0.02	9100	Metabolism	9101	Carbohydrate metabolism	ko00630	[PATH:ko00630]	Glyoxylate and dicarboxylate metabolism	AGXT	alanine-glyoxylate transaminase / serine-glyoxylate transaminase / serine-pyruvate transaminase [EC:2.6.1.44 2.6.1.45 2.6.1.51]
791	K00830	16057.3	8533.76	25741	38034.2	0.01	0	0.01	0.02	9180	Brite Hierarchies	9181	Protein families: metabolism	ko01007	[BR:ko01007]	Amino acid related enzymes	AGXT	alanine-glyoxylate transaminase / serine-glyoxylate transaminase / serine-pyruvate transaminase [EC:2.6.1.44 2.6.1.45 2.6.1.51]
792	K00830	16057.3	8533.76	25741	38034.2	0.01	0	0.01	0.02	9100	Metabolism	9105	Amino acid metabolism	ko00250	[PATH:ko00250]	Alanine
793	K00830	16057.3	8533.76	25741	38034.2	0.01	0	0.01	0.02	9140	Cellular Processes	9141	Transport and catabolism	ko04146	[PATH:ko04146]	Peroxisome	AGXT	alanine-glyoxylate transaminase / serine-glyoxylate transaminase / serine-pyruvate transaminase [EC:2.6.1.44 2.6.1.45 2.6.1.51]
794	K00831	218393	156953	215166	164426	0.11	0.07	0.09	0.06	9100	Metabolism	9108	Metabolism of cofactors and vitamins	ko00750	[PATH:ko00750]	Vitamin B6 metabolism	serC
795	K00831	218393	156953	215166	164426	0.11	0.07	0.09	0.06	9100	Metabolism	9105	Amino acid metabolism	ko00270	[PATH:ko00270]	Cysteine and methionine metabolism	serC
796	K00831	218393	156953	215166	164426	0.11	0.07	0.09	0.06	9100	Metabolism	9102	Energy metabolism	ko00680	[PATH:ko00680]	Methane metabolism	serC
797	K00831	218393	156953	215166	164426	0.11	0.07	0.09	0.06	9100	Metabolism	9105	Amino acid metabolism	ko00260	[PATH:ko00260]	Glycine
798	K00831	218393	156953	215166	164426	0.11	0.07	0.09	0.06	9180	Brite Hierarchies	9181	Protein families: metabolism	ko01007	[BR:ko01007]	Amino acid related enzymes	serC
799	K00832	25683.8	63792.2	7845.4	48360.6	0.02	0.04	0.01	0.03	9100	Metabolism	9110	Biosynthesis of other secondary metabolites	ko00401	[PATH:ko00401]	Novobiocin biosynthesis	tyrB	aromatic-amino-acid transaminase [EC:2.6.1.57]
800	K00832	25683.8	63792.2	7845.4	48360.6	0.02	0.04	0.01	0.03	9100	Metabolism	9105	Amino acid metabolism	ko00360	[PATH:ko00360]	Phenylalanine metabolism	tyrB	aromatic-amino-acid transaminase [EC:2.6.1.57]
801	K00832	25683.8	63792.2	7845.4	48360.6	0.02	0.04	0.01	0.03	9100	Metabolism	9105	Amino acid metabolism	ko00400	[PATH:ko00400]	Phenylalanine
802	K00832	25683.8	63792.2	7845.4	48360.6	0.02	0.04	0.01	0.03	9100	Metabolism	9105	Amino acid metabolism	ko00350	[PATH:ko00350]	Tyrosine metabolism	tyrB	aromatic-amino-acid transaminase [EC:2.6.1.57]
803	K00832	25683.8	63792.2	7845.4	48360.6	0.02	0.04	0.01	0.03	9100	Metabolism	9110	Biosynthesis of other secondary metabolites	ko00960	[PATH:ko00960]	Tropane
804	K00832	25683.8	63792.2	7845.4	48360.6	0.02	0.04	0.01	0.03	9100	Metabolism	9105	Amino acid metabolism	ko00270	[PATH:ko00270]	Cysteine and methionine metabolism	tyrB	aromatic-amino-acid transaminase [EC:2.6.1.57]
805	K00832	25683.8	63792.2	7845.4	48360.6	0.02	0.04	0.01	0.03	9100	Metabolism	9110	Biosynthesis of other secondary metabolites	ko00950	[PATH:ko00950]	Isoquinoline alkaloid biosynthesis	tyrB	aromatic-amino-acid transaminase [EC:2.6.1.57]
806	K00832	25683.8	63792.2	7845.4	48360.6	0.02	0.04	0.01	0.03	9180	Brite Hierarchies	9181	Protein families: metabolism	ko01007	[BR:ko01007]	Amino acid related enzymes	tyrB	aromatic-amino-acid transaminase [EC:2.6.1.57]
807	K00833	142515	144632	162279	173994	0.03	0.03	0.03	0.03	9180	Brite Hierarchies	9181	Protein families: metabolism	ko01007	[BR:ko01007]	Amino acid related enzymes	bioA	adenosylmethionine---8-amino-7-oxononanoate aminotransferase [EC:2.6.1.62]
808	K00833	142515	144632	162279	173994	0.03	0.03	0.03	0.03	9100	Metabolism	9108	Metabolism of cofactors and vitamins	ko00780	[PATH:ko00780]	Biotin metabolism	bioA	adenosylmethionine---8-amino-7-oxononanoate aminotransferase [EC:2.6.1.62]
809	K00844	10848.3	3142	3024.75	1584.3	0.02	0	0	0	9150	Organismal Systems	9154	Digestive system	ko04973	[PATH:ko04973]	Carbohydrate digestion and absorption	HK	hexokinase [EC:2.7.1.1]
810	K00844	10848.3	3142	3024.75	1584.3	0.02	0	0	0	9100	Metabolism	9110	Biosynthesis of other secondary metabolites	ko00524	[PATH:ko00524]	Neomycin
811	K00844	10848.3	3142	3024.75	1584.3	0.02	0	0	0	9160	Human Diseases	9167	Endocrine and metabolic disease	ko04930	[PATH:ko04930]	Type II diabetes mellitus	HK	hexokinase [EC:2.7.1.1]
812	K00844	10848.3	3142	3024.75	1584.3	0.02	0	0	0	9160	Human Diseases	9171	Infectious disease: bacterial	ko05131	[PATH:ko05131]	Shigellosis	HK	hexokinase [EC:2.7.1.1]
813	K00844	10848.3	3142	3024.75	1584.3	0.02	0	0	0	9100	Metabolism	9110	Biosynthesis of other secondary metabolites	ko00521	[PATH:ko00521]	Streptomycin biosynthesis	HK	hexokinase [EC:2.7.1.1]
814	K00844	10848.3	3142	3024.75	1584.3	0.02	0	0	0	9100	Metabolism	9101	Carbohydrate metabolism	ko00010	[PATH:ko00010]	Glycolysis / Gluconeogenesis	HK	hexokinase [EC:2.7.1.1]
815	K00844	10848.3	3142	3024.75	1584.3	0.02	0	0	0	9130	Environmental Information Processing	9132	Signal transduction	ko04066	[PATH:ko04066]	HIF-1 signaling pathway	HK	hexokinase [EC:2.7.1.1]
816	K00844	10848.3	3142	3024.75	1584.3	0.02	0	0	0	9100	Metabolism	9101	Carbohydrate metabolism	ko00520	[PATH:ko00520]	Amino sugar and nucleotide sugar metabolism	HK	hexokinase [EC:2.7.1.1]
817	K00844	10848.3	3142	3024.75	1584.3	0.02	0	0	0	9100	Metabolism	9101	Carbohydrate metabolism	ko00051	[PATH:ko00051]	Fructose and mannose metabolism	HK	hexokinase [EC:2.7.1.1]
818	K00844	10848.3	3142	3024.75	1584.3	0.02	0	0	0	9100	Metabolism	9101	Carbohydrate metabolism	ko00052	[PATH:ko00052]	Galactose metabolism	HK	hexokinase [EC:2.7.1.1]
819	K00844	10848.3	3142	3024.75	1584.3	0.02	0	0	0	9160	Human Diseases	9161	Cancer: overview	ko05230	[PATH:ko05230]	Central carbon metabolism in cancer	HK	hexokinase [EC:2.7.1.1]
820	K00844	10848.3	3142	3024.75	1584.3	0.02	0	0	0	9150	Organismal Systems	9152	Endocrine system	ko04910	[PATH:ko04910]	Insulin signaling pathway	HK	hexokinase [EC:2.7.1.1]
821	K00844	10848.3	3142	3024.75	1584.3	0.02	0	0	0	9100	Metabolism	9101	Carbohydrate metabolism	ko00500	[PATH:ko00500]	Starch and sucrose metabolism	HK	hexokinase [EC:2.7.1.1]
822	K00844	10848.3	3142	3024.75	1584.3	0.02	0	0	0	9180	Brite Hierarchies	9182	Protein families: genetic information processing	ko04131	[BR:ko04131]	Membrane trafficking	HK	hexokinase [EC:2.7.1.1]
823	K00845	478300	491989	667057	791678	0.3	0.26	0.34	0.34	9100	Metabolism	9101	Carbohydrate metabolism	ko00520	[PATH:ko00520]	Amino sugar and nucleotide sugar metabolism	glk	glucokinase [EC:2.7.1.2]
824	K00845	478300	491989	667057	791678	0.3	0.26	0.34	0.34	9100	Metabolism	9101	Carbohydrate metabolism	ko00052	[PATH:ko00052]	Galactose metabolism	glk	glucokinase [EC:2.7.1.2]
825	K00845	478300	491989	667057	791678	0.3	0.26	0.34	0.34	9100	Metabolism	9101	Carbohydrate metabolism	ko00010	[PATH:ko00010]	Glycolysis / Gluconeogenesis	glk	glucokinase [EC:2.7.1.2]
826	K00845	478300	491989	667057	791678	0.3	0.26	0.34	0.34	9100	Metabolism	9101	Carbohydrate metabolism	ko00500	[PATH:ko00500]	Starch and sucrose metabolism	glk	glucokinase [EC:2.7.1.2]
827	K00845	478300	491989	667057	791678	0.3	0.26	0.34	0.34	9100	Metabolism	9110	Biosynthesis of other secondary metabolites	ko00524	[PATH:ko00524]	Neomycin
828	K00845	478300	491989	667057	791678	0.3	0.26	0.34	0.34	9100	Metabolism	9110	Biosynthesis of other secondary metabolites	ko00521	[PATH:ko00521]	Streptomycin biosynthesis	glk	glucokinase [EC:2.7.1.2]
829	K00847	170994	238515	226428	204738	0.05	0.06	0.06	0.04	9100	Metabolism	9101	Carbohydrate metabolism	ko00500	[PATH:ko00500]	Starch and sucrose metabolism	E2.7.1.4
830	K00847	170994	238515	226428	204738	0.05	0.06	0.06	0.04	9100	Metabolism	9101	Carbohydrate metabolism	ko00520	[PATH:ko00520]	Amino sugar and nucleotide sugar metabolism	E2.7.1.4
831	K00847	170994	238515	226428	204738	0.05	0.06	0.06	0.04	9100	Metabolism	9101	Carbohydrate metabolism	ko00051	[PATH:ko00051]	Fructose and mannose metabolism	E2.7.1.4
832	K00848	37867	8155.13	16788.3	74933.9	0.01	0	0	0.01	9100	Metabolism	9101	Carbohydrate metabolism	ko00040	[PATH:ko00040]	Pentose and glucuronate interconversions	rhaB	rhamnulokinase [EC:2.7.1.5]
833	K00848	37867	8155.13	16788.3	74933.9	0.01	0	0	0.01	9100	Metabolism	9101	Carbohydrate metabolism	ko00051	[PATH:ko00051]	Fructose and mannose metabolism	rhaB	rhamnulokinase [EC:2.7.1.5]
834	K00849	186268	205840	277237	178454	0.06	0.05	0.07	0.04	9180	Brite Hierarchies	9183	Protein families: signaling and cellular processes	ko04147	[BR:ko04147]	Exosome	galK	galactokinase [EC:2.7.1.6]
835	K00849	186268	205840	277237	178454	0.06	0.05	0.07	0.04	9100	Metabolism	9101	Carbohydrate metabolism	ko00052	[PATH:ko00052]	Galactose metabolism	galK	galactokinase [EC:2.7.1.6]
836	K00849	186268	205840	277237	178454	0.06	0.05	0.07	0.04	9100	Metabolism	9101	Carbohydrate metabolism	ko00520	[PATH:ko00520]	Amino sugar and nucleotide sugar metabolism	galK	galactokinase [EC:2.7.1.6]
837	K00850	534833	526420	684987	732414	0.73	0.6	0.75	0.68	9130	Environmental Information Processing	9132	Signal transduction	ko04066	[PATH:ko04066]	HIF-1 signaling pathway	pfkA
838	K00850	534833	526420	684987	732414	0.73	0.6	0.75	0.68	9120	Genetic Information Processing	9123	Folding
839	K00850	534833	526420	684987	732414	0.73	0.6	0.75	0.68	9180	Brite Hierarchies	9182	Protein families: genetic information processing	ko03019	[BR:ko03019]	Messenger RNA biogenesis	pfkA
840	K00850	534833	526420	684987	732414	0.73	0.6	0.75	0.68	9160	Human Diseases	9161	Cancer: overview	ko05230	[PATH:ko05230]	Central carbon metabolism in cancer	pfkA
841	K00850	534833	526420	684987	732414	0.73	0.6	0.75	0.68	9100	Metabolism	9101	Carbohydrate metabolism	ko00051	[PATH:ko00051]	Fructose and mannose metabolism	pfkA
842	K00850	534833	526420	684987	732414	0.73	0.6	0.75	0.68	9150	Organismal Systems	9152	Endocrine system	ko04919	[PATH:ko04919]	Thyroid hormone signaling pathway	pfkA
843	K00850	534833	526420	684987	732414	0.73	0.6	0.75	0.68	9100	Metabolism	9101	Carbohydrate metabolism	ko00030	[PATH:ko00030]	Pentose phosphate pathway	pfkA
844	K00850	534833	526420	684987	732414	0.73	0.6	0.75	0.68	9130	Environmental Information Processing	9132	Signal transduction	ko04152	[PATH:ko04152]	AMPK signaling pathway	pfkA
845	K00850	534833	526420	684987	732414	0.73	0.6	0.75	0.68	9180	Brite Hierarchies	9181	Protein families: metabolism	ko01009	[BR:ko01009]	Protein phosphatases and associated proteins	pfkA
846	K00850	534833	526420	684987	732414	0.73	0.6	0.75	0.68	9100	Metabolism	9101	Carbohydrate metabolism	ko00052	[PATH:ko00052]	Galactose metabolism	pfkA
847	K00850	534833	526420	684987	732414	0.73	0.6	0.75	0.68	9100	Metabolism	9101	Carbohydrate metabolism	ko00010	[PATH:ko00010]	Glycolysis / Gluconeogenesis	pfkA
848	K00850	534833	526420	684987	732414	0.73	0.6	0.75	0.68	9150	Organismal Systems	9152	Endocrine system	ko04922	[PATH:ko04922]	Glucagon signaling pathway	pfkA
849	K00850	534833	526420	684987	732414	0.73	0.6	0.75	0.68	9100	Metabolism	9102	Energy metabolism	ko00680	[PATH:ko00680]	Methane metabolism	pfkA
850	K00851	57588.6	61551.2	58979.2	81158.2	0.01	0.01	0	0.01	9100	Metabolism	9101	Carbohydrate metabolism	ko00030	[PATH:ko00030]	Pentose phosphate pathway	E2.7.1.12
851	K00852	227965	357068	327360	476140	0.02	0.03	0.03	0.03	9100	Metabolism	9101	Carbohydrate metabolism	ko00030	[PATH:ko00030]	Pentose phosphate pathway	rbsK
852	K00854	288982	145054	242774	401294	0.03	0.01	0.02	0.03	9100	Metabolism	9101	Carbohydrate metabolism	ko00040	[PATH:ko00040]	Pentose and glucuronate interconversions	xylB
853	K00855	56252.8	22673.1	15280.3	36369.4	0.01	0	0	0	9100	Metabolism	9102	Energy metabolism	ko00710	[PATH:ko00710]	Carbon fixation in photosynthetic organisms	PRK
854	K00856	163144	115330	95039.5	158541	0.02	0.01	0.01	0.01	9100	Metabolism	9104	Nucleotide metabolism	ko00230	[PATH:ko00230]	Purine metabolism	E2.7.1.20
855	K00857	134043	189098	271510	125771	0.03	0.03	0.05	0.02	9100	Metabolism	9111	Xenobiotics biodegradation and metabolism	ko00983	[PATH:ko00983]	Drug metabolism - other enzymes	tdk
856	K00857	134043	189098	271510	125771	0.03	0.03	0.05	0.02	9100	Metabolism	9104	Nucleotide metabolism	ko00240	[PATH:ko00240]	Pyrimidine metabolism	tdk
857	K00858	369735	489823	541948	627737	0.04	0.04	0.05	0.05	9100	Metabolism	9108	Metabolism of cofactors and vitamins	ko00760	[PATH:ko00760]	Nicotinate and nicotinamide metabolism	ppnK
858	K00859	361913	472215	531944	612941	0.04	0.04	0.04	0.04	9100	Metabolism	9108	Metabolism of cofactors and vitamins	ko00770	[PATH:ko00770]	Pantothenate and CoA biosynthesis	coaE	dephospho-CoA kinase [EC:2.7.1.24]
859	K00860	76946.5	89676.5	45886.3	105065	0.02	0.02	0.01	0.02	9100	Metabolism	9102	Energy metabolism	ko00920	[PATH:ko00920]	Sulfur metabolism	cysC	adenylylsulfate kinase [EC:2.7.1.25]
860	K00860	76946.5	89676.5	45886.3	105065	0.02	0.02	0.01	0.02	9100	Metabolism	9104	Nucleotide metabolism	ko00230	[PATH:ko00230]	Purine metabolism	cysC	adenylylsulfate kinase [EC:2.7.1.25]
861	K00864	227354	266972	216463	264148	0.1	0.09	0.07	0.08	9150	Organismal Systems	9152	Endocrine system	ko03320	[PATH:ko03320]	PPAR signaling pathway	glpK
862	K00864	227354	266972	216463	264148	0.1	0.09	0.07	0.08	9180	Brite Hierarchies	9183	Protein families: signaling and cellular processes	ko04147	[BR:ko04147]	Exosome	glpK
863	K00864	227354	266972	216463	264148	0.1	0.09	0.07	0.08	9150	Organismal Systems	9159	Environmental adaptation	ko04626	[PATH:ko04626]	Plant-pathogen interaction	glpK
864	K00864	227354	266972	216463	264148	0.1	0.09	0.07	0.08	9100	Metabolism	9103	Lipid metabolism	ko00561	[PATH:ko00561]	Glycerolipid metabolism	glpK
865	K00865	25757.6	47203.3	25081.3	85162.7	0.01	0.01	0.01	0.02	9100	Metabolism	9105	Amino acid metabolism	ko00260	[PATH:ko00260]	Glycine
866	K00865	25757.6	47203.3	25081.3	85162.7	0.01	0.01	0.01	0.02	9100	Metabolism	9101	Carbohydrate metabolism	ko00630	[PATH:ko00630]	Glyoxylate and dicarboxylate metabolism	glxK
867	K00865	25757.6	47203.3	25081.3	85162.7	0.01	0.01	0.01	0.02	9100	Metabolism	9103	Lipid metabolism	ko00561	[PATH:ko00561]	Glycerolipid metabolism	glxK
868	K00869	120596	176962	151564	115546	0.03	0.03	0.03	0.02	9140	Cellular Processes	9141	Transport and catabolism	ko04146	[PATH:ko04146]	Peroxisome	E2.7.1.36
869	K00869	120596	176962	151564	115546	0.03	0.03	0.03	0.02	9100	Metabolism	9109	Metabolism of terpenoids and polyketides	ko00900	[PATH:ko00900]	Terpenoid backbone biosynthesis	E2.7.1.36
870	K00872	153371	251543	350364	259741	0.02	0.02	0.03	0.02	9100	Metabolism	9105	Amino acid metabolism	ko00260	[PATH:ko00260]	Glycine
871	K00873	442956	502264	540616	526325	0.46	0.44	0.45	0.38	9180	Brite Hierarchies	9182	Protein families: genetic information processing	ko04131	[BR:ko04131]	Membrane trafficking	PK
872	K00873	442956	502264	540616	526325	0.46	0.44	0.45	0.38	9160	Human Diseases	9161	Cancer: overview	ko05203	[PATH:ko05203]	Viral carcinogenesis	PK
873	K00873	442956	502264	540616	526325	0.46	0.44	0.45	0.38	9100	Metabolism	9101	Carbohydrate metabolism	ko00010	[PATH:ko00010]	Glycolysis / Gluconeogenesis	PK
874	K00873	442956	502264	540616	526325	0.46	0.44	0.45	0.38	9180	Brite Hierarchies	9183	Protein families: signaling and cellular processes	ko04147	[BR:ko04147]	Exosome	PK
875	K00873	442956	502264	540616	526325	0.46	0.44	0.45	0.38	9160	Human Diseases	9167	Endocrine and metabolic disease	ko04930	[PATH:ko04930]	Type II diabetes mellitus	PK
876	K00873	442956	502264	540616	526325	0.46	0.44	0.45	0.38	9160	Human Diseases	9161	Cancer: overview	ko05230	[PATH:ko05230]	Central carbon metabolism in cancer	PK
877	K00873	442956	502264	540616	526325	0.46	0.44	0.45	0.38	9100	Metabolism	9101	Carbohydrate metabolism	ko00620	[PATH:ko00620]	Pyruvate metabolism	PK
878	K00873	442956	502264	540616	526325	0.46	0.44	0.45	0.38	9100	Metabolism	9104	Nucleotide metabolism	ko00230	[PATH:ko00230]	Purine metabolism	PK
879	K00873	442956	502264	540616	526325	0.46	0.44	0.45	0.38	9150	Organismal Systems	9152	Endocrine system	ko04922	[PATH:ko04922]	Glucagon signaling pathway	PK
880	K00873	442956	502264	540616	526325	0.46	0.44	0.45	0.38	9160	Human Diseases	9172	Infectious disease: viral	ko05165	[PATH:ko05165]	Human papillomavirus infection	PK
881	K00874	108299	123693	77857.3	101474	0.01	0.01	0.01	0.01	9100	Metabolism	9101	Carbohydrate metabolism	ko00030	[PATH:ko00030]	Pentose phosphate pathway	kdgK	2-dehydro-3-deoxygluconokinase [EC:2.7.1.45]
882	K00876	221607	245691	347624	227998	0.05	0.04	0.06	0.03	9100	Metabolism	9111	Xenobiotics biodegradation and metabolism	ko00983	[PATH:ko00983]	Drug metabolism - other enzymes	udk
883	K00876	221607	245691	347624	227998	0.05	0.04	0.06	0.03	9100	Metabolism	9104	Nucleotide metabolism	ko00240	[PATH:ko00240]	Pyrimidine metabolism	udk
884	K00878	73550	37434	21996.4	49756.1	0.01	0	0	0	9100	Metabolism	9108	Metabolism of cofactors and vitamins	ko00730	[PATH:ko00730]	Thiamine metabolism	thiM	hydroxyethylthiazole kinase [EC:2.7.1.50]
885	K00882	106492	93568.7	89906.8	111968	0.02	0.02	0.02	0.02	9100	Metabolism	9101	Carbohydrate metabolism	ko00051	[PATH:ko00051]	Fructose and mannose metabolism	fruK	1-phosphofructokinase [EC:2.7.1.56]
886	K00882	106492	93568.7	89906.8	111968	0.02	0.02	0.02	0.02	9130	Environmental Information Processing	9131	Membrane transport	ko02060	[PATH:ko02060]	Phosphotransferase system (PTS)	fruK	1-phosphofructokinase [EC:2.7.1.56]
887	K00891	262748	297913	353787	497008	0.03	0.03	0.03	0.04	9100	Metabolism	9105	Amino acid metabolism	ko00400	[PATH:ko00400]	Phenylalanine
888	K00901	105757	127808	100680	165479	0.07	0.07	0.05	0.07	9100	Metabolism	9103	Lipid metabolism	ko00561	[PATH:ko00561]	Glycerolipid metabolism	dgkA
889	K00901	105757	127808	100680	165479	0.07	0.07	0.05	0.07	9130	Environmental Information Processing	9132	Signal transduction	ko04072	[PATH:ko04072]	Phospholipase D signaling pathway	dgkA
890	K00901	105757	127808	100680	165479	0.07	0.07	0.05	0.07	9160	Human Diseases	9161	Cancer: overview	ko05231	[PATH:ko05231]	Choline metabolism in cancer	dgkA
891	K00901	105757	127808	100680	165479	0.07	0.07	0.05	0.07	9130	Environmental Information Processing	9132	Signal transduction	ko04070	[PATH:ko04070]	Phosphatidylinositol signaling system	dgkA
892	K00901	105757	127808	100680	165479	0.07	0.07	0.05	0.07	9150	Organismal Systems	9158	Development and regeneration	ko04361	[PATH:ko04361]	Axon regeneration	dgkA
893	K00901	105757	127808	100680	165479	0.07	0.07	0.05	0.07	9100	Metabolism	9103	Lipid metabolism	ko00564	[PATH:ko00564]	Glycerophospholipid metabolism	dgkA
894	K00912	183283	182290	266211	234866	0.04	0.03	0.04	0.03	9100	Metabolism	9107	Glycan biosynthesis and metabolism	ko00540	[PATH:ko00540]	Lipopolysaccharide biosynthesis	lpxK	tetraacyldisaccharide 4'-kinase [EC:2.7.1.130]
895	K00912	183283	182290	266211	234866	0.04	0.03	0.04	0.03	9180	Brite Hierarchies	9181	Protein families: metabolism	ko01005	[BR:ko01005]	Lipopolysaccharide biosynthesis proteins	lpxK	tetraacyldisaccharide 4'-kinase [EC:2.7.1.130]
896	K00919	250479	314545	388968	516044	0.03	0.03	0.03	0.04	9100	Metabolism	9109	Metabolism of terpenoids and polyketides	ko00900	[PATH:ko00900]	Terpenoid backbone biosynthesis	ispE	4-diphosphocytidyl-2-C-methyl-D-erythritol kinase [EC:2.7.1.148]
897	K00924	69597.6	75764.1	57293.1	181155	0.01	0.01	0	0.01	9190	Not Included in Pathway or Brite	9191	Unclassified: metabolism	ko99980		Enzymes with EC numbers	E2.7.1.-	kinase [EC:2.7.1.-]
898	K00925	208593	186557	274065	229106	0.11	0.08	0.12	0.08	9100	Metabolism	9102	Energy metabolism	ko00720	[PATH:ko00720]	Carbon fixation pathways in prokaryotes	ackA	acetate kinase [EC:2.7.2.1]
899	K00925	208593	186557	274065	229106	0.11	0.08	0.12	0.08	9100	Metabolism	9102	Energy metabolism	ko00680	[PATH:ko00680]	Methane metabolism	ackA	acetate kinase [EC:2.7.2.1]
900	K00925	208593	186557	274065	229106	0.11	0.08	0.12	0.08	9100	Metabolism	9106	Metabolism of other amino acids	ko00430	[PATH:ko00430]	Taurine and hypotaurine metabolism	ackA	acetate kinase [EC:2.7.2.1]
901	K00925	208593	186557	274065	229106	0.11	0.08	0.12	0.08	9100	Metabolism	9101	Carbohydrate metabolism	ko00620	[PATH:ko00620]	Pyruvate metabolism	ackA	acetate kinase [EC:2.7.2.1]
902	K00925	208593	186557	274065	229106	0.11	0.08	0.12	0.08	9100	Metabolism	9101	Carbohydrate metabolism	ko00640	[PATH:ko00640]	Propanoate metabolism	ackA	acetate kinase [EC:2.7.2.1]
903	K00926	133881	208498	208670	166013	0.04	0.05	0.05	0.04	9100	Metabolism	9104	Nucleotide metabolism	ko00230	[PATH:ko00230]	Purine metabolism	arcC	carbamate kinase [EC:2.7.2.2]
904	K00926	133881	208498	208670	166013	0.04	0.05	0.05	0.04	9100	Metabolism	9102	Energy metabolism	ko00910	[PATH:ko00910]	Nitrogen metabolism	arcC	carbamate kinase [EC:2.7.2.2]
905	K00926	133881	208498	208670	166013	0.04	0.05	0.05	0.04	9100	Metabolism	9105	Amino acid metabolism	ko00220	[PATH:ko00220]	Arginine biosynthesis	arcC	carbamate kinase [EC:2.7.2.2]
906	K00927	369893	489899	545550	631366	0.15	0.17	0.18	0.18	9180	Brite Hierarchies	9183	Protein families: signaling and cellular processes	ko04147	[BR:ko04147]	Exosome	PGK
907	K00927	369893	489899	545550	631366	0.15	0.17	0.18	0.18	9130	Environmental Information Processing	9132	Signal transduction	ko04066	[PATH:ko04066]	HIF-1 signaling pathway	PGK
908	K00927	369893	489899	545550	631366	0.15	0.17	0.18	0.18	9100	Metabolism	9101	Carbohydrate metabolism	ko00010	[PATH:ko00010]	Glycolysis / Gluconeogenesis	PGK
909	K00927	369893	489899	545550	631366	0.15	0.17	0.18	0.18	9100	Metabolism	9102	Energy metabolism	ko00710	[PATH:ko00710]	Carbon fixation in photosynthetic organisms	PGK
910	K00928	383211	497210	560637	644948	0.16	0.17	0.19	0.19	9100	Metabolism	9105	Amino acid metabolism	ko00260	[PATH:ko00260]	Glycine
911	K00928	383211	497210	560637	644948	0.16	0.17	0.19	0.19	9100	Metabolism	9110	Biosynthesis of other secondary metabolites	ko00261	[PATH:ko00261]	Monobactam biosynthesis	lysC	aspartate kinase [EC:2.7.2.4]
912	K00928	383211	497210	560637	644948	0.16	0.17	0.19	0.19	9100	Metabolism	9105	Amino acid metabolism	ko00270	[PATH:ko00270]	Cysteine and methionine metabolism	lysC	aspartate kinase [EC:2.7.2.4]
913	K00928	383211	497210	560637	644948	0.16	0.17	0.19	0.19	9100	Metabolism	9105	Amino acid metabolism	ko00300	[PATH:ko00300]	Lysine biosynthesis	lysC	aspartate kinase [EC:2.7.2.4]
914	K00930	270803	283705	346360	506630	0.03	0.02	0.03	0.04	9100	Metabolism	9105	Amino acid metabolism	ko00220	[PATH:ko00220]	Arginine biosynthesis	argB	acetylglutamate kinase [EC:2.7.2.8]
915	K00931	320025	435207	408866	543604	0.07	0.08	0.07	0.08	9100	Metabolism	9105	Amino acid metabolism	ko00330	[PATH:ko00330]	Arginine and proline metabolism	proB	glutamate 5-kinase [EC:2.7.2.11]
916	K00931	320025	435207	408866	543604	0.07	0.08	0.07	0.08	9100	Metabolism	9110	Biosynthesis of other secondary metabolites	ko00332	[PATH:ko00332]	Carbapenem biosynthesis	proB	glutamate 5-kinase [EC:2.7.2.11]
917	K00936	216289	277025	288567	326875	0.05	0.05	0.05	0.05	9180	Brite Hierarchies	9183	Protein families: signaling and cellular processes	ko02022	[BR:ko02022]	Two-component system	pdtaS	two-component system
918	K00936	216289	277025	288567	326875	0.05	0.05	0.05	0.05	9180	Brite Hierarchies	9181	Protein families: metabolism	ko01000	[BR:ko01000]/01001 Protein kinases	Enzymes	pdtaS	two-component system
919	K00937	147089	106340	106291	155659	0.05	0.03	0.03	0.03	9100	Metabolism	9102	Energy metabolism	ko00190	[PATH:ko00190]	Oxidative phosphorylation	ppk	polyphosphate kinase [EC:2.7.4.1]
920	K00937	147089	106340	106291	155659	0.05	0.03	0.03	0.03	9180	Brite Hierarchies	9182	Protein families: genetic information processing	ko03019	[BR:ko03019]	Messenger RNA biogenesis	ppk	polyphosphate kinase [EC:2.7.4.1]
921	K00937	147089	106340	106291	155659	0.05	0.03	0.03	0.03	9120	Genetic Information Processing	9123	Folding
922	K00939	375823	492458	550448	666901	0.12	0.13	0.14	0.14	9100	Metabolism	9108	Metabolism of cofactors and vitamins	ko00730	[PATH:ko00730]	Thiamine metabolism	adk
923	K00939	375823	492458	550448	666901	0.12	0.13	0.14	0.14	9100	Metabolism	9104	Nucleotide metabolism	ko00230	[PATH:ko00230]	Purine metabolism	adk
924	K00939	375823	492458	550448	666901	0.12	0.13	0.14	0.14	9180	Brite Hierarchies	9183	Protein families: signaling and cellular processes	ko04147	[BR:ko04147]	Exosome	adk
925	K00940	354662	471219	523949	612608	0.19	0.21	0.22	0.22	9100	Metabolism	9104	Nucleotide metabolism	ko00240	[PATH:ko00240]	Pyrimidine metabolism	ndk
926	K00940	354662	471219	523949	612608	0.19	0.21	0.22	0.22	9100	Metabolism	9104	Nucleotide metabolism	ko00230	[PATH:ko00230]	Purine metabolism	ndk
927	K00940	354662	471219	523949	612608	0.19	0.21	0.22	0.22	9130	Environmental Information Processing	9132	Signal transduction	ko04016	[PATH:ko04016]	MAPK signaling pathway - plant	ndk
928	K00940	354662	471219	523949	612608	0.19	0.21	0.22	0.22	9180	Brite Hierarchies	9182	Protein families: genetic information processing	ko04131	[BR:ko04131]	Membrane trafficking	ndk
929	K00940	354662	471219	523949	612608	0.19	0.21	0.22	0.22	9100	Metabolism	9111	Xenobiotics biodegradation and metabolism	ko00983	[PATH:ko00983]	Drug metabolism - other enzymes	ndk
930	K00941	324561	381127	453498	415852	0.03	0.03	0.04	0.03	9100	Metabolism	9108	Metabolism of cofactors and vitamins	ko00730	[PATH:ko00730]	Thiamine metabolism	thiD	hydroxymethylpyrimidine/phosphomethylpyrimidine kinase [EC:2.7.1.49 2.7.4.7]
931	K00942	359245	470959	528000	612777	0.04	0.04	0.04	0.04	9100	Metabolism	9104	Nucleotide metabolism	ko00230	[PATH:ko00230]	Purine metabolism	E2.7.4.8
932	K00943	366738	475990	531667	626591	0.04	0.04	0.04	0.05	9100	Metabolism	9104	Nucleotide metabolism	ko00240	[PATH:ko00240]	Pyrimidine metabolism	tmk
933	K00945	366987	403195	524157	454250	0.04	0.04	0.04	0.03	9100	Metabolism	9104	Nucleotide metabolism	ko00240	[PATH:ko00240]	Pyrimidine metabolism	cmk	CMP/dCMP kinase [EC:2.7.4.25]
934	K00946	206035	402766	398022	469399	0.02	0.04	0.03	0.03	9100	Metabolism	9108	Metabolism of cofactors and vitamins	ko00730	[PATH:ko00730]	Thiamine metabolism	thiL	thiamine-monophosphate kinase [EC:2.7.4.16]
935	K00948	430978	569869	578383	671999	0.09	0.1	0.1	0.1	9100	Metabolism	9101	Carbohydrate metabolism	ko00030	[PATH:ko00030]	Pentose phosphate pathway	PRPS
936	K00948	430978	569869	578383	671999	0.09	0.1	0.1	0.1	9100	Metabolism	9104	Nucleotide metabolism	ko00230	[PATH:ko00230]	Purine metabolism	PRPS
937	K00949	181492	210781	207570	169099	0.02	0.02	0.02	0.01	9100	Metabolism	9108	Metabolism of cofactors and vitamins	ko00730	[PATH:ko00730]	Thiamine metabolism	thiN
938	K00950	336498	463521	527336	591397	0.04	0.04	0.04	0.04	9100	Metabolism	9108	Metabolism of cofactors and vitamins	ko00790	[PATH:ko00790]	Folate biosynthesis	folK	2-amino-4-hydroxy-6-hydroxymethyldihydropteridine diphosphokinase [EC:2.7.6.3]
939	K00951	391252	521924	588293	619842	0.04	0.05	0.05	0.04	9100	Metabolism	9104	Nucleotide metabolism	ko00230	[PATH:ko00230]	Purine metabolism	relA	GTP pyrophosphokinase [EC:2.7.6.5]
940	K00954	368493	474236	537438	614433	0.04	0.04	0.05	0.04	9100	Metabolism	9108	Metabolism of cofactors and vitamins	ko00770	[PATH:ko00770]	Pantothenate and CoA biosynthesis	E2.7.7.3A
941	K00955	53015.2	30902.2	36216.5	71975.8	0.02	0.01	0.01	0.02	9100	Metabolism	9104	Nucleotide metabolism	ko00230	[PATH:ko00230]	Purine metabolism	cysNC	bifunctional enzyme CysN/CysC [EC:2.7.7.4 2.7.1.25]
942	K00955	53015.2	30902.2	36216.5	71975.8	0.02	0.01	0.01	0.02	9100	Metabolism	9106	Metabolism of other amino acids	ko00450	[PATH:ko00450]	Selenocompound metabolism	cysNC	bifunctional enzyme CysN/CysC [EC:2.7.7.4 2.7.1.25]
943	K00955	53015.2	30902.2	36216.5	71975.8	0.02	0.01	0.01	0.02	9100	Metabolism	9110	Biosynthesis of other secondary metabolites	ko00261	[PATH:ko00261]	Monobactam biosynthesis	cysNC	bifunctional enzyme CysN/CysC [EC:2.7.7.4 2.7.1.25]
944	K00955	53015.2	30902.2	36216.5	71975.8	0.02	0.01	0.01	0.02	9100	Metabolism	9102	Energy metabolism	ko00920	[PATH:ko00920]	Sulfur metabolism	cysNC	bifunctional enzyme CysN/CysC [EC:2.7.7.4 2.7.1.25]
945	K00956	39259.8	71147.8	25099.1	39630.3	0.02	0.02	0.01	0.01	9100	Metabolism	9106	Metabolism of other amino acids	ko00450	[PATH:ko00450]	Selenocompound metabolism	cysN	sulfate adenylyltransferase subunit 1 [EC:2.7.7.4]
946	K00956	39259.8	71147.8	25099.1	39630.3	0.02	0.02	0.01	0.01	9100	Metabolism	9110	Biosynthesis of other secondary metabolites	ko00261	[PATH:ko00261]	Monobactam biosynthesis	cysN	sulfate adenylyltransferase subunit 1 [EC:2.7.7.4]
947	K00956	39259.8	71147.8	25099.1	39630.3	0.02	0.02	0.01	0.01	9100	Metabolism	9104	Nucleotide metabolism	ko00230	[PATH:ko00230]	Purine metabolism	cysN	sulfate adenylyltransferase subunit 1 [EC:2.7.7.4]
948	K00956	39259.8	71147.8	25099.1	39630.3	0.02	0.02	0.01	0.01	9100	Metabolism	9102	Energy metabolism	ko00920	[PATH:ko00920]	Sulfur metabolism	cysN	sulfate adenylyltransferase subunit 1 [EC:2.7.7.4]
949	K00957	89250.8	100527	59355.8	109918	0.04	0.04	0.02	0.03	9100	Metabolism	9104	Nucleotide metabolism	ko00230	[PATH:ko00230]	Purine metabolism	cysD	sulfate adenylyltransferase subunit 2 [EC:2.7.7.4]
950	K00957	89250.8	100527	59355.8	109918	0.04	0.04	0.02	0.03	9100	Metabolism	9106	Metabolism of other amino acids	ko00450	[PATH:ko00450]	Selenocompound metabolism	cysD	sulfate adenylyltransferase subunit 2 [EC:2.7.7.4]
951	K00957	89250.8	100527	59355.8	109918	0.04	0.04	0.02	0.03	9100	Metabolism	9110	Biosynthesis of other secondary metabolites	ko00261	[PATH:ko00261]	Monobactam biosynthesis	cysD	sulfate adenylyltransferase subunit 2 [EC:2.7.7.4]
952	K00957	89250.8	100527	59355.8	109918	0.04	0.04	0.02	0.03	9100	Metabolism	9102	Energy metabolism	ko00920	[PATH:ko00920]	Sulfur metabolism	cysD	sulfate adenylyltransferase subunit 2 [EC:2.7.7.4]
953	K00958	103160	74404.6	105688	159182	0.04	0.03	0.04	0.05	9100	Metabolism	9106	Metabolism of other amino acids	ko00450	[PATH:ko00450]	Selenocompound metabolism	sat
954	K00958	103160	74404.6	105688	159182	0.04	0.03	0.04	0.05	9100	Metabolism	9104	Nucleotide metabolism	ko00230	[PATH:ko00230]	Purine metabolism	sat
955	K00958	103160	74404.6	105688	159182	0.04	0.03	0.04	0.05	9100	Metabolism	9110	Biosynthesis of other secondary metabolites	ko00261	[PATH:ko00261]	Monobactam biosynthesis	sat
956	K00958	103160	74404.6	105688	159182	0.04	0.03	0.04	0.05	9100	Metabolism	9102	Energy metabolism	ko00920	[PATH:ko00920]	Sulfur metabolism	sat
957	K00962	368412	474100	536976	614145	0.12	0.12	0.14	0.13	9180	Brite Hierarchies	9182	Protein families: genetic information processing	ko03019	[BR:ko03019]	Messenger RNA biogenesis	pnp
958	K00962	368412	474100	536976	614145	0.12	0.12	0.14	0.13	9180	Brite Hierarchies	9182	Protein families: genetic information processing	ko03016	[BR:ko03016]	Transfer RNA biogenesis	pnp
959	K00962	368412	474100	536976	614145	0.12	0.12	0.14	0.13	9120	Genetic Information Processing	9123	Folding
960	K00963	253329	314743	313093	530201	0.13	0.14	0.13	0.19	9100	Metabolism	9107	Glycan biosynthesis and metabolism	ko00541	[PATH:ko00541]	O-Antigen nucleotide sugar biosynthesis	UGP2
961	K00963	253329	314743	313093	530201	0.13	0.14	0.13	0.19	9100	Metabolism	9101	Carbohydrate metabolism	ko00040	[PATH:ko00040]	Pentose and glucuronate interconversions	UGP2
962	K00963	253329	314743	313093	530201	0.13	0.14	0.13	0.19	9100	Metabolism	9101	Carbohydrate metabolism	ko00520	[PATH:ko00520]	Amino sugar and nucleotide sugar metabolism	UGP2
963	K00963	253329	314743	313093	530201	0.13	0.14	0.13	0.19	9100	Metabolism	9101	Carbohydrate metabolism	ko00500	[PATH:ko00500]	Starch and sucrose metabolism	UGP2
964	K00963	253329	314743	313093	530201	0.13	0.14	0.13	0.19	9100	Metabolism	9101	Carbohydrate metabolism	ko00052	[PATH:ko00052]	Galactose metabolism	UGP2
965	K00965	204777	159734	277100	356519	0.06	0.04	0.07	0.08	9100	Metabolism	9101	Carbohydrate metabolism	ko00052	[PATH:ko00052]	Galactose metabolism	galT
966	K00965	204777	159734	277100	356519	0.06	0.04	0.07	0.08	9150	Organismal Systems	9152	Endocrine system	ko04917	[PATH:ko04917]	Prolactin signaling pathway	galT
967	K00965	204777	159734	277100	356519	0.06	0.04	0.07	0.08	9100	Metabolism	9101	Carbohydrate metabolism	ko00520	[PATH:ko00520]	Amino sugar and nucleotide sugar metabolism	galT
968	K00966	119881	145996	212189	284793	0.03	0.03	0.04	0.04	9100	Metabolism	9101	Carbohydrate metabolism	ko00520	[PATH:ko00520]	Amino sugar and nucleotide sugar metabolism	GMPP	mannose-1-phosphate guanylyltransferase [EC:2.7.7.13]
969	K00966	119881	145996	212189	284793	0.03	0.03	0.04	0.04	9100	Metabolism	9101	Carbohydrate metabolism	ko00051	[PATH:ko00051]	Fructose and mannose metabolism	GMPP	mannose-1-phosphate guanylyltransferase [EC:2.7.7.13]
970	K00969	368179	472934	536666	616052	0.04	0.04	0.05	0.04	9100	Metabolism	9108	Metabolism of cofactors and vitamins	ko00760	[PATH:ko00760]	Nicotinate and nicotinamide metabolism	nadD	nicotinate-nucleotide adenylyltransferase [EC:2.7.7.18]
971	K00970	352177	439220	405692	564100	0.07	0.08	0.07	0.08	9180	Brite Hierarchies	9182	Protein families: genetic information processing	ko03019	[BR:ko03019]	Messenger RNA biogenesis	pcnB	poly(A) polymerase [EC:2.7.7.19]
972	K00970	352177	439220	405692	564100	0.07	0.08	0.07	0.08	9120	Genetic Information Processing	9123	Folding
973	K00971	179871	147078	185760	228609	0.06	0.04	0.05	0.05	9100	Metabolism	9101	Carbohydrate metabolism	ko00520	[PATH:ko00520]	Amino sugar and nucleotide sugar metabolism	manC
974	K00971	179871	147078	185760	228609	0.06	0.04	0.05	0.05	9100	Metabolism	9107	Glycan biosynthesis and metabolism	ko00541	[PATH:ko00541]	O-Antigen nucleotide sugar biosynthesis	manC
975	K00971	179871	147078	185760	228609	0.06	0.04	0.05	0.05	9100	Metabolism	9101	Carbohydrate metabolism	ko00051	[PATH:ko00051]	Fructose and mannose metabolism	manC
976	K00973	444224	526935	620707	702954	0.19	0.18	0.21	0.2	9100	Metabolism	9107	Glycan biosynthesis and metabolism	ko00541	[PATH:ko00541]	O-Antigen nucleotide sugar biosynthesis	rfbA
977	K00973	444224	526935	620707	702954	0.19	0.18	0.21	0.2	9100	Metabolism	9110	Biosynthesis of other secondary metabolites	ko00525	[PATH:ko00525]	Acarbose and validamycin biosynthesis	rfbA
978	K00973	444224	526935	620707	702954	0.19	0.18	0.21	0.2	9100	Metabolism	9110	Biosynthesis of other secondary metabolites	ko00521	[PATH:ko00521]	Streptomycin biosynthesis	rfbA
979	K00973	444224	526935	620707	702954	0.19	0.18	0.21	0.2	9100	Metabolism	9109	Metabolism of terpenoids and polyketides	ko00523	[PATH:ko00523]	Polyketide sugar unit biosynthesis	rfbA
980	K00974	365634	464472	523102	552881	0.08	0.08	0.09	0.08	9120	Genetic Information Processing	9122	Translation	ko03013	[PATH:ko03013]	RNA transport	cca	tRNA nucleotidyltransferase (CCA-adding enzyme) [EC:2.7.7.72 3.1.3.- 3.1.4.-]
981	K00974	365634	464472	523102	552881	0.08	0.08	0.09	0.08	9180	Brite Hierarchies	9182	Protein families: genetic information processing	ko03016	[BR:ko03016]	Transfer RNA biogenesis	cca	tRNA nucleotidyltransferase (CCA-adding enzyme) [EC:2.7.7.72 3.1.3.- 3.1.4.-]
982	K00975	317246	280188	405133	349519	0.1	0.07	0.1	0.08	9140	Cellular Processes	9145	Cellular community - prokaryotes	ko02026	[PATH:ko02026]	Biofilm formation - Escherichia coli	glgC	glucose-1-phosphate adenylyltransferase [EC:2.7.7.27]
983	K00975	317246	280188	405133	349519	0.1	0.07	0.1	0.08	9100	Metabolism	9101	Carbohydrate metabolism	ko00500	[PATH:ko00500]	Starch and sucrose metabolism	glgC	glucose-1-phosphate adenylyltransferase [EC:2.7.7.27]
984	K00975	317246	280188	405133	349519	0.1	0.07	0.1	0.08	9100	Metabolism	9101	Carbohydrate metabolism	ko00520	[PATH:ko00520]	Amino sugar and nucleotide sugar metabolism	glgC	glucose-1-phosphate adenylyltransferase [EC:2.7.7.27]
985	K00978	16060.7	43029.2	22704.3	29187.8	0.01	0.01	0.01	0.01	9100	Metabolism	9107	Glycan biosynthesis and metabolism	ko00541	[PATH:ko00541]	O-Antigen nucleotide sugar biosynthesis	rfbF	glucose-1-phosphate cytidylyltransferase [EC:2.7.7.33]
986	K00978	16060.7	43029.2	22704.3	29187.8	0.01	0.01	0.01	0.01	9100	Metabolism	9101	Carbohydrate metabolism	ko00500	[PATH:ko00500]	Starch and sucrose metabolism	rfbF	glucose-1-phosphate cytidylyltransferase [EC:2.7.7.33]
987	K00978	16060.7	43029.2	22704.3	29187.8	0.01	0.01	0.01	0.01	9100	Metabolism	9101	Carbohydrate metabolism	ko00520	[PATH:ko00520]	Amino sugar and nucleotide sugar metabolism	rfbF	glucose-1-phosphate cytidylyltransferase [EC:2.7.7.33]
988	K00979	185576	185925	287170	236790	0.04	0.03	0.05	0.03	9100	Metabolism	9107	Glycan biosynthesis and metabolism	ko00540	[PATH:ko00540]	Lipopolysaccharide biosynthesis	kdsB	3-deoxy-manno-octulosonate cytidylyltransferase (CMP-KDO synthetase) [EC:2.7.7.38]
989	K00979	185576	185925	287170	236790	0.04	0.03	0.05	0.03	9180	Brite Hierarchies	9181	Protein families: metabolism	ko01005	[BR:ko01005]	Lipopolysaccharide biosynthesis proteins	kdsB	3-deoxy-manno-octulosonate cytidylyltransferase (CMP-KDO synthetase) [EC:2.7.7.38]
990	K00981	384836	483674	537117	643831	0.08	0.08	0.09	0.09	9100	Metabolism	9103	Lipid metabolism	ko00564	[PATH:ko00564]	Glycerophospholipid metabolism	E2.7.7.41
991	K00981	384836	483674	537117	643831	0.08	0.08	0.09	0.09	9130	Environmental Information Processing	9132	Signal transduction	ko04070	[PATH:ko04070]	Phosphatidylinositol signaling system	E2.7.7.41
992	K00982	119528	116820	73284.9	161716	0.01	0.01	0.01	0.01	9190	Not Included in Pathway or Brite	9191	Unclassified: metabolism	ko99980		Enzymes with EC numbers	glnE	[glutamine synthetase] adenylyltransferase / [glutamine synthetase]-adenylyl-L-tyrosine phosphorylase [EC:2.7.7.42 2.7.7.89]
993	K00983	28893	32609	33080.9	26349.6	0.01	0.01	0.01	0	9100	Metabolism	9107	Glycan biosynthesis and metabolism	ko00541	[PATH:ko00541]	O-Antigen nucleotide sugar biosynthesis	neuA
994	K00983	28893	32609	33080.9	26349.6	0.01	0.01	0.01	0	9100	Metabolism	9101	Carbohydrate metabolism	ko00520	[PATH:ko00520]	Amino sugar and nucleotide sugar metabolism	neuA
995	K00989	264791	294045	350565	542233	0.03	0.03	0.03	0.04	9180	Brite Hierarchies	9182	Protein families: genetic information processing	ko03016	[BR:ko03016]	Transfer RNA biogenesis	rph	ribonuclease PH [EC:2.7.7.56]
996	K00990	142938	140029	111877	172151	0.01	0.01	0.01	0.01	9130	Environmental Information Processing	9132	Signal transduction	ko02020	[PATH:ko02020]	Two-component system	glnD	[protein-PII] uridylyltransferase [EC:2.7.7.59]
997	K00991	225636	298711	344043	482682	0.02	0.03	0.03	0.03	9100	Metabolism	9109	Metabolism of terpenoids and polyketides	ko00900	[PATH:ko00900]	Terpenoid backbone biosynthesis	ispD	2-C-methyl-D-erythritol 4-phosphate cytidylyltransferase [EC:2.7.7.60]
998	K00992	49572.5	63007.9	31967.6	44775.7	0.01	0.01	0	0	9100	Metabolism	9101	Carbohydrate metabolism	ko00520	[PATH:ko00520]	Amino sugar and nucleotide sugar metabolism	murU	N-acetyl-alpha-D-muramate 1-phosphate uridylyltransferase [EC:2.7.7.99]
999	K00995	480090	478888	689947	752942	0.05	0.04	0.06	0.05	9100	Metabolism	9103	Lipid metabolism	ko00564	[PATH:ko00564]	Glycerophospholipid metabolism	pgsA
1000	K00997	336532	453560	427564	581520	0.04	0.04	0.04	0.04	9100	Metabolism	9108	Metabolism of cofactors and vitamins	ko00770	[PATH:ko00770]	Pantothenate and CoA biosynthesis	acpS	holo-[acyl-carrier protein] synthase [EC:2.7.8.7]
1001	K01000	361946	401906	513929	438112	0.11	0.11	0.13	0.09	9160	Human Diseases	9175	Drug resistance: antimicrobial	ko01502	[PATH:ko01502]	Vancomycin resistance	mraY	phospho-N-acetylmuramoyl-pentapeptide-transferase [EC:2.7.8.13]
1002	K01000	361946	401906	513929	438112	0.11	0.11	0.13	0.09	9100	Metabolism	9107	Glycan biosynthesis and metabolism	ko00550	[PATH:ko00550]	Peptidoglycan biosynthesis	mraY	phospho-N-acetylmuramoyl-pentapeptide-transferase [EC:2.7.8.13]
1003	K01000	361946	401906	513929	438112	0.11	0.11	0.13	0.09	9180	Brite Hierarchies	9181	Protein families: metabolism	ko01011	[BR:ko01011]	Peptidoglycan biosynthesis and degradation proteins	mraY	phospho-N-acetylmuramoyl-pentapeptide-transferase [EC:2.7.8.13]
1004	K01006	339514	346958	535543	415413	0.14	0.12	0.18	0.12	9100	Metabolism	9101	Carbohydrate metabolism	ko00620	[PATH:ko00620]	Pyruvate metabolism	ppdK	pyruvate
1005	K01006	339514	346958	535543	415413	0.14	0.12	0.18	0.12	9100	Metabolism	9102	Energy metabolism	ko00720	[PATH:ko00720]	Carbon fixation pathways in prokaryotes	ppdK	pyruvate
1006	K01006	339514	346958	535543	415413	0.14	0.12	0.18	0.12	9100	Metabolism	9102	Energy metabolism	ko00710	[PATH:ko00710]	Carbon fixation in photosynthetic organisms	ppdK	pyruvate
1007	K01006	339514	346958	535543	415413	0.14	0.12	0.18	0.12	9100	Metabolism	9101	Carbohydrate metabolism	ko00010	[PATH:ko00010]	Glycolysis / Gluconeogenesis	ppdK	pyruvate
1008	K01007	223336	306779	238104	344273	0.09	0.11	0.08	0.1	9100	Metabolism	9101	Carbohydrate metabolism	ko00010	[PATH:ko00010]	Glycolysis / Gluconeogenesis	pps
1009	K01007	223336	306779	238104	344273	0.09	0.11	0.08	0.1	9100	Metabolism	9101	Carbohydrate metabolism	ko00620	[PATH:ko00620]	Pyruvate metabolism	pps
1010	K01007	223336	306779	238104	344273	0.09	0.11	0.08	0.1	9100	Metabolism	9102	Energy metabolism	ko00680	[PATH:ko00680]	Methane metabolism	pps
1011	K01007	223336	306779	238104	344273	0.09	0.11	0.08	0.1	9100	Metabolism	9102	Energy metabolism	ko00720	[PATH:ko00720]	Carbon fixation pathways in prokaryotes	pps
1012	K01008	245987	343505	348720	486701	0.05	0.06	0.06	0.07	9100	Metabolism	9106	Metabolism of other amino acids	ko00450	[PATH:ko00450]	Selenocompound metabolism	selD
1013	K01008	245987	343505	348720	486701	0.05	0.06	0.06	0.07	9180	Brite Hierarchies	9182	Protein families: genetic information processing	ko03016	[BR:ko03016]	Transfer RNA biogenesis	selD
1014	K01011	296246	261737	213998	262573	0.09	0.07	0.05	0.06	9100	Metabolism	9102	Energy metabolism	ko00920	[PATH:ko00920]	Sulfur metabolism	TST
1015	K01011	296246	261737	213998	262573	0.09	0.07	0.05	0.06	9120	Genetic Information Processing	9123	Folding
1016	K01011	296246	261737	213998	262573	0.09	0.07	0.05	0.06	9100	Metabolism	9105	Amino acid metabolism	ko00270	[PATH:ko00270]	Cysteine and methionine metabolism	TST
1017	K01012	273219	271267	332857	306909	0.03	0.02	0.03	0.02	9100	Metabolism	9108	Metabolism of cofactors and vitamins	ko00780	[PATH:ko00780]	Biotin metabolism	bioB	biotin synthase [EC:2.8.1.6]
1018	K01026	9887.67	36204.7	517.48	6099.41	0	0.01	0	0	9100	Metabolism	9101	Carbohydrate metabolism	ko00640	[PATH:ko00640]	Propanoate metabolism	pct	propionate CoA-transferase [EC:2.8.3.1]
1019	K01026	9887.67	36204.7	517.48	6099.41	0	0.01	0	0	9100	Metabolism	9101	Carbohydrate metabolism	ko00620	[PATH:ko00620]	Pyruvate metabolism	pct	propionate CoA-transferase [EC:2.8.3.1]
1020	K01026	9887.67	36204.7	517.48	6099.41	0	0.01	0	0	9100	Metabolism	9111	Xenobiotics biodegradation and metabolism	ko00643	[PATH:ko00643]	Styrene degradation	pct	propionate CoA-transferase [EC:2.8.3.1]
1021	K01028	26617.1	61355.5	8887.74	34087.5	0.01	0.02	0	0.01	9100	Metabolism	9101	Carbohydrate metabolism	ko00650	[PATH:ko00650]	Butanoate metabolism	E2.8.3.5A
1022	K01028	26617.1	61355.5	8887.74	34087.5	0.01	0.02	0	0.01	9100	Metabolism	9105	Amino acid metabolism	ko00280	[PATH:ko00280]	Valine
1023	K01028	26617.1	61355.5	8887.74	34087.5	0.01	0.02	0	0.01	9100	Metabolism	9103	Lipid metabolism	ko00072	[PATH:ko00072]	Synthesis and degradation of ketone bodies	E2.8.3.5A
1024	K01029	32618.9	97111.5	14371.7	36674.5	0.01	0.03	0	0.01	9100	Metabolism	9101	Carbohydrate metabolism	ko00650	[PATH:ko00650]	Butanoate metabolism	E2.8.3.5B
1025	K01029	32618.9	97111.5	14371.7	36674.5	0.01	0.03	0	0.01	9100	Metabolism	9103	Lipid metabolism	ko00072	[PATH:ko00072]	Synthesis and degradation of ketone bodies	E2.8.3.5B
1026	K01029	32618.9	97111.5	14371.7	36674.5	0.01	0.03	0	0.01	9100	Metabolism	9105	Amino acid metabolism	ko00280	[PATH:ko00280]	Valine
1027	K01034	6876.92	34645.1	5513.53	7481.3	0	0.02	0	0	9100	Metabolism	9101	Carbohydrate metabolism	ko00640	[PATH:ko00640]	Propanoate metabolism	atoD	acetate CoA/acetoacetate CoA-transferase alpha subunit [EC:2.8.3.8 2.8.3.9]
1028	K01034	6876.92	34645.1	5513.53	7481.3	0	0.02	0	0	9100	Metabolism	9111	Xenobiotics biodegradation and metabolism	ko00627	[PATH:ko00627]	Aminobenzoate degradation	atoD	acetate CoA/acetoacetate CoA-transferase alpha subunit [EC:2.8.3.8 2.8.3.9]
1029	K01034	6876.92	34645.1	5513.53	7481.3	0	0.02	0	0	9100	Metabolism	9105	Amino acid metabolism	ko00310	[PATH:ko00310]	Lysine degradation	atoD	acetate CoA/acetoacetate CoA-transferase alpha subunit [EC:2.8.3.8 2.8.3.9]
1030	K01034	6876.92	34645.1	5513.53	7481.3	0	0.02	0	0	9130	Environmental Information Processing	9132	Signal transduction	ko02020	[PATH:ko02020]	Two-component system	atoD	acetate CoA/acetoacetate CoA-transferase alpha subunit [EC:2.8.3.8 2.8.3.9]
1031	K01034	6876.92	34645.1	5513.53	7481.3	0	0.02	0	0	9100	Metabolism	9101	Carbohydrate metabolism	ko00650	[PATH:ko00650]	Butanoate metabolism	atoD	acetate CoA/acetoacetate CoA-transferase alpha subunit [EC:2.8.3.8 2.8.3.9]
1032	K01039	107519	176875	129512	110958	0.02	0.03	0.02	0.02	9100	Metabolism	9111	Xenobiotics biodegradation and metabolism	ko00643	[PATH:ko00643]	Styrene degradation	gctA	glutaconate CoA-transferase
1033	K01039	107519	176875	129512	110958	0.02	0.03	0.02	0.02	9100	Metabolism	9101	Carbohydrate metabolism	ko00650	[PATH:ko00650]	Butanoate metabolism	gctA	glutaconate CoA-transferase
1034	K01040	103470	160540	125679	66847.6	0.02	0.03	0.02	0.01	9100	Metabolism	9101	Carbohydrate metabolism	ko00650	[PATH:ko00650]	Butanoate metabolism	gctB	glutaconate CoA-transferase
1035	K01040	103470	160540	125679	66847.6	0.02	0.03	0.02	0.01	9100	Metabolism	9111	Xenobiotics biodegradation and metabolism	ko00643	[PATH:ko00643]	Styrene degradation	gctB	glutaconate CoA-transferase
1036	K01042	202807	239705	312594	253392	0.04	0.04	0.05	0.04	9100	Metabolism	9106	Metabolism of other amino acids	ko00450	[PATH:ko00450]	Selenocompound metabolism	selA	L-seryl-tRNA(Ser) seleniumtransferase [EC:2.9.1.1]
1037	K01042	202807	239705	312594	253392	0.04	0.04	0.05	0.04	9120	Genetic Information Processing	9122	Translation	ko00970	[PATH:ko00970]	Aminoacyl-tRNA biosynthesis	selA	L-seryl-tRNA(Ser) seleniumtransferase [EC:2.9.1.1]
1038	K01053	77012.7	117861	32530.4	104502	0.03	0.04	0.01	0.03	9100	Metabolism	9101	Carbohydrate metabolism	ko00053	[PATH:ko00053]	Ascorbate and aldarate metabolism	gnl
1039	K01053	77012.7	117861	32530.4	104502	0.03	0.04	0.01	0.03	9100	Metabolism	9111	Xenobiotics biodegradation and metabolism	ko00930	[PATH:ko00930]	Caprolactam degradation	gnl
1040	K01053	77012.7	117861	32530.4	104502	0.03	0.04	0.01	0.03	9180	Brite Hierarchies	9183	Protein families: signaling and cellular processes	ko04147	[BR:ko04147]	Exosome	gnl
1041	K01053	77012.7	117861	32530.4	104502	0.03	0.04	0.01	0.03	9100	Metabolism	9101	Carbohydrate metabolism	ko00030	[PATH:ko00030]	Pentose phosphate pathway	gnl
1042	K01055	27255	110133	9916.49	35751	0	0.01	0	0	9100	Metabolism	9111	Xenobiotics biodegradation and metabolism	ko00362	[PATH:ko00362]	Benzoate degradation	pcaD	3-oxoadipate enol-lactonase [EC:3.1.1.24]
1043	K01056	368456	474363	537097	614304	0.04	0.04	0.05	0.04	9180	Brite Hierarchies	9182	Protein families: genetic information processing	ko03012	[BR:ko03012]	Translation factors	PTH1
1044	K01057	93323	78443.9	52829.1	98365.5	0.01	0.01	0	0.01	9100	Metabolism	9101	Carbohydrate metabolism	ko00030	[PATH:ko00030]	Pentose phosphate pathway	PGLS
1045	K01058	5059.74	18204.3	1556.61	6337.04	0	0.01	0	0	9100	Metabolism	9103	Lipid metabolism	ko00565	[PATH:ko00565]	Ether lipid metabolism	pldA	phospholipase A1/A2 [EC:3.1.1.32 3.1.1.4]
1046	K01058	5059.74	18204.3	1556.61	6337.04	0	0.01	0	0	9100	Metabolism	9103	Lipid metabolism	ko00564	[PATH:ko00564]	Glycerophospholipid metabolism	pldA	phospholipase A1/A2 [EC:3.1.1.32 3.1.1.4]
1047	K01058	5059.74	18204.3	1556.61	6337.04	0	0.01	0	0	9100	Metabolism	9103	Lipid metabolism	ko00590	[PATH:ko00590]	Arachidonic acid metabolism	pldA	phospholipase A1/A2 [EC:3.1.1.32 3.1.1.4]
1048	K01058	5059.74	18204.3	1556.61	6337.04	0	0.01	0	0	9100	Metabolism	9103	Lipid metabolism	ko00592	[PATH:ko00592]	alpha-Linolenic acid metabolism	pldA	phospholipase A1/A2 [EC:3.1.1.32 3.1.1.4]
1049	K01058	5059.74	18204.3	1556.61	6337.04	0	0.01	0	0	9100	Metabolism	9103	Lipid metabolism	ko00591	[PATH:ko00591]	Linoleic acid metabolism	pldA	phospholipase A1/A2 [EC:3.1.1.32 3.1.1.4]
1050	K01061	107145	104145	198448	149895	0.03	0.03	0.05	0.03	9100	Metabolism	9111	Xenobiotics biodegradation and metabolism	ko00361	[PATH:ko00361]	Chlorocyclohexane and chlorobenzene degradation	E3.1.1.45	carboxymethylenebutenolidase [EC:3.1.1.45]
1051	K01061	107145	104145	198448	149895	0.03	0.03	0.05	0.03	9100	Metabolism	9111	Xenobiotics biodegradation and metabolism	ko00364	[PATH:ko00364]	Fluorobenzoate degradation	E3.1.1.45	carboxymethylenebutenolidase [EC:3.1.1.45]
1052	K01061	107145	104145	198448	149895	0.03	0.03	0.05	0.03	9100	Metabolism	9111	Xenobiotics biodegradation and metabolism	ko00623	[PATH:ko00623]	Toluene degradation	E3.1.1.45	carboxymethylenebutenolidase [EC:3.1.1.45]
1053	K01066	31588.9	108753	10023.6	35287.6	0	0.01	0	0	9190	Not Included in Pathway or Brite	9191	Unclassified: metabolism	ko99980		Enzymes with EC numbers	aes	acetyl esterase [EC:3.1.1.-]
1054	K01069	77356.6	72237.6	43733.6	113309	0.01	0.01	0	0.01	9100	Metabolism	9101	Carbohydrate metabolism	ko00620	[PATH:ko00620]	Pyruvate metabolism	gloB
1055	K01070	33195.4	58490.6	6301.35	36355.7	0	0.01	0	0	9100	Metabolism	9102	Energy metabolism	ko00680	[PATH:ko00680]	Methane metabolism	frmB
1056	K01075	23079.9	48580.8	4702.23	36515.1	0	0.01	0	0.01	9100	Metabolism	9108	Metabolism of cofactors and vitamins	ko00130	[PATH:ko00130]	Ubiquinone and other terpenoid-quinone biosynthesis	E3.1.2.23	4-hydroxybenzoyl-CoA thioesterase [EC:3.1.2.23]
1057	K01075	23079.9	48580.8	4702.23	36515.1	0	0.01	0	0.01	9100	Metabolism	9111	Xenobiotics biodegradation and metabolism	ko00362	[PATH:ko00362]	Benzoate degradation	E3.1.2.23	4-hydroxybenzoyl-CoA thioesterase [EC:3.1.2.23]
1058	K01077	62633.4	120934	126027	81753.2	0.03	0.05	0.05	0.03	9100	Metabolism	9108	Metabolism of cofactors and vitamins	ko00730	[PATH:ko00730]	Thiamine metabolism	E3.1.3.1
1059	K01077	62633.4	120934	126027	81753.2	0.03	0.05	0.05	0.03	9180	Brite Hierarchies	9183	Protein families: signaling and cellular processes	ko00537	[BR:ko00537]	Glycosylphosphatidylinositol (GPI)-anchored proteins	E3.1.3.1
1060	K01077	62633.4	120934	126027	81753.2	0.03	0.05	0.05	0.03	9130	Environmental Information Processing	9132	Signal transduction	ko02020	[PATH:ko02020]	Two-component system	E3.1.3.1
1061	K01077	62633.4	120934	126027	81753.2	0.03	0.05	0.05	0.03	9100	Metabolism	9108	Metabolism of cofactors and vitamins	ko00790	[PATH:ko00790]	Folate biosynthesis	E3.1.3.1
1062	K01077	62633.4	120934	126027	81753.2	0.03	0.05	0.05	0.03	9180	Brite Hierarchies	9183	Protein families: signaling and cellular processes	ko04147	[BR:ko04147]	Exosome	E3.1.3.1
1063	K01079	89222.6	98212.5	45741.3	65589.1	0.03	0.03	0.01	0.01	9100	Metabolism	9102	Energy metabolism	ko00680	[PATH:ko00680]	Methane metabolism	serB
1064	K01079	89222.6	98212.5	45741.3	65589.1	0.03	0.03	0.01	0.01	9100	Metabolism	9105	Amino acid metabolism	ko00260	[PATH:ko00260]	Glycine
1065	K01079	89222.6	98212.5	45741.3	65589.1	0.03	0.03	0.01	0.01	9180	Brite Hierarchies	9181	Protein families: metabolism	ko01009	[BR:ko01009]	Protein phosphatases and associated proteins	serB
1066	K01081	71734.4	51115.7	24876.6	60950.8	0.02	0.01	0.01	0.01	9100	Metabolism	9108	Metabolism of cofactors and vitamins	ko00760	[PATH:ko00760]	Nicotinate and nicotinamide metabolism	E3.1.3.5	5'-nucleotidase [EC:3.1.3.5]
1067	K01081	71734.4	51115.7	24876.6	60950.8	0.02	0.01	0.01	0.01	9100	Metabolism	9104	Nucleotide metabolism	ko00240	[PATH:ko00240]	Pyrimidine metabolism	E3.1.3.5	5'-nucleotidase [EC:3.1.3.5]
1068	K01081	71734.4	51115.7	24876.6	60950.8	0.02	0.01	0.01	0.01	9100	Metabolism	9104	Nucleotide metabolism	ko00230	[PATH:ko00230]	Purine metabolism	E3.1.3.5	5'-nucleotidase [EC:3.1.3.5]
1069	K01082	64822.1	31447	43426.9	67958.5	0.01	0.01	0.01	0.01	9180	Brite Hierarchies	9182	Protein families: genetic information processing	ko03016	[BR:ko03016]	Transfer RNA biogenesis	cysQ
1070	K01082	64822.1	31447	43426.9	67958.5	0.01	0.01	0.01	0.01	9100	Metabolism	9102	Energy metabolism	ko00920	[PATH:ko00920]	Sulfur metabolism	cysQ
1071	K01087	36625.7	65224.7	17094.9	91585.1	0	0.01	0	0.01	9100	Metabolism	9101	Carbohydrate metabolism	ko00500	[PATH:ko00500]	Starch and sucrose metabolism	otsB	trehalose 6-phosphate phosphatase [EC:3.1.3.12]
1072	K01090	257186	142880	294254	343860	0.03	0.01	0.02	0.02	9190	Not Included in Pathway or Brite	9191	Unclassified: metabolism	ko99980		Enzymes with EC numbers	E3.1.3.16	protein phosphatase [EC:3.1.3.16]
1073	K01091	407476	403213	340973	469478	0.04	0.04	0.03	0.03	9100	Metabolism	9101	Carbohydrate metabolism	ko00630	[PATH:ko00630]	Glyoxylate and dicarboxylate metabolism	gph	phosphoglycolate phosphatase [EC:3.1.3.18]
1074	K01092	437203	431872	597493	574798	0.14	0.11	0.15	0.12	9100	Metabolism	9101	Carbohydrate metabolism	ko00562	[PATH:ko00562]	Inositol phosphate metabolism	E3.1.3.25
1075	K01092	437203	431872	597493	574798	0.14	0.11	0.15	0.12	9100	Metabolism	9110	Biosynthesis of other secondary metabolites	ko00521	[PATH:ko00521]	Streptomycin biosynthesis	E3.1.3.25
1076	K01092	437203	431872	597493	574798	0.14	0.11	0.15	0.12	9130	Environmental Information Processing	9132	Signal transduction	ko04070	[PATH:ko04070]	Phosphatidylinositol signaling system	E3.1.3.25
1077	K01095	153765	153709	243147	193102	0.02	0.01	0.02	0.01	9100	Metabolism	9103	Lipid metabolism	ko00564	[PATH:ko00564]	Glycerophospholipid metabolism	pgpA	phosphatidylglycerophosphatase A [EC:3.1.3.27]
1078	K01101	92263.8	36561.5	88425.6	83972.8	0.01	0	0.01	0.01	9100	Metabolism	9111	Xenobiotics biodegradation and metabolism	ko00627	[PATH:ko00627]	Aminobenzoate degradation	E3.1.3.41	4-nitrophenyl phosphatase [EC:3.1.3.41]
1079	K01104	230128	153233	198385	290022	0.02	0.01	0.02	0.02	9130	Environmental Information Processing	9132	Signal transduction	ko02020	[PATH:ko02020]	Two-component system	E3.1.3.48	protein-tyrosine phosphatase [EC:3.1.3.48]
1080	K01113	34922.8	57537.2	24536.4	62217.8	0.01	0.01	0	0.01	9100	Metabolism	9108	Metabolism of cofactors and vitamins	ko00790	[PATH:ko00790]	Folate biosynthesis	phoD	alkaline phosphatase D [EC:3.1.3.1]
1081	K01113	34922.8	57537.2	24536.4	62217.8	0.01	0.01	0	0.01	9130	Environmental Information Processing	9132	Signal transduction	ko02020	[PATH:ko02020]	Two-component system	phoD	alkaline phosphatase D [EC:3.1.3.1]
1082	K01114	20062.1	107601	6946.18	22932.5	0.01	0.06	0	0.01	9150	Organismal Systems	9152	Endocrine system	ko04919	[PATH:ko04919]	Thyroid hormone signaling pathway	plc	phospholipase C [EC:3.1.4.3]
1083	K01114	20062.1	107601	6946.18	22932.5	0.01	0.06	0	0.01	9100	Metabolism	9103	Lipid metabolism	ko00565	[PATH:ko00565]	Ether lipid metabolism	plc	phospholipase C [EC:3.1.4.3]
1084	K01114	20062.1	107601	6946.18	22932.5	0.01	0.06	0	0.01	9100	Metabolism	9103	Lipid metabolism	ko00564	[PATH:ko00564]	Glycerophospholipid metabolism	plc	phospholipase C [EC:3.1.4.3]
1085	K01114	20062.1	107601	6946.18	22932.5	0.01	0.06	0	0.01	9140	Cellular Processes	9145	Cellular community - prokaryotes	ko02024	[PATH:ko02024]	Quorum sensing	plc	phospholipase C [EC:3.1.4.3]
1086	K01114	20062.1	107601	6946.18	22932.5	0.01	0.06	0	0.01	9180	Brite Hierarchies	9183	Protein families: signaling and cellular processes	ko02042	[BR:ko02042]	Bacterial toxins	plc	phospholipase C [EC:3.1.4.3]
1087	K01114	20062.1	107601	6946.18	22932.5	0.01	0.06	0	0.01	9100	Metabolism	9101	Carbohydrate metabolism	ko00562	[PATH:ko00562]	Inositol phosphate metabolism	plc	phospholipase C [EC:3.1.4.3]
1088	K01118	51758	167094	13113.7	66205.2	0.01	0.01	0	0	9190	Not Included in Pathway or Brite	9191	Unclassified: metabolism	ko99980		Enzymes with EC numbers	acpD
1089	K01119	19363.8	47295.4	15327	21271.6	0	0.01	0	0	9100	Metabolism	9104	Nucleotide metabolism	ko00230	[PATH:ko00230]	Purine metabolism	cpdB	2'
1090	K01119	19363.8	47295.4	15327	21271.6	0	0.01	0	0	9100	Metabolism	9104	Nucleotide metabolism	ko00240	[PATH:ko00240]	Pyrimidine metabolism	cpdB	2'
1091	K01126	374292	397045	420505	444777	0.04	0.03	0.04	0.03	9100	Metabolism	9103	Lipid metabolism	ko00564	[PATH:ko00564]	Glycerophospholipid metabolism	E3.1.4.46
1092	K01129	330875	462633	415776	584459	0.03	0.04	0.03	0.04	9100	Metabolism	9104	Nucleotide metabolism	ko00230	[PATH:ko00230]	Purine metabolism	dgt	dGTPase [EC:3.1.5.1]
1093	K01130	35606.2	28093.6	51135.1	106616	0	0	0	0.01	9100	Metabolism	9103	Lipid metabolism	ko00600	[PATH:ko00600]	Sphingolipid metabolism	E3.1.6.1	arylsulfatase [EC:3.1.6.1]
1094	K01134	18210.5	6859.99	9080.83	37383.8	0	0	0	0.01	9100	Metabolism	9103	Lipid metabolism	ko00600	[PATH:ko00600]	Sphingolipid metabolism	ARSA	arylsulfatase A [EC:3.1.6.8]
1095	K01134	18210.5	6859.99	9080.83	37383.8	0	0	0	0.01	9140	Cellular Processes	9141	Transport and catabolism	ko04142	[PATH:ko04142]	Lysosome	ARSA	arylsulfatase A [EC:3.1.6.8]
1096	K01141	22345.6	53896.1	17955.3	23293.6	0	0.01	0	0	9120	Genetic Information Processing	9124	Replication and repair	ko03430	[PATH:ko03430]	Mismatch repair	sbcB
1097	K01141	22345.6	53896.1	17955.3	23293.6	0	0.01	0	0	9180	Brite Hierarchies	9182	Protein families: genetic information processing	ko03400	[BR:ko03400]	DNA repair and recombination proteins	sbcB
1098	K01142	264218	270675	332705	284525	0.06	0.05	0.06	0.04	9180	Brite Hierarchies	9182	Protein families: genetic information processing	ko03400	[BR:ko03400]	DNA repair and recombination proteins	E3.1.11.2
1099	K01142	264218	270675	332705	284525	0.06	0.05	0.06	0.04	9120	Genetic Information Processing	9124	Replication and repair	ko03410	[PATH:ko03410]	Base excision repair	E3.1.11.2
1100	K01147	98282	90612.9	65062.5	51579.7	0.01	0.01	0.01	0	9180	Brite Hierarchies	9182	Protein families: genetic information processing	ko03016	[BR:ko03016]	Transfer RNA biogenesis	rnb	exoribonuclease II [EC:3.1.13.1]
1101	K01151	249440	355354	333260	471477	0.05	0.06	0.06	0.07	9180	Brite Hierarchies	9182	Protein families: genetic information processing	ko03400	[BR:ko03400]	DNA repair and recombination proteins	nfo	deoxyribonuclease IV [EC:3.1.21.2]
1102	K01151	249440	355354	333260	471477	0.05	0.06	0.06	0.07	9120	Genetic Information Processing	9124	Replication and repair	ko03410	[PATH:ko03410]	Base excision repair	nfo	deoxyribonuclease IV [EC:3.1.21.2]
1103	K01153	242646	185765	279245	311091	0.03	0.02	0.02	0.02	9180	Brite Hierarchies	9183	Protein families: signaling and cellular processes	ko02048	[BR:ko02048]	Prokaryotic defense system	hsdR	type I restriction enzyme
1104	K01154	205316	170963	266773	251534	0.02	0.01	0.02	0.02	9180	Brite Hierarchies	9183	Protein families: signaling and cellular processes	ko02048	[BR:ko02048]	Prokaryotic defense system	hsdS	type I restriction enzyme
1105	K01155	24145.3	71914.2	55424.9	108735	0	0.01	0	0.01	9180	Brite Hierarchies	9183	Protein families: signaling and cellular processes	ko02048	[BR:ko02048]	Prokaryotic defense system	E3.1.21.4	type II restriction enzyme [EC:3.1.21.4]
1106	K01156	62250.5	29965.6	33743.7	27975	0.01	0	0	0	9180	Brite Hierarchies	9183	Protein families: signaling and cellular processes	ko02048	[BR:ko02048]	Prokaryotic defense system	res	type III restriction enzyme [EC:3.1.21.5]
1107	K01159	367291	472093	524837	605818	0.08	0.08	0.09	0.09	9180	Brite Hierarchies	9182	Protein families: genetic information processing	ko03400	[BR:ko03400]	DNA repair and recombination proteins	ruvC	crossover junction endodeoxyribonuclease RuvC [EC:3.1.22.4]
1108	K01159	367291	472093	524837	605818	0.08	0.08	0.09	0.09	9120	Genetic Information Processing	9124	Replication and repair	ko03440	[PATH:ko03440]	Homologous recombination	ruvC	crossover junction endodeoxyribonuclease RuvC [EC:3.1.22.4]
1109	K01167	10376.7	39323.2	2707.12	11421.7	0	0.01	0	0	9180	Brite Hierarchies	9182	Protein families: genetic information processing	ko03019	[BR:ko03019]	Messenger RNA biogenesis	rnaSA	ribonuclease T1 [EC:4.6.1.24]
1110	K01167	10376.7	39323.2	2707.12	11421.7	0	0.01	0	0	9180	Brite Hierarchies	9182	Protein families: genetic information processing	ko03016	[BR:ko03016]	Transfer RNA biogenesis	rnaSA	ribonuclease T1 [EC:4.6.1.24]
1111	K01174	61408.4	69242.2	154685	125622	0.01	0.01	0.01	0.01	9190	Not Included in Pathway or Brite	9191	Unclassified: metabolism	ko99980		Enzymes with EC numbers	nuc	micrococcal nuclease [EC:3.1.31.1]
1112	K01179	380327	449405	502382	389067	0.08	0.08	0.08	0.06	9130	Environmental Information Processing	9132	Signal transduction	ko02020	[PATH:ko02020]	Two-component system	E3.2.1.4	endoglucanase [EC:3.2.1.4]
1113	K01179	380327	449405	502382	389067	0.08	0.08	0.08	0.06	9100	Metabolism	9101	Carbohydrate metabolism	ko00500	[PATH:ko00500]	Starch and sucrose metabolism	E3.2.1.4	endoglucanase [EC:3.2.1.4]
1114	K01185	14968.9	71463.5	20077.9	12546.8	0	0.01	0	0	9190	Not Included in Pathway or Brite	9191	Unclassified: metabolism	ko99980		Enzymes with EC numbers	E3.2.1.17	lysozyme [EC:3.2.1.17]
1115	K01187	115024	92008.7	117446	160603	0.02	0.02	0.02	0.02	9100	Metabolism	9101	Carbohydrate metabolism	ko00500	[PATH:ko00500]	Starch and sucrose metabolism	malZ	alpha-glucosidase [EC:3.2.1.20]
1116	K01187	115024	92008.7	117446	160603	0.02	0.02	0.02	0.02	9100	Metabolism	9101	Carbohydrate metabolism	ko00052	[PATH:ko00052]	Galactose metabolism	malZ	alpha-glucosidase [EC:3.2.1.20]
1117	K01190	55031.2	36258.4	44352.1	66563.3	0.02	0.01	0.01	0.01	9100	Metabolism	9101	Carbohydrate metabolism	ko00052	[PATH:ko00052]	Galactose metabolism	lacZ	beta-galactosidase [EC:3.2.1.23]
1118	K01190	55031.2	36258.4	44352.1	66563.3	0.02	0.01	0.01	0.01	9100	Metabolism	9107	Glycan biosynthesis and metabolism	ko00511	[PATH:ko00511]	Other glycan degradation	lacZ	beta-galactosidase [EC:3.2.1.23]
1119	K01190	55031.2	36258.4	44352.1	66563.3	0.02	0.01	0.01	0.01	9100	Metabolism	9103	Lipid metabolism	ko00600	[PATH:ko00600]	Sphingolipid metabolism	lacZ	beta-galactosidase [EC:3.2.1.23]
1120	K01191	61494.3	22347.1	33140	72506.4	0.01	0	0.01	0.01	9180	Brite Hierarchies	9182	Protein families: genetic information processing	ko04131	[BR:ko04131]	Membrane trafficking	MAN2C1	alpha-mannosidase [EC:3.2.1.24]
1121	K01191	61494.3	22347.1	33140	72506.4	0.01	0	0.01	0.01	9100	Metabolism	9107	Glycan biosynthesis and metabolism	ko00511	[PATH:ko00511]	Other glycan degradation	MAN2C1	alpha-mannosidase [EC:3.2.1.24]
1122	K01192	64839.4	12654.7	17181.8	60087.4	0.01	0	0	0.01	9100	Metabolism	9107	Glycan biosynthesis and metabolism	ko00511	[PATH:ko00511]	Other glycan degradation	E3.2.1.25
1123	K01192	64839.4	12654.7	17181.8	60087.4	0.01	0	0	0.01	9140	Cellular Processes	9141	Transport and catabolism	ko04142	[PATH:ko04142]	Lysosome	E3.2.1.25
1124	K01194	6451.22	34456.9	3925.78	14653.8	0	0.01	0	0	9100	Metabolism	9101	Carbohydrate metabolism	ko00500	[PATH:ko00500]	Starch and sucrose metabolism	TREH
1125	K01194	6451.22	34456.9	3925.78	14653.8	0	0.01	0	0	9180	Brite Hierarchies	9183	Protein families: signaling and cellular processes	ko00537	[BR:ko00537]	Glycosylphosphatidylinositol (GPI)-anchored proteins	TREH
1126	K01206	112312	47574.3	136086	178050	0.04	0.01	0.03	0.04	9180	Brite Hierarchies	9183	Protein families: signaling and cellular processes	ko04147	[BR:ko04147]	Exosome	FUCA	alpha-L-fucosidase [EC:3.2.1.51]
1127	K01206	112312	47574.3	136086	178050	0.04	0.01	0.03	0.04	9140	Cellular Processes	9141	Transport and catabolism	ko04142	[PATH:ko04142]	Lysosome	FUCA	alpha-L-fucosidase [EC:3.2.1.51]
1128	K01206	112312	47574.3	136086	178050	0.04	0.01	0.03	0.04	9100	Metabolism	9107	Glycan biosynthesis and metabolism	ko00511	[PATH:ko00511]	Other glycan degradation	FUCA	alpha-L-fucosidase [EC:3.2.1.51]
1129	K01207	262549	168497	320978	252580	0.08	0.04	0.08	0.05	9100	Metabolism	9107	Glycan biosynthesis and metabolism	ko00531	[PATH:ko00531]	Glycosaminoglycan degradation	nagZ	beta-N-acetylhexosaminidase [EC:3.2.1.52]
1130	K01207	262549	168497	320978	252580	0.08	0.04	0.08	0.05	9160	Human Diseases	9175	Drug resistance: antimicrobial	ko01501	[PATH:ko01501]	beta-Lactam resistance	nagZ	beta-N-acetylhexosaminidase [EC:3.2.1.52]
1131	K01207	262549	168497	320978	252580	0.08	0.04	0.08	0.05	9100	Metabolism	9101	Carbohydrate metabolism	ko00520	[PATH:ko00520]	Amino sugar and nucleotide sugar metabolism	nagZ	beta-N-acetylhexosaminidase [EC:3.2.1.52]
1132	K01209	79860.4	32018.7	38271.4	95826	0.01	0	0	0.01	9100	Metabolism	9101	Carbohydrate metabolism	ko00520	[PATH:ko00520]	Amino sugar and nucleotide sugar metabolism	abfA	alpha-L-arabinofuranosidase [EC:3.2.1.55]
1133	K01218	26082	6785	17136.7	6419.6	0.01	0	0	0	9140	Cellular Processes	9145	Cellular community - prokaryotes	ko02024	[PATH:ko02024]	Quorum sensing	gmuG	mannan endo-1
1134	K01218	26082	6785	17136.7	6419.6	0.01	0	0	0	9100	Metabolism	9101	Carbohydrate metabolism	ko00051	[PATH:ko00051]	Fructose and mannose metabolism	gmuG	mannan endo-1
1135	K01239	117699	150422	137529	165372	0.02	0.03	0.02	0.02	9100	Metabolism	9104	Nucleotide metabolism	ko00230	[PATH:ko00230]	Purine metabolism	iunH	purine nucleosidase [EC:3.2.2.1]
1136	K01239	117699	150422	137529	165372	0.02	0.03	0.02	0.02	9100	Metabolism	9108	Metabolism of cofactors and vitamins	ko00760	[PATH:ko00760]	Nicotinate and nicotinamide metabolism	iunH	purine nucleosidase [EC:3.2.2.1]
1137	K01243	39776.6	62397.1	46540.7	45678.2	0	0.01	0	0	9100	Metabolism	9105	Amino acid metabolism	ko00270	[PATH:ko00270]	Cysteine and methionine metabolism	mtnN
1138	K01246	96012.8	90378.1	35535	78661.6	0.02	0.02	0.01	0.01	9180	Brite Hierarchies	9182	Protein families: genetic information processing	ko03400	[BR:ko03400]	DNA repair and recombination proteins	tag	DNA-3-methyladenine glycosylase I [EC:3.2.2.20]
1139	K01246	96012.8	90378.1	35535	78661.6	0.02	0.02	0.01	0.01	9120	Genetic Information Processing	9124	Replication and repair	ko03410	[PATH:ko03410]	Base excision repair	tag	DNA-3-methyladenine glycosylase I [EC:3.2.2.20]
1140	K01247	67520.9	120436	116699	142894	0.01	0.02	0.02	0.02	9120	Genetic Information Processing	9124	Replication and repair	ko03410	[PATH:ko03410]	Base excision repair	alkA	DNA-3-methyladenine glycosylase II [EC:3.2.2.21]
1141	K01247	67520.9	120436	116699	142894	0.01	0.02	0.02	0.02	9180	Brite Hierarchies	9182	Protein families: genetic information processing	ko03400	[BR:ko03400]	DNA repair and recombination proteins	alkA	DNA-3-methyladenine glycosylase II [EC:3.2.2.21]
1142	K01251	352089	476378	536784	611090	0.11	0.13	0.14	0.13	9100	Metabolism	9105	Amino acid metabolism	ko00270	[PATH:ko00270]	Cysteine and methionine metabolism	E3.3.1.1
1143	K01251	352089	476378	536784	611090	0.11	0.13	0.14	0.13	9180	Brite Hierarchies	9183	Protein families: signaling and cellular processes	ko04147	[BR:ko04147]	Exosome	E3.3.1.1
1144	K01251	352089	476378	536784	611090	0.11	0.13	0.14	0.13	9180	Brite Hierarchies	9181	Protein families: metabolism	ko01009	[BR:ko01009]	Protein phosphatases and associated proteins	E3.3.1.1
1145	K01255	243478	239200	283166	452487	0.05	0.04	0.05	0.07	9100	Metabolism	9106	Metabolism of other amino acids	ko00480	[PATH:ko00480]	Glutathione metabolism	CARP
1146	K01255	243478	239200	283166	452487	0.05	0.04	0.05	0.07	9180	Brite Hierarchies	9181	Protein families: metabolism	ko01002	[BR:ko01002]	Peptidases and inhibitors	CARP
1147	K01256	104546	138857	59281	69027.4	0.02	0.02	0.01	0.01	9180	Brite Hierarchies	9181	Protein families: metabolism	ko01002	[BR:ko01002]	Peptidases and inhibitors	pepN	aminopeptidase N [EC:3.4.11.2]
1148	K01256	104546	138857	59281	69027.4	0.02	0.02	0.01	0.01	9100	Metabolism	9106	Metabolism of other amino acids	ko00480	[PATH:ko00480]	Glutathione metabolism	pepN	aminopeptidase N [EC:3.4.11.2]
1149	K01258	60975.5	33538.4	37860.5	74875.4	0.01	0	0	0.01	9180	Brite Hierarchies	9181	Protein families: metabolism	ko01002	[BR:ko01002]	Peptidases and inhibitors	pepT	tripeptide aminopeptidase [EC:3.4.11.4]
1150	K01259	51373.6	117121	33433.4	43841.7	0.01	0.02	0.01	0.01	9180	Brite Hierarchies	9181	Protein families: metabolism	ko01002	[BR:ko01002]	Peptidases and inhibitors	pip	proline iminopeptidase [EC:3.4.11.5]
1151	K01259	51373.6	117121	33433.4	43841.7	0.01	0.02	0.01	0.01	9100	Metabolism	9105	Amino acid metabolism	ko00330	[PATH:ko00330]	Arginine and proline metabolism	pip	proline iminopeptidase [EC:3.4.11.5]
1152	K01262	404340	497076	625640	699517	0.04	0.04	0.05	0.05	9180	Brite Hierarchies	9181	Protein families: metabolism	ko01002	[BR:ko01002]	Peptidases and inhibitors	pepP	Xaa-Pro aminopeptidase [EC:3.4.11.9]
1153	K01265	378966	506336	553860	660921	0.04	0.04	0.05	0.05	9180	Brite Hierarchies	9181	Protein families: metabolism	ko01002	[BR:ko01002]	Peptidases and inhibitors	map	methionyl aminopeptidase [EC:3.4.11.18]
1154	K01270	11500.2	41890.3	31526.4	34493.5	0	0.01	0.01	0	9180	Brite Hierarchies	9181	Protein families: metabolism	ko01002	[BR:ko01002]	Peptidases and inhibitors	pepD	dipeptidase D [EC:3.4.13.-]
1155	K01270	11500.2	41890.3	31526.4	34493.5	0	0.01	0.01	0	9100	Metabolism	9106	Metabolism of other amino acids	ko00480	[PATH:ko00480]	Glutathione metabolism	pepD	dipeptidase D [EC:3.4.13.-]
1156	K01271	64842	61675.2	61636.4	72257.4	0.01	0.01	0.01	0.01	9180	Brite Hierarchies	9181	Protein families: metabolism	ko01002	[BR:ko01002]	Peptidases and inhibitors	pepQ	Xaa-Pro dipeptidase [EC:3.4.13.9]
1157	K01273	130777	68632.6	181683	176092	0.04	0.02	0.05	0.04	9180	Brite Hierarchies	9183	Protein families: signaling and cellular processes	ko04147	[BR:ko04147]	Exosome	DPEP	membrane dipeptidase [EC:3.4.13.19]
1158	K01273	130777	68632.6	181683	176092	0.04	0.02	0.05	0.04	9180	Brite Hierarchies	9181	Protein families: metabolism	ko01002	[BR:ko01002]	Peptidases and inhibitors	DPEP	membrane dipeptidase [EC:3.4.13.19]
1159	K01273	130777	68632.6	181683	176092	0.04	0.02	0.05	0.04	9180	Brite Hierarchies	9183	Protein families: signaling and cellular processes	ko00537	[BR:ko00537]	Glycosylphosphatidylinositol (GPI)-anchored proteins	DPEP	membrane dipeptidase [EC:3.4.13.19]
1160	K01278	30374.9	40621.6	119590	48574.2	0.01	0.01	0.04	0.01	9180	Brite Hierarchies	9183	Protein families: signaling and cellular processes	ko04090	[BR:ko04090]	CD molecules	DPP4
1161	K01278	30374.9	40621.6	119590	48574.2	0.01	0.01	0.04	0.01	9150	Organismal Systems	9154	Digestive system	ko04974	[PATH:ko04974]	Protein digestion and absorption	DPP4
1162	K01278	30374.9	40621.6	119590	48574.2	0.01	0.01	0.04	0.01	9180	Brite Hierarchies	9183	Protein families: signaling and cellular processes	ko04147	[BR:ko04147]	Exosome	DPP4
1163	K01278	30374.9	40621.6	119590	48574.2	0.01	0.01	0.04	0.01	9180	Brite Hierarchies	9181	Protein families: metabolism	ko01002	[BR:ko01002]	Peptidases and inhibitors	DPP4
1164	K01284	16986.7	59487.7	21094.7	40132.4	0	0.01	0	0	9180	Brite Hierarchies	9181	Protein families: metabolism	ko01002	[BR:ko01002]	Peptidases and inhibitors	dcp	peptidyl-dipeptidase Dcp [EC:3.4.15.5]
1165	K01295	40011.5	72488.2	13524.7	64333.9	0	0.01	0	0	9180	Brite Hierarchies	9181	Protein families: metabolism	ko01002	[BR:ko01002]	Peptidases and inhibitors	cpg	glutamate carboxypeptidase [EC:3.4.17.11]
1166	K01297	95038.5	117556	101709	98636.2	0.02	0.02	0.02	0.01	9180	Brite Hierarchies	9181	Protein families: metabolism	ko01002	[BR:ko01002]	Peptidases and inhibitors	ldcA	muramoyltetrapeptide carboxypeptidase [EC:3.4.17.13]
1167	K01297	95038.5	117556	101709	98636.2	0.02	0.02	0.02	0.01	9180	Brite Hierarchies	9181	Protein families: metabolism	ko01011	[BR:ko01011]	Peptidoglycan biosynthesis and degradation proteins	ldcA	muramoyltetrapeptide carboxypeptidase [EC:3.4.17.13]
1168	K01299	90214.3	32154.5	53122.8	107056	0.01	0	0	0.01	9180	Brite Hierarchies	9181	Protein families: metabolism	ko01002	[BR:ko01002]	Peptidases and inhibitors	E3.4.17.19	carboxypeptidase Taq [EC:3.4.17.19]
1169	K01301	10849.5	297.5	71478.5	12791.3	0	0	0.01	0	9180	Brite Hierarchies	9181	Protein families: metabolism	ko01002	[BR:ko01002]	Peptidases and inhibitors	NAALAD	N-acetylated-alpha-linked acidic dipeptidase [EC:3.4.17.21]
1170	K01304	17280.5	73728.6	9666.7	10367	0	0.01	0	0	9180	Brite Hierarchies	9181	Protein families: metabolism	ko01002	[BR:ko01002]	Peptidases and inhibitors	pcp	pyroglutamyl-peptidase [EC:3.4.19.3]
1171	K01322	26788.2	41178.7	91366.4	51653.8	0.01	0.01	0.02	0.01	9180	Brite Hierarchies	9181	Protein families: metabolism	ko01002	[BR:ko01002]	Peptidases and inhibitors	PREP	prolyl oligopeptidase [EC:3.4.21.26]
1172	K01322	26788.2	41178.7	91366.4	51653.8	0.01	0.01	0.02	0.01	9150	Organismal Systems	9152	Endocrine system	ko04614	[PATH:ko04614]	Renin-angiotensin system	PREP	prolyl oligopeptidase [EC:3.4.21.26]
1173	K01338	682740	736933	912076	715226	0.14	0.13	0.15	0.1	9140	Cellular Processes	9143	Cell growth and death	ko04112	[PATH:ko04112]	Cell cycle - Caulobacter	lon	ATP-dependent Lon protease [EC:3.4.21.53]
1174	K01338	682740	736933	912076	715226	0.14	0.13	0.15	0.1	9180	Brite Hierarchies	9181	Protein families: metabolism	ko01002	[BR:ko01002]	Peptidases and inhibitors	lon	ATP-dependent Lon protease [EC:3.4.21.53]
1175	K01354	48768.9	32877.6	86340.3	77693.2	0.02	0.01	0.02	0.02	9160	Human Diseases	9174	Infectious disease: parasitic	ko05143	[PATH:ko05143]	African trypanosomiasis	ptrB	oligopeptidase B [EC:3.4.21.83]
1176	K01354	48768.9	32877.6	86340.3	77693.2	0.02	0.01	0.02	0.02	9180	Brite Hierarchies	9181	Protein families: metabolism	ko01002	[BR:ko01002]	Peptidases and inhibitors	ptrB	oligopeptidase B [EC:3.4.21.83]
1177	K01354	48768.9	32877.6	86340.3	77693.2	0.02	0.01	0.02	0.02	9160	Human Diseases	9174	Infectious disease: parasitic	ko05142	[PATH:ko05142]	Chagas disease	ptrB	oligopeptidase B [EC:3.4.21.83]
1178	K01356	344108	439707	461215	557773	0.07	0.08	0.08	0.08	9180	Brite Hierarchies	9182	Protein families: genetic information processing	ko03400	[BR:ko03400]	DNA repair and recombination proteins	lexA	repressor LexA [EC:3.4.21.88]
1179	K01356	344108	439707	461215	557773	0.07	0.08	0.08	0.08	9180	Brite Hierarchies	9181	Protein families: metabolism	ko01002	[BR:ko01002]	Peptidases and inhibitors	lexA	repressor LexA [EC:3.4.21.88]
1180	K01358	419571	492976	553419	663089	0.13	0.13	0.14	0.14	9180	Brite Hierarchies	9181	Protein families: metabolism	ko01002	[BR:ko01002]	Peptidases and inhibitors	clpP
1181	K01358	419571	492976	553419	663089	0.13	0.13	0.14	0.14	9140	Cellular Processes	9143	Cell growth and death	ko04112	[PATH:ko04112]	Cell cycle - Caulobacter	clpP
1182	K01358	419571	492976	553419	663089	0.13	0.13	0.14	0.14	9150	Organismal Systems	9149	Aging	ko04212	[PATH:ko04212]	Longevity regulating pathway - worm	clpP
1183	K01409	379029	490569	542321	632133	0.04	0.04	0.05	0.05	9180	Brite Hierarchies	9182	Protein families: genetic information processing	ko03016	[BR:ko03016]	Transfer RNA biogenesis	KAE1
1184	K01414	44389.8	65275.1	29307	47172	0	0.01	0	0	9180	Brite Hierarchies	9181	Protein families: metabolism	ko01002	[BR:ko01002]	Peptidases and inhibitors	prlC	oligopeptidase A [EC:3.4.24.70]
1185	K01419	221884	212181	359044	287951	0.02	0.02	0.03	0.02	9180	Brite Hierarchies	9181	Protein families: metabolism	ko01002	[BR:ko01002]	Peptidases and inhibitors	hslV
1186	K01420	407597	563192	588552	641986	0.04	0.05	0.05	0.05	9180	Brite Hierarchies	9182	Protein families: genetic information processing	ko03000	[BR:ko03000]	Transcription factors	fnr	CRP/FNR family transcriptional regulator
1187	K01424	106893	108143	73481.3	89978.4	0.02	0.02	0.01	0.01	9100	Metabolism	9105	Amino acid metabolism	ko00250	[PATH:ko00250]	Alanine
1188	K01424	106893	108143	73481.3	89978.4	0.02	0.02	0.01	0.01	9100	Metabolism	9106	Metabolism of other amino acids	ko00460	[PATH:ko00460]	Cyanoamino acid metabolism	E3.5.1.1
1189	K01425	20161.1	56709.5	9081.21	29883.7	0.02	0.04	0.01	0.02	9100	Metabolism	9105	Amino acid metabolism	ko00250	[PATH:ko00250]	Alanine
1190	K01425	20161.1	56709.5	9081.21	29883.7	0.02	0.04	0.01	0.02	9150	Organismal Systems	9155	Excretory system	ko04964	[PATH:ko04964]	Proximal tubule bicarbonate reclamation	glsA
1191	K01425	20161.1	56709.5	9081.21	29883.7	0.02	0.04	0.01	0.02	9100	Metabolism	9106	Metabolism of other amino acids	ko00471	[PATH:ko00471]	D-Glutamine and D-glutamate metabolism	glsA
1192	K01425	20161.1	56709.5	9081.21	29883.7	0.02	0.04	0.01	0.02	9150	Organismal Systems	9156	Nervous system	ko04724	[PATH:ko04724]	Glutamatergic synapse	glsA
1193	K01425	20161.1	56709.5	9081.21	29883.7	0.02	0.04	0.01	0.02	9160	Human Diseases	9161	Cancer: overview	ko05206	[PATH:ko05206]	MicroRNAs in cancer	glsA
1194	K01425	20161.1	56709.5	9081.21	29883.7	0.02	0.04	0.01	0.02	9150	Organismal Systems	9156	Nervous system	ko04727	[PATH:ko04727]	GABAergic synapse	glsA
1195	K01425	20161.1	56709.5	9081.21	29883.7	0.02	0.04	0.01	0.02	9160	Human Diseases	9161	Cancer: overview	ko05230	[PATH:ko05230]	Central carbon metabolism in cancer	glsA
1196	K01425	20161.1	56709.5	9081.21	29883.7	0.02	0.04	0.01	0.02	9130	Environmental Information Processing	9132	Signal transduction	ko02020	[PATH:ko02020]	Two-component system	glsA
1197	K01425	20161.1	56709.5	9081.21	29883.7	0.02	0.04	0.01	0.02	9100	Metabolism	9105	Amino acid metabolism	ko00220	[PATH:ko00220]	Arginine biosynthesis	glsA
1198	K01426	171301	131659	121577	173928	0.09	0.06	0.05	0.06	9100	Metabolism	9105	Amino acid metabolism	ko00360	[PATH:ko00360]	Phenylalanine metabolism	E3.5.1.4
1199	K01426	171301	131659	121577	173928	0.09	0.06	0.05	0.06	9100	Metabolism	9111	Xenobiotics biodegradation and metabolism	ko00643	[PATH:ko00643]	Styrene degradation	E3.5.1.4
1200	K01426	171301	131659	121577	173928	0.09	0.06	0.05	0.06	9100	Metabolism	9105	Amino acid metabolism	ko00380	[PATH:ko00380]	Tryptophan metabolism	E3.5.1.4
1201	K01426	171301	131659	121577	173928	0.09	0.06	0.05	0.06	9100	Metabolism	9111	Xenobiotics biodegradation and metabolism	ko00627	[PATH:ko00627]	Aminobenzoate degradation	E3.5.1.4
1202	K01426	171301	131659	121577	173928	0.09	0.06	0.05	0.06	9100	Metabolism	9105	Amino acid metabolism	ko00330	[PATH:ko00330]	Arginine and proline metabolism	E3.5.1.4
1203	K01428	61832.5	56872.3	29042	66977.6	0.03	0.02	0.01	0.02	9100	Metabolism	9105	Amino acid metabolism	ko00220	[PATH:ko00220]	Arginine biosynthesis	ureC	urease subunit alpha [EC:3.5.1.5]
1204	K01428	61832.5	56872.3	29042	66977.6	0.03	0.02	0.01	0.02	9100	Metabolism	9111	Xenobiotics biodegradation and metabolism	ko00791	[PATH:ko00791]	Atrazine degradation	ureC	urease subunit alpha [EC:3.5.1.5]
1205	K01428	61832.5	56872.3	29042	66977.6	0.03	0.02	0.01	0.02	9100	Metabolism	9104	Nucleotide metabolism	ko00230	[PATH:ko00230]	Purine metabolism	ureC	urease subunit alpha [EC:3.5.1.5]
1206	K01428	61832.5	56872.3	29042	66977.6	0.03	0.02	0.01	0.02	9160	Human Diseases	9171	Infectious disease: bacterial	ko05120	[PATH:ko05120]	Epithelial cell signaling in Helicobacter pylori infection	ureC	urease subunit alpha [EC:3.5.1.5]
1207	K01429	50461.7	53771.8	27474.3	63993.7	0.02	0.01	0.01	0.01	9100	Metabolism	9105	Amino acid metabolism	ko00220	[PATH:ko00220]	Arginine biosynthesis	ureB	urease subunit beta [EC:3.5.1.5]
1208	K01429	50461.7	53771.8	27474.3	63993.7	0.02	0.01	0.01	0.01	9100	Metabolism	9104	Nucleotide metabolism	ko00230	[PATH:ko00230]	Purine metabolism	ureB	urease subunit beta [EC:3.5.1.5]
1209	K01429	50461.7	53771.8	27474.3	63993.7	0.02	0.01	0.01	0.01	9100	Metabolism	9111	Xenobiotics biodegradation and metabolism	ko00791	[PATH:ko00791]	Atrazine degradation	ureB	urease subunit beta [EC:3.5.1.5]
1210	K01430	50576.7	53829.9	27748.3	64096.4	0.02	0.01	0.01	0.01	9100	Metabolism	9104	Nucleotide metabolism	ko00230	[PATH:ko00230]	Purine metabolism	ureA	urease subunit gamma [EC:3.5.1.5]
1211	K01430	50576.7	53829.9	27748.3	64096.4	0.02	0.01	0.01	0.01	9100	Metabolism	9105	Amino acid metabolism	ko00220	[PATH:ko00220]	Arginine biosynthesis	ureA	urease subunit gamma [EC:3.5.1.5]
1212	K01430	50576.7	53829.9	27748.3	64096.4	0.02	0.01	0.01	0.01	9100	Metabolism	9111	Xenobiotics biodegradation and metabolism	ko00791	[PATH:ko00791]	Atrazine degradation	ureA	urease subunit gamma [EC:3.5.1.5]
1213	K01433	52611.2	71625.1	26159	75753	0.01	0.01	0	0.01	9100	Metabolism	9108	Metabolism of cofactors and vitamins	ko00670	[PATH:ko00670]	One carbon pool by folate	purU	formyltetrahydrofolate deformylase [EC:3.5.1.10]
1214	K01433	52611.2	71625.1	26159	75753	0.01	0.01	0	0.01	9100	Metabolism	9101	Carbohydrate metabolism	ko00630	[PATH:ko00630]	Glyoxylate and dicarboxylate metabolism	purU	formyltetrahydrofolate deformylase [EC:3.5.1.10]
1215	K01434	114770	83206.9	142182	169645	0.02	0.01	0.02	0.02	9100	Metabolism	9110	Biosynthesis of other secondary metabolites	ko00311	[PATH:ko00311]	Penicillin and cephalosporin biosynthesis	pac	penicillin G amidase [EC:3.5.1.11]
1216	K01434	114770	83206.9	142182	169645	0.02	0.01	0.02	0.02	9180	Brite Hierarchies	9181	Protein families: metabolism	ko01002	[BR:ko01002]	Peptidases and inhibitors	pac	penicillin G amidase [EC:3.5.1.11]
1217	K01436	159657	51114.5	137601	184220	0.02	0	0.01	0.01	9180	Brite Hierarchies	9181	Protein families: metabolism	ko01002	[BR:ko01002]	Peptidases and inhibitors	yhaA	amidohydrolase [EC:3.5.1.-]
1218	K01438	97417.8	114876	124841	104550	0.01	0.01	0.01	0.01	9100	Metabolism	9105	Amino acid metabolism	ko00220	[PATH:ko00220]	Arginine biosynthesis	argE	acetylornithine deacetylase [EC:3.5.1.16]
1219	K01439	181317	143779	150824	199208	0.04	0.03	0.03	0.03	9100	Metabolism	9105	Amino acid metabolism	ko00300	[PATH:ko00300]	Lysine biosynthesis	dapE	succinyl-diaminopimelate desuccinylase [EC:3.5.1.18]
1220	K01439	181317	143779	150824	199208	0.04	0.03	0.03	0.03	9180	Brite Hierarchies	9181	Protein families: metabolism	ko01002	[BR:ko01002]	Peptidases and inhibitors	dapE	succinyl-diaminopimelate desuccinylase [EC:3.5.1.18]
1221	K01443	77953.8	32173.7	152233	105924	0.01	0	0.01	0.01	9100	Metabolism	9101	Carbohydrate metabolism	ko00520	[PATH:ko00520]	Amino sugar and nucleotide sugar metabolism	nagA
1222	K01448	335131	312094	353658	447960	0.11	0.08	0.09	0.1	9180	Brite Hierarchies	9182	Protein families: genetic information processing	ko03036	[BR:ko03036]	Chromosome and associated proteins	amiABC	N-acetylmuramoyl-L-alanine amidase [EC:3.5.1.28]
1223	K01448	335131	312094	353658	447960	0.11	0.08	0.09	0.1	9160	Human Diseases	9175	Drug resistance: antimicrobial	ko01503	[PATH:ko01503]	Cationic antimicrobial peptide (CAMP) resistance	amiABC	N-acetylmuramoyl-L-alanine amidase [EC:3.5.1.28]
1224	K01448	335131	312094	353658	447960	0.11	0.08	0.09	0.1	9180	Brite Hierarchies	9181	Protein families: metabolism	ko01011	[BR:ko01011]	Peptidoglycan biosynthesis and degradation proteins	amiABC	N-acetylmuramoyl-L-alanine amidase [EC:3.5.1.28]
1225	K01451	69758.9	199387	34898.8	63639.9	0.01	0.03	0.01	0.01	9180	Brite Hierarchies	9181	Protein families: metabolism	ko01002	[BR:ko01002]	Peptidases and inhibitors	hipO	hippurate hydrolase [EC:3.5.1.32]
1226	K01451	69758.9	199387	34898.8	63639.9	0.01	0.03	0.01	0.01	9100	Metabolism	9105	Amino acid metabolism	ko00360	[PATH:ko00360]	Phenylalanine metabolism	hipO	hippurate hydrolase [EC:3.5.1.32]
1227	K01462	413168	543748	552313	664521	0.04	0.05	0.05	0.05	9190	Not Included in Pathway or Brite	9191	Unclassified: metabolism	ko99980		Enzymes with EC numbers	PDF
1228	K01464	75982.1	70298	47826.3	88971.6	0.04	0.03	0.02	0.03	9180	Brite Hierarchies	9183	Protein families: signaling and cellular processes	ko04147	[BR:ko04147]	Exosome	DPYS
1229	K01464	75982.1	70298	47826.3	88971.6	0.04	0.03	0.02	0.03	9100	Metabolism	9108	Metabolism of cofactors and vitamins	ko00770	[PATH:ko00770]	Pantothenate and CoA biosynthesis	DPYS
1230	K01464	75982.1	70298	47826.3	88971.6	0.04	0.03	0.02	0.03	9100	Metabolism	9111	Xenobiotics biodegradation and metabolism	ko00983	[PATH:ko00983]	Drug metabolism - other enzymes	DPYS
1231	K01464	75982.1	70298	47826.3	88971.6	0.04	0.03	0.02	0.03	9100	Metabolism	9104	Nucleotide metabolism	ko00240	[PATH:ko00240]	Pyrimidine metabolism	DPYS
1232	K01464	75982.1	70298	47826.3	88971.6	0.04	0.03	0.02	0.03	9100	Metabolism	9106	Metabolism of other amino acids	ko00410	[PATH:ko00410]	beta-Alanine metabolism	DPYS
1233	K01465	414806	450202	475239	688556	0.04	0.04	0.04	0.05	9100	Metabolism	9104	Nucleotide metabolism	ko00240	[PATH:ko00240]	Pyrimidine metabolism	URA4
1234	K01468	141667	263485	321751	187216	0.01	0.02	0.03	0.01	9100	Metabolism	9105	Amino acid metabolism	ko00340	[PATH:ko00340]	Histidine metabolism	hutI
1235	K01470	120765	248855	178266	314044	0.01	0.02	0.01	0.02	9100	Metabolism	9105	Amino acid metabolism	ko00330	[PATH:ko00330]	Arginine and proline metabolism	E3.5.2.10	creatinine amidohydrolase [EC:3.5.2.10]
1236	K01473	106223	221879	126359	271779	0.01	0.02	0.01	0.02	9100	Metabolism	9105	Amino acid metabolism	ko00330	[PATH:ko00330]	Arginine and proline metabolism	hyuA	N-methylhydantoinase A [EC:3.5.2.14]
1237	K01474	106887	223218	128585	268632	0.01	0.02	0.01	0.02	9100	Metabolism	9105	Amino acid metabolism	ko00330	[PATH:ko00330]	Arginine and proline metabolism	hyuB	N-methylhydantoinase B [EC:3.5.2.14]
1238	K01476	74818.5	45273.8	88346.2	87494.3	0.02	0.01	0.02	0.02	9100	Metabolism	9105	Amino acid metabolism	ko00220	[PATH:ko00220]	Arginine biosynthesis	E3.5.3.1
1239	K01476	74818.5	45273.8	88346.2	87494.3	0.02	0.01	0.02	0.02	9100	Metabolism	9105	Amino acid metabolism	ko00330	[PATH:ko00330]	Arginine and proline metabolism	E3.5.3.1
1240	K01476	74818.5	45273.8	88346.2	87494.3	0.02	0.01	0.02	0.02	9160	Human Diseases	9174	Infectious disease: parasitic	ko05146	[PATH:ko05146]	Amoebiasis	E3.5.3.1
1241	K01479	20295.5	87950	20114	38353.9	0	0.01	0	0	9100	Metabolism	9105	Amino acid metabolism	ko00340	[PATH:ko00340]	Histidine metabolism	hutG	formiminoglutamase [EC:3.5.3.8]
1242	K01480	81118.1	58039.3	162461	122645	0.01	0.01	0.01	0.01	9100	Metabolism	9105	Amino acid metabolism	ko00330	[PATH:ko00330]	Arginine and proline metabolism	speB	agmatinase [EC:3.5.3.11]
1243	K01485	28504.6	26409.2	9823.56	31475.9	0.01	0	0	0	9100	Metabolism	9105	Amino acid metabolism	ko00330	[PATH:ko00330]	Arginine and proline metabolism	codA	cytosine/creatinine deaminase [EC:3.5.4.1 3.5.4.21]
1244	K01485	28504.6	26409.2	9823.56	31475.9	0.01	0	0	0	9100	Metabolism	9104	Nucleotide metabolism	ko00240	[PATH:ko00240]	Pyrimidine metabolism	codA	cytosine/creatinine deaminase [EC:3.5.4.1 3.5.4.21]
1245	K01486	173089	283165	208031	308795	0.02	0.02	0.02	0.02	9100	Metabolism	9104	Nucleotide metabolism	ko00230	[PATH:ko00230]	Purine metabolism	ade	adenine deaminase [EC:3.5.4.2]
1246	K01488	70362.9	74518.6	39461.6	80702.1	0.01	0.01	0.01	0.01	9100	Metabolism	9104	Nucleotide metabolism	ko00230	[PATH:ko00230]	Purine metabolism	add
1247	K01488	70362.9	74518.6	39461.6	80702.1	0.01	0.01	0.01	0.01	9160	Human Diseases	9163	Immune disease	ko05340	[PATH:ko05340]	Primary immunodeficiency	add
1248	K01489	238031	245579	368280	273992	0.05	0.04	0.06	0.04	9100	Metabolism	9111	Xenobiotics biodegradation and metabolism	ko00983	[PATH:ko00983]	Drug metabolism - other enzymes	cdd
1249	K01489	238031	245579	368280	273992	0.05	0.04	0.06	0.04	9100	Metabolism	9104	Nucleotide metabolism	ko00240	[PATH:ko00240]	Pyrimidine metabolism	cdd
1250	K01491	351074	461920	500230	597965	0.07	0.08	0.08	0.09	9100	Metabolism	9102	Energy metabolism	ko00720	[PATH:ko00720]	Carbon fixation pathways in prokaryotes	folD	methylenetetrahydrofolate dehydrogenase (NADP+) / methenyltetrahydrofolate cyclohydrolase [EC:1.5.1.5 3.5.4.9]
1251	K01491	351074	461920	500230	597965	0.07	0.08	0.08	0.09	9100	Metabolism	9108	Metabolism of cofactors and vitamins	ko00670	[PATH:ko00670]	One carbon pool by folate	folD	methylenetetrahydrofolate dehydrogenase (NADP+) / methenyltetrahydrofolate cyclohydrolase [EC:1.5.1.5 3.5.4.9]
1252	K01493	113345	183801	133921	290082	0.02	0.03	0.02	0.04	9180	Brite Hierarchies	9183	Protein families: signaling and cellular processes	ko02044	[BR:ko02044]	Secretion system	comEB	dCMP deaminase [EC:3.5.4.12]
1253	K01493	113345	183801	133921	290082	0.02	0.03	0.02	0.04	9100	Metabolism	9104	Nucleotide metabolism	ko00240	[PATH:ko00240]	Pyrimidine metabolism	comEB	dCMP deaminase [EC:3.5.4.12]
1254	K01494	183630	259136	321350	284820	0.02	0.02	0.03	0.02	9100	Metabolism	9104	Nucleotide metabolism	ko00240	[PATH:ko00240]	Pyrimidine metabolism	dcd	dCTP deaminase [EC:3.5.4.13]
1255	K01495	258224	393183	383688	533871	0.03	0.03	0.03	0.04	9100	Metabolism	9108	Metabolism of cofactors and vitamins	ko00790	[PATH:ko00790]	Folate biosynthesis	GCH1
1256	K01496	151335	138505	148636	159410	0.02	0.01	0.01	0.01	9100	Metabolism	9105	Amino acid metabolism	ko00340	[PATH:ko00340]	Histidine metabolism	hisI	phosphoribosyl-AMP cyclohydrolase [EC:3.5.4.19]
1257	K01497	26410.5	24183.2	6564.76	50729.2	0.01	0.01	0	0.01	9140	Cellular Processes	9145	Cellular community - prokaryotes	ko02024	[PATH:ko02024]	Quorum sensing	ribA
1258	K01497	26410.5	24183.2	6564.76	50729.2	0.01	0.01	0	0.01	9100	Metabolism	9108	Metabolism of cofactors and vitamins	ko00790	[PATH:ko00790]	Folate biosynthesis	ribA
1259	K01497	26410.5	24183.2	6564.76	50729.2	0.01	0.01	0	0.01	9100	Metabolism	9108	Metabolism of cofactors and vitamins	ko00740	[PATH:ko00740]	Riboflavin metabolism	ribA
1260	K01501	34067.1	50413.8	27302.5	25952.6	0.02	0.02	0.01	0.01	9100	Metabolism	9105	Amino acid metabolism	ko00380	[PATH:ko00380]	Tryptophan metabolism	E3.5.5.1	nitrilase [EC:3.5.5.1]
1261	K01501	34067.1	50413.8	27302.5	25952.6	0.02	0.02	0.01	0.01	9100	Metabolism	9111	Xenobiotics biodegradation and metabolism	ko00643	[PATH:ko00643]	Styrene degradation	E3.5.5.1	nitrilase [EC:3.5.5.1]
1262	K01501	34067.1	50413.8	27302.5	25952.6	0.02	0.02	0.01	0.01	9100	Metabolism	9106	Metabolism of other amino acids	ko00460	[PATH:ko00460]	Cyanoamino acid metabolism	E3.5.5.1	nitrilase [EC:3.5.5.1]
1263	K01501	34067.1	50413.8	27302.5	25952.6	0.02	0.02	0.01	0.01	9100	Metabolism	9102	Energy metabolism	ko00910	[PATH:ko00910]	Nitrogen metabolism	E3.5.5.1	nitrilase [EC:3.5.5.1]
1264	K01501	34067.1	50413.8	27302.5	25952.6	0.02	0.02	0.01	0.01	9100	Metabolism	9111	Xenobiotics biodegradation and metabolism	ko00627	[PATH:ko00627]	Aminobenzoate degradation	E3.5.5.1	nitrilase [EC:3.5.5.1]
1265	K01507	152481	102503	172949	173005	0.02	0.01	0.01	0.01	9100	Metabolism	9102	Energy metabolism	ko00190	[PATH:ko00190]	Oxidative phosphorylation	ppa	inorganic pyrophosphatase [EC:3.6.1.1]
1266	K01512	338386	456238	520699	593083	0.07	0.08	0.09	0.09	9100	Metabolism	9101	Carbohydrate metabolism	ko00620	[PATH:ko00620]	Pyruvate metabolism	acyP	acylphosphatase [EC:3.6.1.7]
1267	K01512	338386	456238	520699	593083	0.07	0.08	0.09	0.09	9100	Metabolism	9111	Xenobiotics biodegradation and metabolism	ko00627	[PATH:ko00627]	Aminobenzoate degradation	acyP	acylphosphatase [EC:3.6.1.7]
1268	K01515	296787	431576	489201	582199	0.03	0.04	0.04	0.04	9100	Metabolism	9104	Nucleotide metabolism	ko00230	[PATH:ko00230]	Purine metabolism	nudF	ADP-ribose pyrophosphatase [EC:3.6.1.13]
1269	K01520	221989	300619	274332	426643	0.07	0.08	0.07	0.09	9100	Metabolism	9111	Xenobiotics biodegradation and metabolism	ko00983	[PATH:ko00983]	Drug metabolism - other enzymes	dut
1270	K01520	221989	300619	274332	426643	0.07	0.08	0.07	0.09	9180	Brite Hierarchies	9182	Protein families: genetic information processing	ko03400	[BR:ko03400]	DNA repair and recombination proteins	dut
1271	K01520	221989	300619	274332	426643	0.07	0.08	0.07	0.09	9100	Metabolism	9104	Nucleotide metabolism	ko00240	[PATH:ko00240]	Pyrimidine metabolism	dut
1272	K01523	136797	209584	157346	123213	0.01	0.02	0.01	0.01	9100	Metabolism	9105	Amino acid metabolism	ko00340	[PATH:ko00340]	Histidine metabolism	hisE	phosphoribosyl-ATP pyrophosphohydrolase [EC:3.6.1.31]
1273	K01524	265741	214159	305094	349574	0.03	0.02	0.03	0.03	9100	Metabolism	9104	Nucleotide metabolism	ko00230	[PATH:ko00230]	Purine metabolism	ppx-gppA	exopolyphosphatase / guanosine-5'-triphosphate
1274	K01525	38129.7	63065.9	28026.1	34839.8	0	0.01	0	0	9100	Metabolism	9104	Nucleotide metabolism	ko00230	[PATH:ko00230]	Purine metabolism	apaH	bis(5'-nucleosyl)-tetraphosphatase (symmetrical) [EC:3.6.1.41]
1275	K01533	102550	94327.1	107032	104904	0.01	0.01	0.01	0.01	9190	Not Included in Pathway or Brite	9191	Unclassified: metabolism	ko99980		Enzymes with EC numbers	copB	P-type Cu2+ transporter [EC:7.2.2.9]
1276	K01534	314244	315359	212974	338984	0.03	0.03	0.02	0.02	9190	Not Included in Pathway or Brite	9191	Unclassified: metabolism	ko99980		Enzymes with EC numbers	zntA	Zn2+/Cd2+-exporting ATPase [EC:7.2.2.12 7.2.2.21]
1277	K01537	258554	316117	319018	359047	0.03	0.03	0.03	0.03	9190	Not Included in Pathway or Brite	9191	Unclassified: metabolism	ko99980		Enzymes with EC numbers	ATP2C	P-type Ca2+ transporter type 2C [EC:7.2.2.10]
1278	K01539	781	2568	18664	226	0	0	0.03	0	9150	Organismal Systems	9153	Circulatory system	ko04261	[PATH:ko04261]	Adrenergic signaling in cardiomyocytes	ATP1A	sodium/potassium-transporting ATPase subunit alpha [EC:7.2.2.13]
1279	K01539	781	2568	18664	226	0	0	0.03	0	9150	Organismal Systems	9154	Digestive system	ko04972	[PATH:ko04972]	Pancreatic secretion	ATP1A	sodium/potassium-transporting ATPase subunit alpha [EC:7.2.2.13]
1280	K01539	781	2568	18664	226	0	0	0.03	0	9130	Environmental Information Processing	9132	Signal transduction	ko04022	[PATH:ko04022]	cGMP-PKG signaling pathway	ATP1A	sodium/potassium-transporting ATPase subunit alpha [EC:7.2.2.13]
1281	K01539	781	2568	18664	226	0	0	0.03	0	9150	Organismal Systems	9154	Digestive system	ko04978	[PATH:ko04978]	Mineral absorption	ATP1A	sodium/potassium-transporting ATPase subunit alpha [EC:7.2.2.13]
1282	K01539	781	2568	18664	226	0	0	0.03	0	9150	Organismal Systems	9152	Endocrine system	ko04911	[PATH:ko04911]	Insulin secretion	ATP1A	sodium/potassium-transporting ATPase subunit alpha [EC:7.2.2.13]
1283	K01539	781	2568	18664	226	0	0	0.03	0	9150	Organismal Systems	9154	Digestive system	ko04976	[PATH:ko04976]	Bile secretion	ATP1A	sodium/potassium-transporting ATPase subunit alpha [EC:7.2.2.13]
1284	K01539	781	2568	18664	226	0	0	0.03	0	9150	Organismal Systems	9154	Digestive system	ko04973	[PATH:ko04973]	Carbohydrate digestion and absorption	ATP1A	sodium/potassium-transporting ATPase subunit alpha [EC:7.2.2.13]
1285	K01539	781	2568	18664	226	0	0	0.03	0	9150	Organismal Systems	9154	Digestive system	ko04971	[PATH:ko04971]	Gastric acid secretion	ATP1A	sodium/potassium-transporting ATPase subunit alpha [EC:7.2.2.13]
1286	K01539	781	2568	18664	226	0	0	0.03	0	9150	Organismal Systems	9152	Endocrine system	ko04919	[PATH:ko04919]	Thyroid hormone signaling pathway	ATP1A	sodium/potassium-transporting ATPase subunit alpha [EC:7.2.2.13]
1287	K01539	781	2568	18664	226	0	0	0.03	0	9150	Organismal Systems	9152	Endocrine system	ko04925	[PATH:ko04925]	Aldosterone synthesis and secretion	ATP1A	sodium/potassium-transporting ATPase subunit alpha [EC:7.2.2.13]
1288	K01539	781	2568	18664	226	0	0	0.03	0	9150	Organismal Systems	9152	Endocrine system	ko04918	[PATH:ko04918]	Thyroid hormone synthesis	ATP1A	sodium/potassium-transporting ATPase subunit alpha [EC:7.2.2.13]
1289	K01539	781	2568	18664	226	0	0	0.03	0	9150	Organismal Systems	9154	Digestive system	ko04970	[PATH:ko04970]	Salivary secretion	ATP1A	sodium/potassium-transporting ATPase subunit alpha [EC:7.2.2.13]
1290	K01539	781	2568	18664	226	0	0	0.03	0	9150	Organismal Systems	9155	Excretory system	ko04960	[PATH:ko04960]	Aldosterone-regulated sodium reabsorption	ATP1A	sodium/potassium-transporting ATPase subunit alpha [EC:7.2.2.13]
1291	K01539	781	2568	18664	226	0	0	0.03	0	9150	Organismal Systems	9154	Digestive system	ko04974	[PATH:ko04974]	Protein digestion and absorption	ATP1A	sodium/potassium-transporting ATPase subunit alpha [EC:7.2.2.13]
1292	K01539	781	2568	18664	226	0	0	0.03	0	9180	Brite Hierarchies	9183	Protein families: signaling and cellular processes	ko04147	[BR:ko04147]	Exosome	ATP1A	sodium/potassium-transporting ATPase subunit alpha [EC:7.2.2.13]
1293	K01539	781	2568	18664	226	0	0	0.03	0	9130	Environmental Information Processing	9132	Signal transduction	ko04024	[PATH:ko04024]	cAMP signaling pathway	ATP1A	sodium/potassium-transporting ATPase subunit alpha [EC:7.2.2.13]
1294	K01539	781	2568	18664	226	0	0	0.03	0	9150	Organismal Systems	9155	Excretory system	ko04964	[PATH:ko04964]	Proximal tubule bicarbonate reclamation	ATP1A	sodium/potassium-transporting ATPase subunit alpha [EC:7.2.2.13]
1295	K01539	781	2568	18664	226	0	0	0.03	0	9150	Organismal Systems	9155	Excretory system	ko04961	[PATH:ko04961]	Endocrine and other factor-regulated calcium reabsorption	ATP1A	sodium/potassium-transporting ATPase subunit alpha [EC:7.2.2.13]
1296	K01539	781	2568	18664	226	0	0	0.03	0	9150	Organismal Systems	9153	Circulatory system	ko04260	[PATH:ko04260]	Cardiac muscle contraction	ATP1A	sodium/potassium-transporting ATPase subunit alpha [EC:7.2.2.13]
1297	K01546	42245.2	62644.2	27908.9	66776.8	0	0.01	0	0	9130	Environmental Information Processing	9132	Signal transduction	ko02020	[PATH:ko02020]	Two-component system	kdpA	potassium-transporting ATPase potassium-binding subunit
1298	K01548	42216.2	62478.2	19780.9	66546.8	0	0.01	0	0	9130	Environmental Information Processing	9132	Signal transduction	ko02020	[PATH:ko02020]	Two-component system	kdpC	potassium-transporting ATPase KdpC subunit
1299	K01551	194182	119167	84284.3	317614	0.04	0.02	0.01	0.05	9180	Brite Hierarchies	9182	Protein families: genetic information processing	ko04131	[BR:ko04131]	Membrane trafficking	arsA
1300	K01551	194182	119167	84284.3	317614	0.04	0.02	0.01	0.05	9180	Brite Hierarchies	9183	Protein families: signaling and cellular processes	ko02000	[BR:ko02000]	Transporters	arsA
1301	K01555	14539.8	52747	13658.9	41738.7	0	0.01	0	0.01	9180	Brite Hierarchies	9183	Protein families: signaling and cellular processes	ko04147	[BR:ko04147]	Exosome	FAH
1302	K01555	14539.8	52747	13658.9	41738.7	0	0.01	0	0.01	9100	Metabolism	9111	Xenobiotics biodegradation and metabolism	ko00643	[PATH:ko00643]	Styrene degradation	FAH
1303	K01555	14539.8	52747	13658.9	41738.7	0	0.01	0	0.01	9100	Metabolism	9105	Amino acid metabolism	ko00350	[PATH:ko00350]	Tyrosine metabolism	FAH
1304	K01556	50706.5	56866.5	87441.3	82870	0.01	0	0.01	0.01	9100	Metabolism	9105	Amino acid metabolism	ko00380	[PATH:ko00380]	Tryptophan metabolism	KYNU
1305	K01560	40791.8	83230.4	15806.5	47911.2	0.01	0.01	0	0.01	9100	Metabolism	9111	Xenobiotics biodegradation and metabolism	ko00361	[PATH:ko00361]	Chlorocyclohexane and chlorobenzene degradation	E3.8.1.2	2-haloacid dehalogenase [EC:3.8.1.2]
1306	K01560	40791.8	83230.4	15806.5	47911.2	0.01	0.01	0	0.01	9100	Metabolism	9111	Xenobiotics biodegradation and metabolism	ko00625	[PATH:ko00625]	Chloroalkane and chloroalkene degradation	E3.8.1.2	2-haloacid dehalogenase [EC:3.8.1.2]
1307	K01561	15577.5	39476.2	4905.98	24495.8	0	0.01	0	0	9100	Metabolism	9111	Xenobiotics biodegradation and metabolism	ko00361	[PATH:ko00361]	Chlorocyclohexane and chlorobenzene degradation	dehH	haloacetate dehalogenase [EC:3.8.1.3]
1308	K01561	15577.5	39476.2	4905.98	24495.8	0	0.01	0	0	9100	Metabolism	9111	Xenobiotics biodegradation and metabolism	ko00625	[PATH:ko00625]	Chloroalkane and chloroalkene degradation	dehH	haloacetate dehalogenase [EC:3.8.1.3]
1309	K01563	43331.5	43726.4	6236.33	34633.5	0.01	0.01	0	0	9100	Metabolism	9111	Xenobiotics biodegradation and metabolism	ko00625	[PATH:ko00625]	Chloroalkane and chloroalkene degradation	dhaA	haloalkane dehalogenase [EC:3.8.1.5]
1310	K01563	43331.5	43726.4	6236.33	34633.5	0.01	0.01	0	0	9100	Metabolism	9111	Xenobiotics biodegradation and metabolism	ko00361	[PATH:ko00361]	Chlorocyclohexane and chlorobenzene degradation	dhaA	haloalkane dehalogenase [EC:3.8.1.5]
1311	K01571	71649.5	72715.9	131687	69775.8	0.01	0.01	0.02	0.01	9100	Metabolism	9101	Carbohydrate metabolism	ko00620	[PATH:ko00620]	Pyruvate metabolism	oadA	oxaloacetate decarboxylase (Na+ extruding) subunit alpha [EC:7.2.4.2]
1312	K01571	71649.5	72715.9	131687	69775.8	0.01	0.01	0.02	0.01	9180	Brite Hierarchies	9183	Protein families: signaling and cellular processes	ko02000	[BR:ko02000]	Transporters	oadA	oxaloacetate decarboxylase (Na+ extruding) subunit alpha [EC:7.2.4.2]
1313	K01574	10701.7	34974.8	1987.84	17468.7	0	0.01	0	0	9100	Metabolism	9101	Carbohydrate metabolism	ko00640	[PATH:ko00640]	Propanoate metabolism	adc	acetoacetate decarboxylase [EC:4.1.1.4]
1314	K01574	10701.7	34974.8	1987.84	17468.7	0	0.01	0	0	9100	Metabolism	9103	Lipid metabolism	ko00072	[PATH:ko00072]	Synthesis and degradation of ketone bodies	adc	acetoacetate decarboxylase [EC:4.1.1.4]
1315	K01579	199433	294561	311930	474182	0.04	0.05	0.05	0.07	9100	Metabolism	9108	Metabolism of cofactors and vitamins	ko00770	[PATH:ko00770]	Pantothenate and CoA biosynthesis	panD	aspartate 1-decarboxylase [EC:4.1.1.11]
1316	K01579	199433	294561	311930	474182	0.04	0.05	0.05	0.07	9100	Metabolism	9106	Metabolism of other amino acids	ko00410	[PATH:ko00410]	beta-Alanine metabolism	panD	aspartate 1-decarboxylase [EC:4.1.1.11]
1317	K01581	55016.4	44813.6	69660.2	89645.9	0.01	0.01	0.01	0.01	9100	Metabolism	9105	Amino acid metabolism	ko00330	[PATH:ko00330]	Arginine and proline metabolism	E4.1.1.17
1318	K01581	55016.4	44813.6	69660.2	89645.9	0.01	0.01	0.01	0.01	9100	Metabolism	9106	Metabolism of other amino acids	ko00480	[PATH:ko00480]	Glutathione metabolism	E4.1.1.17
1319	K01584	29941.3	60441.8	12967.4	32159.6	0	0.01	0	0	9100	Metabolism	9105	Amino acid metabolism	ko00330	[PATH:ko00330]	Arginine and proline metabolism	adiA	arginine decarboxylase [EC:4.1.1.19]
1320	K01585	72508	46232.7	110298	77562.2	0.01	0	0.01	0.01	9100	Metabolism	9105	Amino acid metabolism	ko00330	[PATH:ko00330]	Arginine and proline metabolism	speA	arginine decarboxylase [EC:4.1.1.19]
1321	K01586	379072	498886	544295	656607	0.04	0.04	0.05	0.05	9100	Metabolism	9105	Amino acid metabolism	ko00300	[PATH:ko00300]	Lysine biosynthesis	lysA	diaminopimelate decarboxylase [EC:4.1.1.20]
1322	K01588	309317	348418	424342	586788	0.03	0.03	0.04	0.04	9100	Metabolism	9104	Nucleotide metabolism	ko00230	[PATH:ko00230]	Purine metabolism	purE	5-(carboxyamino)imidazole ribonucleotide mutase [EC:5.4.99.18]
1323	K01589	129674	95193.8	154520	140760	0.01	0.01	0.01	0.01	9100	Metabolism	9104	Nucleotide metabolism	ko00230	[PATH:ko00230]	Purine metabolism	purK	5-(carboxyamino)imidazole ribonucleotide synthase [EC:6.3.4.18]
1324	K01591	287657	347810	418576	555992	0.03	0.03	0.04	0.04	9100	Metabolism	9104	Nucleotide metabolism	ko00240	[PATH:ko00240]	Pyrimidine metabolism	pyrF	orotidine-5'-phosphate decarboxylase [EC:4.1.1.23]
1325	K01593	65316.5	18254.1	79321.6	73116	0.09	0.02	0.09	0.07	9100	Metabolism	9105	Amino acid metabolism	ko00380	[PATH:ko00380]	Tryptophan metabolism	DDC
1326	K01593	65316.5	18254.1	79321.6	73116	0.09	0.02	0.09	0.07	9150	Organismal Systems	9156	Nervous system	ko04726	[PATH:ko04726]	Serotonergic synapse	DDC
1327	K01593	65316.5	18254.1	79321.6	73116	0.09	0.02	0.09	0.07	9180	Brite Hierarchies	9183	Protein families: signaling and cellular processes	ko04147	[BR:ko04147]	Exosome	DDC
1328	K01593	65316.5	18254.1	79321.6	73116	0.09	0.02	0.09	0.07	9160	Human Diseases	9165	Substance dependence	ko05034	[PATH:ko05034]	Alcoholism	DDC
1329	K01593	65316.5	18254.1	79321.6	73116	0.09	0.02	0.09	0.07	9160	Human Diseases	9165	Substance dependence	ko05031	[PATH:ko05031]	Amphetamine addiction	DDC
1330	K01593	65316.5	18254.1	79321.6	73116	0.09	0.02	0.09	0.07	9160	Human Diseases	9165	Substance dependence	ko05030	[PATH:ko05030]	Cocaine addiction	DDC
1331	K01593	65316.5	18254.1	79321.6	73116	0.09	0.02	0.09	0.07	9150	Organismal Systems	9158	Development and regeneration	ko04361	[PATH:ko04361]	Axon regeneration	DDC
1332	K01593	65316.5	18254.1	79321.6	73116	0.09	0.02	0.09	0.07	9150	Organismal Systems	9156	Nervous system	ko04728	[PATH:ko04728]	Dopaminergic synapse	DDC
1333	K01593	65316.5	18254.1	79321.6	73116	0.09	0.02	0.09	0.07	9100	Metabolism	9105	Amino acid metabolism	ko00350	[PATH:ko00350]	Tyrosine metabolism	DDC
1334	K01593	65316.5	18254.1	79321.6	73116	0.09	0.02	0.09	0.07	9100	Metabolism	9105	Amino acid metabolism	ko00360	[PATH:ko00360]	Phenylalanine metabolism	DDC
1335	K01593	65316.5	18254.1	79321.6	73116	0.09	0.02	0.09	0.07	9100	Metabolism	9110	Biosynthesis of other secondary metabolites	ko00965	[PATH:ko00965]	Betalain biosynthesis	DDC
1336	K01593	65316.5	18254.1	79321.6	73116	0.09	0.02	0.09	0.07	9100	Metabolism	9110	Biosynthesis of other secondary metabolites	ko00901	[PATH:ko00901]	Indole alkaloid biosynthesis	DDC
1337	K01593	65316.5	18254.1	79321.6	73116	0.09	0.02	0.09	0.07	9100	Metabolism	9110	Biosynthesis of other secondary metabolites	ko00950	[PATH:ko00950]	Isoquinoline alkaloid biosynthesis	DDC
1338	K01595	114791	94664.2	46145.7	121582	0.05	0.03	0.02	0.03	9100	Metabolism	9102	Energy metabolism	ko00710	[PATH:ko00710]	Carbon fixation in photosynthetic organisms	ppc	phosphoenolpyruvate carboxylase [EC:4.1.1.31]
1339	K01595	114791	94664.2	46145.7	121582	0.05	0.03	0.02	0.03	9100	Metabolism	9102	Energy metabolism	ko00680	[PATH:ko00680]	Methane metabolism	ppc	phosphoenolpyruvate carboxylase [EC:4.1.1.31]
1340	K01595	114791	94664.2	46145.7	121582	0.05	0.03	0.02	0.03	9100	Metabolism	9102	Energy metabolism	ko00720	[PATH:ko00720]	Carbon fixation pathways in prokaryotes	ppc	phosphoenolpyruvate carboxylase [EC:4.1.1.31]
1341	K01595	114791	94664.2	46145.7	121582	0.05	0.03	0.02	0.03	9100	Metabolism	9101	Carbohydrate metabolism	ko00620	[PATH:ko00620]	Pyruvate metabolism	ppc	phosphoenolpyruvate carboxylase [EC:4.1.1.31]
1342	K01596	141024	83061.3	33974.8	110413	0.18	0.09	0.03	0.1	9150	Organismal Systems	9152	Endocrine system	ko04910	[PATH:ko04910]	Insulin signaling pathway	E4.1.1.32
1343	K01596	141024	83061.3	33974.8	110413	0.18	0.09	0.03	0.1	9150	Organismal Systems	9152	Endocrine system	ko03320	[PATH:ko03320]	PPAR signaling pathway	E4.1.1.32
1344	K01596	141024	83061.3	33974.8	110413	0.18	0.09	0.03	0.1	9150	Organismal Systems	9155	Excretory system	ko04964	[PATH:ko04964]	Proximal tubule bicarbonate reclamation	E4.1.1.32
1345	K01596	141024	83061.3	33974.8	110413	0.18	0.09	0.03	0.1	9150	Organismal Systems	9152	Endocrine system	ko04920	[PATH:ko04920]	Adipocytokine signaling pathway	E4.1.1.32
1346	K01596	141024	83061.3	33974.8	110413	0.18	0.09	0.03	0.1	9150	Organismal Systems	9152	Endocrine system	ko04922	[PATH:ko04922]	Glucagon signaling pathway	E4.1.1.32
1347	K01596	141024	83061.3	33974.8	110413	0.18	0.09	0.03	0.1	9130	Environmental Information Processing	9132	Signal transduction	ko04068	[PATH:ko04068]	FoxO signaling pathway	E4.1.1.32
1348	K01596	141024	83061.3	33974.8	110413	0.18	0.09	0.03	0.1	9100	Metabolism	9101	Carbohydrate metabolism	ko00010	[PATH:ko00010]	Glycolysis / Gluconeogenesis	E4.1.1.32
1349	K01596	141024	83061.3	33974.8	110413	0.18	0.09	0.03	0.1	9100	Metabolism	9101	Carbohydrate metabolism	ko00620	[PATH:ko00620]	Pyruvate metabolism	E4.1.1.32
1350	K01596	141024	83061.3	33974.8	110413	0.18	0.09	0.03	0.1	9100	Metabolism	9101	Carbohydrate metabolism	ko00020	[PATH:ko00020]	Citrate cycle (TCA cycle)	E4.1.1.32
1351	K01596	141024	83061.3	33974.8	110413	0.18	0.09	0.03	0.1	9130	Environmental Information Processing	9132	Signal transduction	ko04151	[PATH:ko04151]	PI3K-Akt signaling pathway	E4.1.1.32
1352	K01596	141024	83061.3	33974.8	110413	0.18	0.09	0.03	0.1	9160	Human Diseases	9167	Endocrine and metabolic disease	ko04931	[PATH:ko04931]	Insulin resistance	E4.1.1.32
1353	K01596	141024	83061.3	33974.8	110413	0.18	0.09	0.03	0.1	9130	Environmental Information Processing	9132	Signal transduction	ko04152	[PATH:ko04152]	AMPK signaling pathway	E4.1.1.32
1354	K01597	93723.5	46778.1	65068.9	82090.1	0.01	0	0.01	0.01	9100	Metabolism	9109	Metabolism of terpenoids and polyketides	ko00900	[PATH:ko00900]	Terpenoid backbone biosynthesis	MVD
1355	K01599	374574	483228	536944	667383	0.04	0.04	0.05	0.05	9100	Metabolism	9108	Metabolism of cofactors and vitamins	ko00860	[PATH:ko00860]	Porphyrin and chlorophyll metabolism	hemE
1356	K01601	25168.8	15393	34283.3	33423.9	0.01	0	0.01	0	9100	Metabolism	9101	Carbohydrate metabolism	ko00630	[PATH:ko00630]	Glyoxylate and dicarboxylate metabolism	rbcL
1357	K01601	25168.8	15393	34283.3	33423.9	0.01	0	0.01	0	9100	Metabolism	9102	Energy metabolism	ko00710	[PATH:ko00710]	Carbon fixation in photosynthetic organisms	rbcL
1358	K01607	100918	181752	36543.5	84613.7	0.01	0.02	0	0.01	9100	Metabolism	9111	Xenobiotics biodegradation and metabolism	ko00362	[PATH:ko00362]	Benzoate degradation	pcaC	4-carboxymuconolactone decarboxylase [EC:4.1.1.44]
1359	K01609	294528	326609	411943	572742	0.03	0.03	0.03	0.04	9100	Metabolism	9105	Amino acid metabolism	ko00400	[PATH:ko00400]	Phenylalanine
1360	K01610	140251	116879	184958	181789	0.06	0.04	0.06	0.05	9100	Metabolism	9101	Carbohydrate metabolism	ko00020	[PATH:ko00020]	Citrate cycle (TCA cycle)	E4.1.1.49
1361	K01610	140251	116879	184958	181789	0.06	0.04	0.06	0.05	9100	Metabolism	9101	Carbohydrate metabolism	ko00010	[PATH:ko00010]	Glycolysis / Gluconeogenesis	E4.1.1.49
1362	K01610	140251	116879	184958	181789	0.06	0.04	0.06	0.05	9100	Metabolism	9101	Carbohydrate metabolism	ko00620	[PATH:ko00620]	Pyruvate metabolism	E4.1.1.49
1363	K01610	140251	116879	184958	181789	0.06	0.04	0.06	0.05	9100	Metabolism	9102	Energy metabolism	ko00710	[PATH:ko00710]	Carbon fixation in photosynthetic organisms	E4.1.1.49
1364	K01611	128231	134007	193368	169590	0.03	0.02	0.03	0.02	9100	Metabolism	9105	Amino acid metabolism	ko00330	[PATH:ko00330]	Arginine and proline metabolism	speD
1365	K01611	128231	134007	193368	169590	0.03	0.02	0.03	0.02	9100	Metabolism	9105	Amino acid metabolism	ko00270	[PATH:ko00270]	Cysteine and methionine metabolism	speD
1366	K01613	251962	238462	275815	252381	0.03	0.02	0.02	0.02	9100	Metabolism	9103	Lipid metabolism	ko00564	[PATH:ko00564]	Glycerophospholipid metabolism	psd
1367	K01617	10309.1	37615.6	1075.17	1916.34	0	0.01	0	0	9100	Metabolism	9111	Xenobiotics biodegradation and metabolism	ko00621	[PATH:ko00621]	Dioxin degradation	dmpH
1368	K01617	10309.1	37615.6	1075.17	1916.34	0	0.01	0	0	9100	Metabolism	9111	Xenobiotics biodegradation and metabolism	ko00622	[PATH:ko00622]	Xylene degradation	dmpH
1369	K01617	10309.1	37615.6	1075.17	1916.34	0	0.01	0	0	9100	Metabolism	9111	Xenobiotics biodegradation and metabolism	ko00362	[PATH:ko00362]	Benzoate degradation	dmpH
1370	K01619	202502	164013	319407	322606	0.02	0.01	0.03	0.02	9100	Metabolism	9101	Carbohydrate metabolism	ko00030	[PATH:ko00030]	Pentose phosphate pathway	deoC
1371	K01620	296476	336905	379612	373776	0.03	0.03	0.03	0.03	9100	Metabolism	9105	Amino acid metabolism	ko00260	[PATH:ko00260]	Glycine
1372	K01622	6970.83	97446.5	51152	191768	0	0.03	0.02	0.06	9100	Metabolism	9102	Energy metabolism	ko00680	[PATH:ko00680]	Methane metabolism	K01622	fructose 1
1373	K01622	6970.83	97446.5	51152	191768	0	0.03	0.02	0.06	9100	Metabolism	9101	Carbohydrate metabolism	ko00051	[PATH:ko00051]	Fructose and mannose metabolism	K01622	fructose 1
1374	K01622	6970.83	97446.5	51152	191768	0	0.03	0.02	0.06	9100	Metabolism	9101	Carbohydrate metabolism	ko00010	[PATH:ko00010]	Glycolysis / Gluconeogenesis	K01622	fructose 1
1375	K01622	6970.83	97446.5	51152	191768	0	0.03	0.02	0.06	9100	Metabolism	9101	Carbohydrate metabolism	ko00030	[PATH:ko00030]	Pentose phosphate pathway	K01622	fructose 1
1376	K01624	213628	214369	222474	274635	0.11	0.09	0.09	0.1	9100	Metabolism	9101	Carbohydrate metabolism	ko00010	[PATH:ko00010]	Glycolysis / Gluconeogenesis	FBA
1377	K01624	213628	214369	222474	274635	0.11	0.09	0.09	0.1	9100	Metabolism	9102	Energy metabolism	ko00710	[PATH:ko00710]	Carbon fixation in photosynthetic organisms	FBA
1378	K01624	213628	214369	222474	274635	0.11	0.09	0.09	0.1	9100	Metabolism	9101	Carbohydrate metabolism	ko00051	[PATH:ko00051]	Fructose and mannose metabolism	FBA
1379	K01624	213628	214369	222474	274635	0.11	0.09	0.09	0.1	9100	Metabolism	9101	Carbohydrate metabolism	ko00030	[PATH:ko00030]	Pentose phosphate pathway	FBA
1380	K01624	213628	214369	222474	274635	0.11	0.09	0.09	0.1	9100	Metabolism	9102	Energy metabolism	ko00680	[PATH:ko00680]	Methane metabolism	FBA
1381	K01625	71388.9	84753.1	122425	93055.6	0.01	0.01	0.02	0.01	9100	Metabolism	9101	Carbohydrate metabolism	ko00030	[PATH:ko00030]	Pentose phosphate pathway	eda	2-dehydro-3-deoxyphosphogluconate aldolase / (4S)-4-hydroxy-2-oxoglutarate aldolase [EC:4.1.2.14 4.1.3.42]
1382	K01625	71388.9	84753.1	122425	93055.6	0.01	0.01	0.02	0.01	9100	Metabolism	9101	Carbohydrate metabolism	ko00630	[PATH:ko00630]	Glyoxylate and dicarboxylate metabolism	eda	2-dehydro-3-deoxyphosphogluconate aldolase / (4S)-4-hydroxy-2-oxoglutarate aldolase [EC:4.1.2.14 4.1.3.42]
1383	K01626	158398	159729	54490.2	137884	0.03	0.03	0.01	0.02	9100	Metabolism	9105	Amino acid metabolism	ko00400	[PATH:ko00400]	Phenylalanine
1384	K01626	158398	159729	54490.2	137884	0.03	0.03	0.01	0.02	9140	Cellular Processes	9145	Cellular community - prokaryotes	ko02024	[PATH:ko02024]	Quorum sensing	E2.5.1.54
1385	K01627	184501	184994	281947	237096	0.04	0.03	0.05	0.03	9180	Brite Hierarchies	9181	Protein families: metabolism	ko01005	[BR:ko01005]	Lipopolysaccharide biosynthesis proteins	kdsA	2-dehydro-3-deoxyphosphooctonate aldolase (KDO 8-P synthase) [EC:2.5.1.55]
1386	K01627	184501	184994	281947	237096	0.04	0.03	0.05	0.03	9100	Metabolism	9107	Glycan biosynthesis and metabolism	ko00540	[PATH:ko00540]	Lipopolysaccharide biosynthesis	kdsA	2-dehydro-3-deoxyphosphooctonate aldolase (KDO 8-P synthase) [EC:2.5.1.55]
1387	K01628	239832	350599	438139	471911	0.03	0.03	0.04	0.03	9100	Metabolism	9101	Carbohydrate metabolism	ko00051	[PATH:ko00051]	Fructose and mannose metabolism	fucA	L-fuculose-phosphate aldolase [EC:4.1.2.17]
1388	K01633	101595	115118	103990	176053	0.01	0.01	0.01	0.01	9100	Metabolism	9108	Metabolism of cofactors and vitamins	ko00790	[PATH:ko00790]	Folate biosynthesis	folB	7
1389	K01635	55216	7080.46	9801.32	55436.5	0.01	0	0	0.01	9140	Cellular Processes	9145	Cellular community - prokaryotes	ko02024	[PATH:ko02024]	Quorum sensing	lacD	tagatose 1
1390	K01635	55216	7080.46	9801.32	55436.5	0.01	0	0	0.01	9100	Metabolism	9101	Carbohydrate metabolism	ko00052	[PATH:ko00052]	Galactose metabolism	lacD	tagatose 1
1391	K01637	87058.8	108650	17098.7	89431.9	0.01	0.01	0	0.01	9100	Metabolism	9101	Carbohydrate metabolism	ko00630	[PATH:ko00630]	Glyoxylate and dicarboxylate metabolism	E4.1.3.1
1392	K01638	110790	86035.9	32937.6	102058	0.02	0.02	0.01	0.01	9100	Metabolism	9101	Carbohydrate metabolism	ko00630	[PATH:ko00630]	Glyoxylate and dicarboxylate metabolism	aceB
1393	K01638	110790	86035.9	32937.6	102058	0.02	0.02	0.01	0.01	9100	Metabolism	9101	Carbohydrate metabolism	ko00620	[PATH:ko00620]	Pyruvate metabolism	aceB
1394	K01640	100242	127885	52189.9	86729.2	0.05	0.06	0.02	0.03	9100	Metabolism	9105	Amino acid metabolism	ko00280	[PATH:ko00280]	Valine
1395	K01640	100242	127885	52189.9	86729.2	0.05	0.06	0.02	0.03	9100	Metabolism	9109	Metabolism of terpenoids and polyketides	ko00281	[PATH:ko00281]	Geraniol degradation	E4.1.3.4
1396	K01640	100242	127885	52189.9	86729.2	0.05	0.06	0.02	0.03	9100	Metabolism	9101	Carbohydrate metabolism	ko00650	[PATH:ko00650]	Butanoate metabolism	E4.1.3.4
1397	K01640	100242	127885	52189.9	86729.2	0.05	0.06	0.02	0.03	9100	Metabolism	9103	Lipid metabolism	ko00072	[PATH:ko00072]	Synthesis and degradation of ketone bodies	E4.1.3.4
1398	K01640	100242	127885	52189.9	86729.2	0.05	0.06	0.02	0.03	9140	Cellular Processes	9141	Transport and catabolism	ko04146	[PATH:ko04146]	Peroxisome	E4.1.3.4
1399	K01641	96106.5	164104	140937	83097.6	0.05	0.07	0.06	0.03	9100	Metabolism	9105	Amino acid metabolism	ko00280	[PATH:ko00280]	Valine
1400	K01641	96106.5	164104	140937	83097.6	0.05	0.07	0.06	0.03	9100	Metabolism	9101	Carbohydrate metabolism	ko00650	[PATH:ko00650]	Butanoate metabolism	E2.3.3.10	hydroxymethylglutaryl-CoA synthase [EC:2.3.3.10]
1401	K01641	96106.5	164104	140937	83097.6	0.05	0.07	0.06	0.03	9100	Metabolism	9109	Metabolism of terpenoids and polyketides	ko00900	[PATH:ko00900]	Terpenoid backbone biosynthesis	E2.3.3.10	hydroxymethylglutaryl-CoA synthase [EC:2.3.3.10]
1402	K01641	96106.5	164104	140937	83097.6	0.05	0.07	0.06	0.03	9100	Metabolism	9103	Lipid metabolism	ko00072	[PATH:ko00072]	Synthesis and degradation of ketone bodies	E2.3.3.10	hydroxymethylglutaryl-CoA synthase [EC:2.3.3.10]
1403	K01641	96106.5	164104	140937	83097.6	0.05	0.07	0.06	0.03	9150	Organismal Systems	9152	Endocrine system	ko03320	[PATH:ko03320]	PPAR signaling pathway	E2.3.3.10	hydroxymethylglutaryl-CoA synthase [EC:2.3.3.10]
1404	K01644	84172.1	68785.6	45023.4	81706.8	0.01	0.01	0	0.01	9130	Environmental Information Processing	9132	Signal transduction	ko02020	[PATH:ko02020]	Two-component system	citE	citrate lyase subunit beta / citryl-CoA lyase [EC:4.1.3.34]
1405	K01647	368829	416028	395248	367531	0.08	0.07	0.07	0.05	9100	Metabolism	9101	Carbohydrate metabolism	ko00630	[PATH:ko00630]	Glyoxylate and dicarboxylate metabolism	CS
1406	K01647	368829	416028	395248	367531	0.08	0.07	0.07	0.05	9100	Metabolism	9101	Carbohydrate metabolism	ko00020	[PATH:ko00020]	Citrate cycle (TCA cycle)	CS
1407	K01649	648981	872707	865484	1.10834e+06	0.14	0.15	0.15	0.16	9100	Metabolism	9105	Amino acid metabolism	ko00290	[PATH:ko00290]	Valine
1408	K01649	648981	872707	865484	1.10834e+06	0.14	0.15	0.15	0.16	9100	Metabolism	9101	Carbohydrate metabolism	ko00620	[PATH:ko00620]	Pyruvate metabolism	leuA
1409	K01652	565207	746034	701645	792407	0.24	0.26	0.24	0.23	9100	Metabolism	9105	Amino acid metabolism	ko00290	[PATH:ko00290]	Valine
1410	K01652	565207	746034	701645	792407	0.24	0.26	0.24	0.23	9100	Metabolism	9101	Carbohydrate metabolism	ko00650	[PATH:ko00650]	Butanoate metabolism	E2.2.1.6L
1411	K01652	565207	746034	701645	792407	0.24	0.26	0.24	0.23	9100	Metabolism	9108	Metabolism of cofactors and vitamins	ko00770	[PATH:ko00770]	Pantothenate and CoA biosynthesis	E2.2.1.6L
1412	K01652	565207	746034	701645	792407	0.24	0.26	0.24	0.23	9100	Metabolism	9101	Carbohydrate metabolism	ko00660	[PATH:ko00660]	C5-Branched dibasic acid metabolism	E2.2.1.6L
1413	K01653	367594	467800	533725	611707	0.15	0.16	0.18	0.18	9100	Metabolism	9105	Amino acid metabolism	ko00290	[PATH:ko00290]	Valine
1414	K01653	367594	467800	533725	611707	0.15	0.16	0.18	0.18	9100	Metabolism	9101	Carbohydrate metabolism	ko00660	[PATH:ko00660]	C5-Branched dibasic acid metabolism	E2.2.1.6S
1415	K01653	367594	467800	533725	611707	0.15	0.16	0.18	0.18	9100	Metabolism	9108	Metabolism of cofactors and vitamins	ko00770	[PATH:ko00770]	Pantothenate and CoA biosynthesis	E2.2.1.6S
1416	K01653	367594	467800	533725	611707	0.15	0.16	0.18	0.18	9100	Metabolism	9101	Carbohydrate metabolism	ko00650	[PATH:ko00650]	Butanoate metabolism	E2.2.1.6S
1417	K01654	53998.7	60495.9	63395.8	49673.6	0.01	0.01	0.01	0.01	9100	Metabolism	9101	Carbohydrate metabolism	ko00520	[PATH:ko00520]	Amino sugar and nucleotide sugar metabolism	neuB
1418	K01654	53998.7	60495.9	63395.8	49673.6	0.01	0.01	0.01	0.01	9100	Metabolism	9107	Glycan biosynthesis and metabolism	ko00541	[PATH:ko00541]	O-Antigen nucleotide sugar biosynthesis	neuB
1419	K01655	53133.5	5885.97	9379.32	51716.7	0.01	0	0	0.01	9100	Metabolism	9105	Amino acid metabolism	ko00300	[PATH:ko00300]	Lysine biosynthesis	LYS21
1420	K01655	53133.5	5885.97	9379.32	51716.7	0.01	0	0	0.01	9100	Metabolism	9101	Carbohydrate metabolism	ko00620	[PATH:ko00620]	Pyruvate metabolism	LYS21
1421	K01657	352122	451889	513570	572775	0.15	0.16	0.17	0.16	9100	Metabolism	9110	Biosynthesis of other secondary metabolites	ko00405	[PATH:ko00405]	Phenazine biosynthesis	trpE	anthranilate synthase component I [EC:4.1.3.27]
1422	K01657	352122	451889	513570	572775	0.15	0.16	0.17	0.16	9140	Cellular Processes	9145	Cellular community - prokaryotes	ko02024	[PATH:ko02024]	Quorum sensing	trpE	anthranilate synthase component I [EC:4.1.3.27]
1423	K01657	352122	451889	513570	572775	0.15	0.16	0.17	0.16	9100	Metabolism	9105	Amino acid metabolism	ko00400	[PATH:ko00400]	Phenylalanine
1424	K01657	352122	451889	513570	572775	0.15	0.16	0.17	0.16	9140	Cellular Processes	9145	Cellular community - prokaryotes	ko02025	[PATH:ko02025]	Biofilm formation - Pseudomonas aeruginosa	trpE	anthranilate synthase component I [EC:4.1.3.27]
1425	K01658	348516	460715	529346	584145	0.15	0.16	0.18	0.17	9100	Metabolism	9110	Biosynthesis of other secondary metabolites	ko00405	[PATH:ko00405]	Phenazine biosynthesis	trpG	anthranilate synthase component II [EC:4.1.3.27]
1426	K01658	348516	460715	529346	584145	0.15	0.16	0.18	0.17	9140	Cellular Processes	9145	Cellular community - prokaryotes	ko02024	[PATH:ko02024]	Quorum sensing	trpG	anthranilate synthase component II [EC:4.1.3.27]
1427	K01658	348516	460715	529346	584145	0.15	0.16	0.18	0.17	9140	Cellular Processes	9145	Cellular community - prokaryotes	ko02025	[PATH:ko02025]	Biofilm formation - Pseudomonas aeruginosa	trpG	anthranilate synthase component II [EC:4.1.3.27]
1428	K01658	348516	460715	529346	584145	0.15	0.16	0.18	0.17	9100	Metabolism	9105	Amino acid metabolism	ko00400	[PATH:ko00400]	Phenylalanine
1429	K01659	33045.4	59086.8	16979.1	27377.8	0	0.01	0	0	9100	Metabolism	9101	Carbohydrate metabolism	ko00640	[PATH:ko00640]	Propanoate metabolism	prpC	2-methylcitrate synthase [EC:2.3.3.5]
1430	K01661	67534.5	32432	47962.8	67260.4	0.01	0	0	0	9100	Metabolism	9108	Metabolism of cofactors and vitamins	ko00130	[PATH:ko00130]	Ubiquinone and other terpenoid-quinone biosynthesis	menB	naphthoate synthase [EC:4.1.3.36]
1431	K01662	238406	245257	332612	331997	0.05	0.04	0.06	0.05	9100	Metabolism	9108	Metabolism of cofactors and vitamins	ko00730	[PATH:ko00730]	Thiamine metabolism	dxs	1-deoxy-D-xylulose-5-phosphate synthase [EC:2.2.1.7]
1432	K01662	238406	245257	332612	331997	0.05	0.04	0.06	0.05	9100	Metabolism	9109	Metabolism of terpenoids and polyketides	ko00900	[PATH:ko00900]	Terpenoid backbone biosynthesis	dxs	1-deoxy-D-xylulose-5-phosphate synthase [EC:2.2.1.7]
1433	K01664	4953.31	78726	20236.8	167109	0	0.01	0	0.01	9100	Metabolism	9108	Metabolism of cofactors and vitamins	ko00790	[PATH:ko00790]	Folate biosynthesis	pabA	para-aminobenzoate synthetase component II [EC:2.6.1.85]
1434	K01665	92611.9	161537	131378	286277	0.01	0.01	0.01	0.02	9100	Metabolism	9108	Metabolism of cofactors and vitamins	ko00790	[PATH:ko00790]	Folate biosynthesis	pabB	para-aminobenzoate synthetase component I [EC:2.6.1.85]
1435	K01669	241344	213109	237156	234826	0.03	0.02	0.02	0.02	9180	Brite Hierarchies	9182	Protein families: genetic information processing	ko03400	[BR:ko03400]	DNA repair and recombination proteins	phrB	deoxyribodipyrimidine photo-lyase [EC:4.1.99.3]
1436	K01673	229797	238055	221318	241606	0.02	0.02	0.02	0.02	9100	Metabolism	9102	Energy metabolism	ko00910	[PATH:ko00910]	Nitrogen metabolism	cynT
1437	K01676	111746	133091	38543.4	168044	0.04	0.04	0.01	0.04	9100	Metabolism	9101	Carbohydrate metabolism	ko00020	[PATH:ko00020]	Citrate cycle (TCA cycle)	E4.2.1.2A
1438	K01676	111746	133091	38543.4	168044	0.04	0.04	0.01	0.04	9100	Metabolism	9101	Carbohydrate metabolism	ko00620	[PATH:ko00620]	Pyruvate metabolism	E4.2.1.2A
1439	K01676	111746	133091	38543.4	168044	0.04	0.04	0.01	0.04	9100	Metabolism	9102	Energy metabolism	ko00720	[PATH:ko00720]	Carbon fixation pathways in prokaryotes	E4.2.1.2A
1440	K01677	70702.9	153237	197020	252802	0.02	0.04	0.05	0.05	9100	Metabolism	9101	Carbohydrate metabolism	ko00020	[PATH:ko00020]	Citrate cycle (TCA cycle)	E4.2.1.2AA
1441	K01677	70702.9	153237	197020	252802	0.02	0.04	0.05	0.05	9100	Metabolism	9102	Energy metabolism	ko00720	[PATH:ko00720]	Carbon fixation pathways in prokaryotes	E4.2.1.2AA
1442	K01677	70702.9	153237	197020	252802	0.02	0.04	0.05	0.05	9100	Metabolism	9101	Carbohydrate metabolism	ko00620	[PATH:ko00620]	Pyruvate metabolism	E4.2.1.2AA
1443	K01678	70701.9	153144	197020	252788	0.02	0.04	0.05	0.05	9100	Metabolism	9101	Carbohydrate metabolism	ko00620	[PATH:ko00620]	Pyruvate metabolism	E4.2.1.2AB
1444	K01678	70701.9	153144	197020	252788	0.02	0.04	0.05	0.05	9100	Metabolism	9102	Energy metabolism	ko00720	[PATH:ko00720]	Carbon fixation pathways in prokaryotes	E4.2.1.2AB
1445	K01678	70701.9	153144	197020	252788	0.02	0.04	0.05	0.05	9100	Metabolism	9101	Carbohydrate metabolism	ko00020	[PATH:ko00020]	Citrate cycle (TCA cycle)	E4.2.1.2AB
1446	K01679	252260	255545	309836	219083	0.16	0.13	0.16	0.09	9100	Metabolism	9101	Carbohydrate metabolism	ko00620	[PATH:ko00620]	Pyruvate metabolism	E4.2.1.2B
1447	K01679	252260	255545	309836	219083	0.16	0.13	0.16	0.09	9100	Metabolism	9102	Energy metabolism	ko00720	[PATH:ko00720]	Carbon fixation pathways in prokaryotes	E4.2.1.2B
1448	K01679	252260	255545	309836	219083	0.16	0.13	0.16	0.09	9100	Metabolism	9101	Carbohydrate metabolism	ko00020	[PATH:ko00020]	Citrate cycle (TCA cycle)	E4.2.1.2B
1449	K01679	252260	255545	309836	219083	0.16	0.13	0.16	0.09	9160	Human Diseases	9161	Cancer: overview	ko05200	[PATH:ko05200]	Pathways in cancer	E4.2.1.2B
1450	K01679	252260	255545	309836	219083	0.16	0.13	0.16	0.09	9160	Human Diseases	9167	Endocrine and metabolic disease	ko04934	[PATH:ko04934]	Cushing syndrome	E4.2.1.2B
1451	K01679	252260	255545	309836	219083	0.16	0.13	0.16	0.09	9160	Human Diseases	9162	Cancer: specific types	ko05211	[PATH:ko05211]	Renal cell carcinoma	E4.2.1.2B
1452	K01681	369180	435525	508616	455166	0.12	0.11	0.13	0.1	9100	Metabolism	9102	Energy metabolism	ko00720	[PATH:ko00720]	Carbon fixation pathways in prokaryotes	ACO
1453	K01681	369180	435525	508616	455166	0.12	0.11	0.13	0.1	9100	Metabolism	9101	Carbohydrate metabolism	ko00630	[PATH:ko00630]	Glyoxylate and dicarboxylate metabolism	ACO
1454	K01681	369180	435525	508616	455166	0.12	0.11	0.13	0.1	9100	Metabolism	9101	Carbohydrate metabolism	ko00020	[PATH:ko00020]	Citrate cycle (TCA cycle)	ACO
1455	K01682	39703.7	82931.2	14612.6	47455	0.02	0.03	0	0.01	9100	Metabolism	9101	Carbohydrate metabolism	ko00020	[PATH:ko00020]	Citrate cycle (TCA cycle)	acnB	aconitate hydratase 2 / 2-methylisocitrate dehydratase [EC:4.2.1.3 4.2.1.99]
1456	K01682	39703.7	82931.2	14612.6	47455	0.02	0.03	0	0.01	9100	Metabolism	9101	Carbohydrate metabolism	ko00640	[PATH:ko00640]	Propanoate metabolism	acnB	aconitate hydratase 2 / 2-methylisocitrate dehydratase [EC:4.2.1.3 4.2.1.99]
1457	K01682	39703.7	82931.2	14612.6	47455	0.02	0.03	0	0.01	9100	Metabolism	9101	Carbohydrate metabolism	ko00630	[PATH:ko00630]	Glyoxylate and dicarboxylate metabolism	acnB	aconitate hydratase 2 / 2-methylisocitrate dehydratase [EC:4.2.1.3 4.2.1.99]
1458	K01682	39703.7	82931.2	14612.6	47455	0.02	0.03	0	0.01	9100	Metabolism	9102	Energy metabolism	ko00720	[PATH:ko00720]	Carbon fixation pathways in prokaryotes	acnB	aconitate hydratase 2 / 2-methylisocitrate dehydratase [EC:4.2.1.3 4.2.1.99]
1459	K01685	20742.3	72511.5	11539	19742.3	0	0.01	0	0	9100	Metabolism	9101	Carbohydrate metabolism	ko00040	[PATH:ko00040]	Pentose and glucuronate interconversions	uxaA	altronate hydrolase [EC:4.2.1.7]
1460	K01687	399880	547439	547678	654636	0.08	0.1	0.09	0.09	9100	Metabolism	9108	Metabolism of cofactors and vitamins	ko00770	[PATH:ko00770]	Pantothenate and CoA biosynthesis	ilvD	dihydroxy-acid dehydratase [EC:4.2.1.9]
1461	K01687	399880	547439	547678	654636	0.08	0.1	0.09	0.09	9100	Metabolism	9105	Amino acid metabolism	ko00290	[PATH:ko00290]	Valine
1462	K01689	369966	489991	545226	631435	0.23	0.26	0.27	0.27	9180	Brite Hierarchies	9183	Protein families: signaling and cellular processes	ko04147	[BR:ko04147]	Exosome	ENO
1463	K01689	369966	489991	545226	631435	0.23	0.26	0.27	0.27	9180	Brite Hierarchies	9182	Protein families: genetic information processing	ko03019	[BR:ko03019]	Messenger RNA biogenesis	ENO
1464	K01689	369966	489991	545226	631435	0.23	0.26	0.27	0.27	9100	Metabolism	9101	Carbohydrate metabolism	ko00010	[PATH:ko00010]	Glycolysis / Gluconeogenesis	ENO
1465	K01689	369966	489991	545226	631435	0.23	0.26	0.27	0.27	9100	Metabolism	9102	Energy metabolism	ko00680	[PATH:ko00680]	Methane metabolism	ENO
1466	K01689	369966	489991	545226	631435	0.23	0.26	0.27	0.27	9120	Genetic Information Processing	9123	Folding
1467	K01689	369966	489991	545226	631435	0.23	0.26	0.27	0.27	9130	Environmental Information Processing	9132	Signal transduction	ko04066	[PATH:ko04066]	HIF-1 signaling pathway	ENO
1468	K01690	27513.1	57056.3	4175.1	31225.8	0	0.01	0	0	9100	Metabolism	9101	Carbohydrate metabolism	ko00030	[PATH:ko00030]	Pentose phosphate pathway	edd	phosphogluconate dehydratase [EC:4.2.1.12]
1469	K01692	216342	348847	162035	249965	0.29	0.4	0.18	0.23	9100	Metabolism	9101	Carbohydrate metabolism	ko00640	[PATH:ko00640]	Propanoate metabolism	paaF
1470	K01692	216342	348847	162035	249965	0.29	0.4	0.18	0.23	9100	Metabolism	9103	Lipid metabolism	ko00071	[PATH:ko00071]	Fatty acid degradation	paaF
1471	K01692	216342	348847	162035	249965	0.29	0.4	0.18	0.23	9100	Metabolism	9105	Amino acid metabolism	ko00280	[PATH:ko00280]	Valine
1472	K01692	216342	348847	162035	249965	0.29	0.4	0.18	0.23	9100	Metabolism	9105	Amino acid metabolism	ko00360	[PATH:ko00360]	Phenylalanine metabolism	paaF
1473	K01692	216342	348847	162035	249965	0.29	0.4	0.18	0.23	9100	Metabolism	9109	Metabolism of terpenoids and polyketides	ko00903	[PATH:ko00903]	Limonene and pinene degradation	paaF
1474	K01692	216342	348847	162035	249965	0.29	0.4	0.18	0.23	9100	Metabolism	9101	Carbohydrate metabolism	ko00650	[PATH:ko00650]	Butanoate metabolism	paaF
1475	K01692	216342	348847	162035	249965	0.29	0.4	0.18	0.23	9100	Metabolism	9111	Xenobiotics biodegradation and metabolism	ko00627	[PATH:ko00627]	Aminobenzoate degradation	paaF
1476	K01692	216342	348847	162035	249965	0.29	0.4	0.18	0.23	9100	Metabolism	9109	Metabolism of terpenoids and polyketides	ko00281	[PATH:ko00281]	Geraniol degradation	paaF
1477	K01692	216342	348847	162035	249965	0.29	0.4	0.18	0.23	9100	Metabolism	9111	Xenobiotics biodegradation and metabolism	ko00362	[PATH:ko00362]	Benzoate degradation	paaF
1478	K01692	216342	348847	162035	249965	0.29	0.4	0.18	0.23	9100	Metabolism	9105	Amino acid metabolism	ko00310	[PATH:ko00310]	Lysine degradation	paaF
1479	K01692	216342	348847	162035	249965	0.29	0.4	0.18	0.23	9100	Metabolism	9106	Metabolism of other amino acids	ko00410	[PATH:ko00410]	beta-Alanine metabolism	paaF
1480	K01692	216342	348847	162035	249965	0.29	0.4	0.18	0.23	9100	Metabolism	9111	Xenobiotics biodegradation and metabolism	ko00930	[PATH:ko00930]	Caprolactam degradation	paaF
1481	K01692	216342	348847	162035	249965	0.29	0.4	0.18	0.23	9100	Metabolism	9105	Amino acid metabolism	ko00380	[PATH:ko00380]	Tryptophan metabolism	paaF
1482	K01693	355923	452257	504308	599718	0.04	0.04	0.04	0.04	9100	Metabolism	9105	Amino acid metabolism	ko00340	[PATH:ko00340]	Histidine metabolism	hisB	imidazoleglycerol-phosphate dehydratase [EC:4.2.1.19]
1483	K01695	307670	342438	418163	577043	0.06	0.06	0.07	0.08	9100	Metabolism	9105	Amino acid metabolism	ko00400	[PATH:ko00400]	Phenylalanine
1484	K01695	307670	342438	418163	577043	0.06	0.06	0.07	0.08	9100	Metabolism	9105	Amino acid metabolism	ko00260	[PATH:ko00260]	Glycine
1485	K01696	308078	332468	410938	563323	0.06	0.06	0.07	0.08	9100	Metabolism	9105	Amino acid metabolism	ko00400	[PATH:ko00400]	Phenylalanine
1486	K01696	308078	332468	410938	563323	0.06	0.06	0.07	0.08	9100	Metabolism	9105	Amino acid metabolism	ko00260	[PATH:ko00260]	Glycine
1487	K01697	14490.6	38375.3	40474.1	25468.6	0	0.01	0.01	0	9100	Metabolism	9105	Amino acid metabolism	ko00270	[PATH:ko00270]	Cysteine and methionine metabolism	CBS	cystathionine beta-synthase [EC:4.2.1.22]
1488	K01697	14490.6	38375.3	40474.1	25468.6	0	0.01	0.01	0	9100	Metabolism	9105	Amino acid metabolism	ko00260	[PATH:ko00260]	Glycine
1489	K01698	251330	278473	334795	513812	0.05	0.05	0.06	0.07	9100	Metabolism	9108	Metabolism of cofactors and vitamins	ko00860	[PATH:ko00860]	Porphyrin and chlorophyll metabolism	hemB
1490	K01698	251330	278473	334795	513812	0.05	0.05	0.06	0.07	9180	Brite Hierarchies	9183	Protein families: signaling and cellular processes	ko04147	[BR:ko04147]	Exosome	hemB
1491	K01703	404925	581857	555473	823161	0.13	0.15	0.14	0.18	9100	Metabolism	9105	Amino acid metabolism	ko00290	[PATH:ko00290]	Valine
1492	K01703	404925	581857	555473	823161	0.13	0.15	0.14	0.18	9100	Metabolism	9110	Biosynthesis of other secondary metabolites	ko00966	[PATH:ko00966]	Glucosinolate biosynthesis	leuC
1493	K01703	404925	581857	555473	823161	0.13	0.15	0.14	0.18	9100	Metabolism	9101	Carbohydrate metabolism	ko00660	[PATH:ko00660]	C5-Branched dibasic acid metabolism	leuC
1494	K01704	405549	583500	558217	824597	0.08	0.1	0.09	0.12	9100	Metabolism	9101	Carbohydrate metabolism	ko00660	[PATH:ko00660]	C5-Branched dibasic acid metabolism	leuD
1495	K01704	405549	583500	558217	824597	0.08	0.1	0.09	0.12	9100	Metabolism	9105	Amino acid metabolism	ko00290	[PATH:ko00290]	Valine
1496	K01706	16962.5	77917.2	4068.96	19394	0	0.01	0	0	9100	Metabolism	9101	Carbohydrate metabolism	ko00053	[PATH:ko00053]	Ascorbate and aldarate metabolism	gudD	glucarate dehydratase [EC:4.2.1.40]
1497	K01709	13091.6	40729.1	19756.5	10441	0	0.01	0	0	9100	Metabolism	9101	Carbohydrate metabolism	ko00520	[PATH:ko00520]	Amino sugar and nucleotide sugar metabolism	rfbG	CDP-glucose 4
1498	K01709	13091.6	40729.1	19756.5	10441	0	0.01	0	0	9100	Metabolism	9107	Glycan biosynthesis and metabolism	ko00541	[PATH:ko00541]	O-Antigen nucleotide sugar biosynthesis	rfbG	CDP-glucose 4
1499	K01710	552596	559117	805284	772156	0.29	0.25	0.34	0.28	9100	Metabolism	9110	Biosynthesis of other secondary metabolites	ko00521	[PATH:ko00521]	Streptomycin biosynthesis	rfbB
1500	K01710	552596	559117	805284	772156	0.29	0.25	0.34	0.28	9100	Metabolism	9109	Metabolism of terpenoids and polyketides	ko01055	[PATH:ko01055]	Biosynthesis of vancomycin group antibiotics	rfbB
1501	K01710	552596	559117	805284	772156	0.29	0.25	0.34	0.28	9100	Metabolism	9107	Glycan biosynthesis and metabolism	ko00541	[PATH:ko00541]	O-Antigen nucleotide sugar biosynthesis	rfbB
1502	K01710	552596	559117	805284	772156	0.29	0.25	0.34	0.28	9100	Metabolism	9110	Biosynthesis of other secondary metabolites	ko00525	[PATH:ko00525]	Acarbose and validamycin biosynthesis	rfbB
1503	K01710	552596	559117	805284	772156	0.29	0.25	0.34	0.28	9100	Metabolism	9109	Metabolism of terpenoids and polyketides	ko00523	[PATH:ko00523]	Polyketide sugar unit biosynthesis	rfbB
1504	K01711	275182	265742	328368	300176	0.09	0.07	0.08	0.06	9100	Metabolism	9101	Carbohydrate metabolism	ko00520	[PATH:ko00520]	Amino sugar and nucleotide sugar metabolism	gmd
1505	K01711	275182	265742	328368	300176	0.09	0.07	0.08	0.06	9100	Metabolism	9101	Carbohydrate metabolism	ko00051	[PATH:ko00051]	Fructose and mannose metabolism	gmd
1506	K01711	275182	265742	328368	300176	0.09	0.07	0.08	0.06	9100	Metabolism	9107	Glycan biosynthesis and metabolism	ko00541	[PATH:ko00541]	O-Antigen nucleotide sugar biosynthesis	gmd
1507	K01712	140189	262872	306390	181290	0.01	0.02	0.03	0.01	9100	Metabolism	9105	Amino acid metabolism	ko00340	[PATH:ko00340]	Histidine metabolism	hutU
1508	K01714	466997	640218	560278	760989	0.1	0.11	0.09	0.11	9100	Metabolism	9105	Amino acid metabolism	ko00300	[PATH:ko00300]	Lysine biosynthesis	dapA	4-hydroxy-tetrahydrodipicolinate synthase [EC:4.3.3.7]
1509	K01714	466997	640218	560278	760989	0.1	0.11	0.09	0.11	9100	Metabolism	9110	Biosynthesis of other secondary metabolites	ko00261	[PATH:ko00261]	Monobactam biosynthesis	dapA	4-hydroxy-tetrahydrodipicolinate synthase [EC:4.3.3.7]
1510	K01715	147661	269949	273877	300989	0.02	0.02	0.02	0.02	9100	Metabolism	9101	Carbohydrate metabolism	ko00650	[PATH:ko00650]	Butanoate metabolism	crt	enoyl-CoA hydratase [EC:4.2.1.17]
1511	K01719	104031	94948.6	167653	115329	0.01	0.01	0.01	0.01	9100	Metabolism	9108	Metabolism of cofactors and vitamins	ko00860	[PATH:ko00860]	Porphyrin and chlorophyll metabolism	hemD
1512	K01721	16526	2500.68	5844.51	9212.7	0.01	0	0	0	9100	Metabolism	9111	Xenobiotics biodegradation and metabolism	ko00364	[PATH:ko00364]	Fluorobenzoate degradation	nthA	nitrile hydratase subunit alpha [EC:4.2.1.84]
1513	K01721	16526	2500.68	5844.51	9212.7	0.01	0	0	0	9100	Metabolism	9105	Amino acid metabolism	ko00380	[PATH:ko00380]	Tryptophan metabolism	nthA	nitrile hydratase subunit alpha [EC:4.2.1.84]
1514	K01721	16526	2500.68	5844.51	9212.7	0.01	0	0	0	9100	Metabolism	9111	Xenobiotics biodegradation and metabolism	ko00643	[PATH:ko00643]	Styrene degradation	nthA	nitrile hydratase subunit alpha [EC:4.2.1.84]
1515	K01721	16526	2500.68	5844.51	9212.7	0.01	0	0	0	9100	Metabolism	9111	Xenobiotics biodegradation and metabolism	ko00627	[PATH:ko00627]	Aminobenzoate degradation	nthA	nitrile hydratase subunit alpha [EC:4.2.1.84]
1516	K01724	108827	88576.8	184819	154469	0.02	0.02	0.03	0.02	9100	Metabolism	9108	Metabolism of cofactors and vitamins	ko00790	[PATH:ko00790]	Folate biosynthesis	PCBD
1517	K01724	108827	88576.8	184819	154469	0.02	0.02	0.03	0.02	9180	Brite Hierarchies	9183	Protein families: signaling and cellular processes	ko04147	[BR:ko04147]	Exosome	PCBD
1518	K01733	578137	708237	872220	906948	0.12	0.12	0.15	0.13	9100	Metabolism	9105	Amino acid metabolism	ko00260	[PATH:ko00260]	Glycine
1519	K01733	578137	708237	872220	906948	0.12	0.12	0.15	0.13	9100	Metabolism	9108	Metabolism of cofactors and vitamins	ko00750	[PATH:ko00750]	Vitamin B6 metabolism	thrC	threonine synthase [EC:4.2.3.1]
1520	K01734	23504.2	63493.6	40103.6	35322.9	0	0.01	0	0	9100	Metabolism	9101	Carbohydrate metabolism	ko00640	[PATH:ko00640]	Propanoate metabolism	mgsA	methylglyoxal synthase [EC:4.2.3.3]
1521	K01735	324457	431991	479015	594558	0.03	0.04	0.04	0.04	9100	Metabolism	9105	Amino acid metabolism	ko00400	[PATH:ko00400]	Phenylalanine
1522	K01736	366802	477904	537248	622226	0.04	0.04	0.05	0.04	9100	Metabolism	9105	Amino acid metabolism	ko00400	[PATH:ko00400]	Phenylalanine
1523	K01737	305568	348512	459500	596606	0.06	0.06	0.08	0.09	9180	Brite Hierarchies	9182	Protein families: genetic information processing	ko03016	[BR:ko03016]	Transfer RNA biogenesis	queD
1524	K01737	305568	348512	459500	596606	0.06	0.06	0.08	0.09	9100	Metabolism	9108	Metabolism of cofactors and vitamins	ko00790	[PATH:ko00790]	Folate biosynthesis	queD
1525	K01738	381952	511500	450726	793139	0.08	0.09	0.08	0.11	9100	Metabolism	9102	Energy metabolism	ko00920	[PATH:ko00920]	Sulfur metabolism	cysK	cysteine synthase [EC:2.5.1.47]
1526	K01738	381952	511500	450726	793139	0.08	0.09	0.08	0.11	9100	Metabolism	9105	Amino acid metabolism	ko00270	[PATH:ko00270]	Cysteine and methionine metabolism	cysK	cysteine synthase [EC:2.5.1.47]
1527	K01739	85669.4	22052.2	108829	114131	0.03	0.01	0.03	0.02	9100	Metabolism	9105	Amino acid metabolism	ko00270	[PATH:ko00270]	Cysteine and methionine metabolism	metB	cystathionine gamma-synthase [EC:2.5.1.48]
1528	K01739	85669.4	22052.2	108829	114131	0.03	0.01	0.03	0.02	9100	Metabolism	9102	Energy metabolism	ko00920	[PATH:ko00920]	Sulfur metabolism	metB	cystathionine gamma-synthase [EC:2.5.1.48]
1529	K01739	85669.4	22052.2	108829	114131	0.03	0.01	0.03	0.02	9100	Metabolism	9106	Metabolism of other amino acids	ko00450	[PATH:ko00450]	Selenocompound metabolism	metB	cystathionine gamma-synthase [EC:2.5.1.48]
1530	K01740	233464	222852	91850.2	218672	0.02	0.02	0.01	0.02	9100	Metabolism	9105	Amino acid metabolism	ko00270	[PATH:ko00270]	Cysteine and methionine metabolism	metY	O-acetylhomoserine (thiol)-lyase [EC:2.5.1.49]
1531	K01745	212027	298647	333090	262300	0.02	0.03	0.03	0.02	9100	Metabolism	9105	Amino acid metabolism	ko00340	[PATH:ko00340]	Histidine metabolism	hutH
1532	K01749	247750	208799	316734	355600	0.03	0.02	0.03	0.03	9100	Metabolism	9108	Metabolism of cofactors and vitamins	ko00860	[PATH:ko00860]	Porphyrin and chlorophyll metabolism	hemC
1533	K01750	64339.9	61571.1	21290	103751	0.01	0.01	0	0.01	9100	Metabolism	9105	Amino acid metabolism	ko00330	[PATH:ko00330]	Arginine and proline metabolism	E4.3.1.12
1534	K01752	94943.2	100636	73684.4	126547	0.02	0.02	0.01	0.02	9100	Metabolism	9105	Amino acid metabolism	ko00260	[PATH:ko00260]	Glycine
1535	K01752	94943.2	100636	73684.4	126547	0.02	0.02	0.01	0.02	9100	Metabolism	9105	Amino acid metabolism	ko00270	[PATH:ko00270]	Cysteine and methionine metabolism	E4.3.1.17
1536	K01754	404889	417120	422982	443610	0.08	0.07	0.07	0.06	9100	Metabolism	9105	Amino acid metabolism	ko00260	[PATH:ko00260]	Glycine
1537	K01754	404889	417120	422982	443610	0.08	0.07	0.07	0.06	9100	Metabolism	9105	Amino acid metabolism	ko00290	[PATH:ko00290]	Valine
1538	K01755	368558	490734	544043	639462	0.12	0.13	0.14	0.14	9100	Metabolism	9105	Amino acid metabolism	ko00220	[PATH:ko00220]	Arginine biosynthesis	argH
1539	K01755	368558	490734	544043	639462	0.12	0.13	0.14	0.14	9100	Metabolism	9105	Amino acid metabolism	ko00250	[PATH:ko00250]	Alanine
1540	K01755	368558	490734	544043	639462	0.12	0.13	0.14	0.14	9180	Brite Hierarchies	9183	Protein families: signaling and cellular processes	ko04147	[BR:ko04147]	Exosome	argH
1541	K01756	369611	489154	545264	632021	0.08	0.09	0.09	0.09	9100	Metabolism	9105	Amino acid metabolism	ko00250	[PATH:ko00250]	Alanine
1542	K01756	369611	489154	545264	632021	0.08	0.09	0.09	0.09	9100	Metabolism	9104	Nucleotide metabolism	ko00230	[PATH:ko00230]	Purine metabolism	purB
1543	K01758	18464.3	7563.64	77118.7	32227.2	0.01	0	0.03	0.01	9100	Metabolism	9105	Amino acid metabolism	ko00270	[PATH:ko00270]	Cysteine and methionine metabolism	CTH	cystathionine gamma-lyase [EC:4.4.1.1]
1544	K01758	18464.3	7563.64	77118.7	32227.2	0.01	0	0.03	0.01	9100	Metabolism	9106	Metabolism of other amino acids	ko00450	[PATH:ko00450]	Selenocompound metabolism	CTH	cystathionine gamma-lyase [EC:4.4.1.1]
1545	K01758	18464.3	7563.64	77118.7	32227.2	0.01	0	0.03	0.01	9180	Brite Hierarchies	9183	Protein families: signaling and cellular processes	ko04147	[BR:ko04147]	Exosome	CTH	cystathionine gamma-lyase [EC:4.4.1.1]
1546	K01758	18464.3	7563.64	77118.7	32227.2	0.01	0	0.03	0.01	9100	Metabolism	9105	Amino acid metabolism	ko00260	[PATH:ko00260]	Glycine
1547	K01759	105520	101628	56494	137831	0.01	0.01	0	0.01	9100	Metabolism	9101	Carbohydrate metabolism	ko00620	[PATH:ko00620]	Pyruvate metabolism	GLO1
1548	K01760	50017.1	135349	90009.5	53579.4	0.01	0.02	0.02	0.01	9100	Metabolism	9106	Metabolism of other amino acids	ko00450	[PATH:ko00450]	Selenocompound metabolism	metC	cysteine-S-conjugate beta-lyase [EC:4.4.1.13]
1549	K01760	50017.1	135349	90009.5	53579.4	0.01	0.02	0.02	0.01	9100	Metabolism	9105	Amino acid metabolism	ko00270	[PATH:ko00270]	Cysteine and methionine metabolism	metC	cysteine-S-conjugate beta-lyase [EC:4.4.1.13]
1550	K01761	81111.2	31497.5	105375	90984.4	0.02	0.01	0.02	0.01	9100	Metabolism	9105	Amino acid metabolism	ko00270	[PATH:ko00270]	Cysteine and methionine metabolism	E4.4.1.11	methionine-gamma-lyase [EC:4.4.1.11]
1551	K01761	81111.2	31497.5	105375	90984.4	0.02	0.01	0.02	0.01	9100	Metabolism	9106	Metabolism of other amino acids	ko00450	[PATH:ko00450]	Selenocompound metabolism	E4.4.1.11	methionine-gamma-lyase [EC:4.4.1.11]
1552	K01768	250038	137427	302730	251272	0.1	0.05	0.1	0.07	9140	Cellular Processes	9145	Cellular community - prokaryotes	ko02025	[PATH:ko02025]	Biofilm formation - Pseudomonas aeruginosa	E4.6.1.1	adenylate cyclase [EC:4.6.1.1]
1553	K01768	250038	137427	302730	251272	0.1	0.05	0.1	0.07	9150	Organismal Systems	9149	Aging	ko04213	[PATH:ko04213]	Longevity regulating pathway - multiple species	E4.6.1.1	adenylate cyclase [EC:4.6.1.1]
1554	K01768	250038	137427	302730	251272	0.1	0.05	0.1	0.07	9140	Cellular Processes	9143	Cell growth and death	ko04113	[PATH:ko04113]	Meiosis - yeast	E4.6.1.1	adenylate cyclase [EC:4.6.1.1]
1555	K01768	250038	137427	302730	251272	0.1	0.05	0.1	0.07	9100	Metabolism	9104	Nucleotide metabolism	ko00230	[PATH:ko00230]	Purine metabolism	E4.6.1.1	adenylate cyclase [EC:4.6.1.1]
1556	K01770	166743	277919	328221	463118	0.02	0.02	0.03	0.03	9100	Metabolism	9109	Metabolism of terpenoids and polyketides	ko00900	[PATH:ko00900]	Terpenoid backbone biosynthesis	ispF	2-C-methyl-D-erythritol 2
1557	K01772	129630	130366	251694	235559	0.01	0.01	0.02	0.02	9100	Metabolism	9108	Metabolism of cofactors and vitamins	ko00860	[PATH:ko00860]	Porphyrin and chlorophyll metabolism	hemH
1558	K01775	364253	408666	516011	453172	0.11	0.11	0.13	0.1	9180	Brite Hierarchies	9181	Protein families: metabolism	ko01011	[BR:ko01011]	Peptidoglycan biosynthesis and degradation proteins	alr	alanine racemase [EC:5.1.1.1]
1559	K01775	364253	408666	516011	453172	0.11	0.11	0.13	0.1	9160	Human Diseases	9175	Drug resistance: antimicrobial	ko01502	[PATH:ko01502]	Vancomycin resistance	alr	alanine racemase [EC:5.1.1.1]
1560	K01775	364253	408666	516011	453172	0.11	0.11	0.13	0.1	9100	Metabolism	9106	Metabolism of other amino acids	ko00473	[PATH:ko00473]	D-Alanine metabolism	alr	alanine racemase [EC:5.1.1.1]
1561	K01776	302932	367768	456064	378360	0.06	0.06	0.08	0.05	9100	Metabolism	9106	Metabolism of other amino acids	ko00471	[PATH:ko00471]	D-Glutamine and D-glutamate metabolism	murI	glutamate racemase [EC:5.1.1.3]
1562	K01776	302932	367768	456064	378360	0.06	0.06	0.08	0.05	9180	Brite Hierarchies	9181	Protein families: metabolism	ko01011	[BR:ko01011]	Peptidoglycan biosynthesis and degradation proteins	murI	glutamate racemase [EC:5.1.1.3]
1563	K01778	237756	324092	394703	512544	0.02	0.03	0.03	0.04	9100	Metabolism	9105	Amino acid metabolism	ko00300	[PATH:ko00300]	Lysine biosynthesis	dapF	diaminopimelate epimerase [EC:5.1.1.7]
1564	K01779	27133.3	21474.6	4732.92	30797.9	0.01	0	0	0	9100	Metabolism	9109	Metabolism of terpenoids and polyketides	ko01054	[PATH:ko01054]	Nonribosomal peptide structures	racD	aspartate racemase [EC:5.1.1.13]
1565	K01779	27133.3	21474.6	4732.92	30797.9	0.01	0	0	0	9100	Metabolism	9105	Amino acid metabolism	ko00250	[PATH:ko00250]	Alanine
1566	K01782	25660.4	60395.8	8789.44	43808.4	0.03	0.06	0.01	0.03	9100	Metabolism	9109	Metabolism of terpenoids and polyketides	ko00281	[PATH:ko00281]	Geraniol degradation	fadJ	3-hydroxyacyl-CoA dehydrogenase / enoyl-CoA hydratase / 3-hydroxybutyryl-CoA epimerase [EC:1.1.1.35 4.2.1.17 5.1.2.3]
1567	K01782	25660.4	60395.8	8789.44	43808.4	0.03	0.06	0.01	0.03	9100	Metabolism	9101	Carbohydrate metabolism	ko00650	[PATH:ko00650]	Butanoate metabolism	fadJ	3-hydroxyacyl-CoA dehydrogenase / enoyl-CoA hydratase / 3-hydroxybutyryl-CoA epimerase [EC:1.1.1.35 4.2.1.17 5.1.2.3]
1568	K01782	25660.4	60395.8	8789.44	43808.4	0.03	0.06	0.01	0.03	9100	Metabolism	9101	Carbohydrate metabolism	ko00640	[PATH:ko00640]	Propanoate metabolism	fadJ	3-hydroxyacyl-CoA dehydrogenase / enoyl-CoA hydratase / 3-hydroxybutyryl-CoA epimerase [EC:1.1.1.35 4.2.1.17 5.1.2.3]
1569	K01782	25660.4	60395.8	8789.44	43808.4	0.03	0.06	0.01	0.03	9100	Metabolism	9105	Amino acid metabolism	ko00310	[PATH:ko00310]	Lysine degradation	fadJ	3-hydroxyacyl-CoA dehydrogenase / enoyl-CoA hydratase / 3-hydroxybutyryl-CoA epimerase [EC:1.1.1.35 4.2.1.17 5.1.2.3]
1570	K01782	25660.4	60395.8	8789.44	43808.4	0.03	0.06	0.01	0.03	9100	Metabolism	9111	Xenobiotics biodegradation and metabolism	ko00930	[PATH:ko00930]	Caprolactam degradation	fadJ	3-hydroxyacyl-CoA dehydrogenase / enoyl-CoA hydratase / 3-hydroxybutyryl-CoA epimerase [EC:1.1.1.35 4.2.1.17 5.1.2.3]
1571	K01782	25660.4	60395.8	8789.44	43808.4	0.03	0.06	0.01	0.03	9100	Metabolism	9109	Metabolism of terpenoids and polyketides	ko00903	[PATH:ko00903]	Limonene and pinene degradation	fadJ	3-hydroxyacyl-CoA dehydrogenase / enoyl-CoA hydratase / 3-hydroxybutyryl-CoA epimerase [EC:1.1.1.35 4.2.1.17 5.1.2.3]
1572	K01782	25660.4	60395.8	8789.44	43808.4	0.03	0.06	0.01	0.03	9100	Metabolism	9103	Lipid metabolism	ko00071	[PATH:ko00071]	Fatty acid degradation	fadJ	3-hydroxyacyl-CoA dehydrogenase / enoyl-CoA hydratase / 3-hydroxybutyryl-CoA epimerase [EC:1.1.1.35 4.2.1.17 5.1.2.3]
1573	K01782	25660.4	60395.8	8789.44	43808.4	0.03	0.06	0.01	0.03	9100	Metabolism	9111	Xenobiotics biodegradation and metabolism	ko00362	[PATH:ko00362]	Benzoate degradation	fadJ	3-hydroxyacyl-CoA dehydrogenase / enoyl-CoA hydratase / 3-hydroxybutyryl-CoA epimerase [EC:1.1.1.35 4.2.1.17 5.1.2.3]
1574	K01782	25660.4	60395.8	8789.44	43808.4	0.03	0.06	0.01	0.03	9100	Metabolism	9105	Amino acid metabolism	ko00380	[PATH:ko00380]	Tryptophan metabolism	fadJ	3-hydroxyacyl-CoA dehydrogenase / enoyl-CoA hydratase / 3-hydroxybutyryl-CoA epimerase [EC:1.1.1.35 4.2.1.17 5.1.2.3]
1575	K01782	25660.4	60395.8	8789.44	43808.4	0.03	0.06	0.01	0.03	9100	Metabolism	9106	Metabolism of other amino acids	ko00410	[PATH:ko00410]	beta-Alanine metabolism	fadJ	3-hydroxyacyl-CoA dehydrogenase / enoyl-CoA hydratase / 3-hydroxybutyryl-CoA epimerase [EC:1.1.1.35 4.2.1.17 5.1.2.3]
1576	K01782	25660.4	60395.8	8789.44	43808.4	0.03	0.06	0.01	0.03	9100	Metabolism	9105	Amino acid metabolism	ko00280	[PATH:ko00280]	Valine
1577	K01783	419215	484603	567774	683631	0.13	0.13	0.14	0.15	9100	Metabolism	9101	Carbohydrate metabolism	ko00030	[PATH:ko00030]	Pentose phosphate pathway	rpe
1578	K01783	419215	484603	567774	683631	0.13	0.13	0.14	0.15	9100	Metabolism	9102	Energy metabolism	ko00710	[PATH:ko00710]	Carbon fixation in photosynthetic organisms	rpe
1579	K01783	419215	484603	567774	683631	0.13	0.13	0.14	0.15	9100	Metabolism	9101	Carbohydrate metabolism	ko00040	[PATH:ko00040]	Pentose and glucuronate interconversions	rpe
1580	K01784	875678	1.02883e+06	1.13581e+06	1.39353e+06	0.27	0.27	0.29	0.3	9100	Metabolism	9107	Glycan biosynthesis and metabolism	ko00541	[PATH:ko00541]	O-Antigen nucleotide sugar biosynthesis	galE
1581	K01784	875678	1.02883e+06	1.13581e+06	1.39353e+06	0.27	0.27	0.29	0.3	9100	Metabolism	9101	Carbohydrate metabolism	ko00520	[PATH:ko00520]	Amino sugar and nucleotide sugar metabolism	galE
1582	K01784	875678	1.02883e+06	1.13581e+06	1.39353e+06	0.27	0.27	0.29	0.3	9100	Metabolism	9101	Carbohydrate metabolism	ko00052	[PATH:ko00052]	Galactose metabolism	galE
1583	K01785	65633.2	137518	54853.8	89832.2	0.01	0.02	0.01	0.01	9100	Metabolism	9101	Carbohydrate metabolism	ko00052	[PATH:ko00052]	Galactose metabolism	galM
1584	K01785	65633.2	137518	54853.8	89832.2	0.01	0.02	0.01	0.01	9100	Metabolism	9101	Carbohydrate metabolism	ko00010	[PATH:ko00010]	Glycolysis / Gluconeogenesis	galM
1585	K01790	307662	370210	411454	357926	0.1	0.1	0.1	0.08	9100	Metabolism	9109	Metabolism of terpenoids and polyketides	ko00523	[PATH:ko00523]	Polyketide sugar unit biosynthesis	rfbC
1586	K01790	307662	370210	411454	357926	0.1	0.1	0.1	0.08	9100	Metabolism	9110	Biosynthesis of other secondary metabolites	ko00521	[PATH:ko00521]	Streptomycin biosynthesis	rfbC
1587	K01790	307662	370210	411454	357926	0.1	0.1	0.1	0.08	9100	Metabolism	9107	Glycan biosynthesis and metabolism	ko00541	[PATH:ko00541]	O-Antigen nucleotide sugar biosynthesis	rfbC
1588	K01791	288245	280385	405775	378717	0.15	0.12	0.17	0.14	9100	Metabolism	9107	Glycan biosynthesis and metabolism	ko00541	[PATH:ko00541]	O-Antigen nucleotide sugar biosynthesis	wecB	UDP-N-acetylglucosamine 2-epimerase (non-hydrolysing) [EC:5.1.3.14]
1589	K01791	288245	280385	405775	378717	0.15	0.12	0.17	0.14	9100	Metabolism	9101	Carbohydrate metabolism	ko00520	[PATH:ko00520]	Amino sugar and nucleotide sugar metabolism	wecB	UDP-N-acetylglucosamine 2-epimerase (non-hydrolysing) [EC:5.1.3.14]
1590	K01791	288245	280385	405775	378717	0.15	0.12	0.17	0.14	9180	Brite Hierarchies	9181	Protein families: metabolism	ko01005	[BR:ko01005]	Lipopolysaccharide biosynthesis proteins	wecB	UDP-N-acetylglucosamine 2-epimerase (non-hydrolysing) [EC:5.1.3.14]
1591	K01791	288245	280385	405775	378717	0.15	0.12	0.17	0.14	9130	Environmental Information Processing	9132	Signal transduction	ko02020	[PATH:ko02020]	Two-component system	wecB	UDP-N-acetylglucosamine 2-epimerase (non-hydrolysing) [EC:5.1.3.14]
1592	K01791	288245	280385	405775	378717	0.15	0.12	0.17	0.14	9140	Cellular Processes	9145	Cellular community - prokaryotes	ko05111	[PATH:ko05111]	Biofilm formation - Vibrio cholerae	wecB	UDP-N-acetylglucosamine 2-epimerase (non-hydrolysing) [EC:5.1.3.14]
1593	K01799	13048.2	66972.8	3119.79	5921.05	0	0.01	0	0	9100	Metabolism	9108	Metabolism of cofactors and vitamins	ko00760	[PATH:ko00760]	Nicotinate and nicotinamide metabolism	nicE
1594	K01799	13048.2	66972.8	3119.79	5921.05	0	0.01	0	0	9100	Metabolism	9101	Carbohydrate metabolism	ko00650	[PATH:ko00650]	Butanoate metabolism	nicE
1595	K01802	249568	181039	227215	384717	0.03	0.02	0.02	0.03	9190	Not Included in Pathway or Brite	9191	Unclassified: metabolism	ko99980		Enzymes with EC numbers	E5.2.1.8	peptidylprolyl isomerase [EC:5.2.1.8]
1596	K01803	371400	489801	545363	635734	0.19	0.21	0.23	0.23	9100	Metabolism	9101	Carbohydrate metabolism	ko00051	[PATH:ko00051]	Fructose and mannose metabolism	TPI
1597	K01803	371400	489801	545363	635734	0.19	0.21	0.23	0.23	9100	Metabolism	9101	Carbohydrate metabolism	ko00562	[PATH:ko00562]	Inositol phosphate metabolism	TPI
1598	K01803	371400	489801	545363	635734	0.19	0.21	0.23	0.23	9100	Metabolism	9101	Carbohydrate metabolism	ko00010	[PATH:ko00010]	Glycolysis / Gluconeogenesis	TPI
1599	K01803	371400	489801	545363	635734	0.19	0.21	0.23	0.23	9180	Brite Hierarchies	9183	Protein families: signaling and cellular processes	ko04147	[BR:ko04147]	Exosome	TPI
1600	K01803	371400	489801	545363	635734	0.19	0.21	0.23	0.23	9100	Metabolism	9102	Energy metabolism	ko00710	[PATH:ko00710]	Carbon fixation in photosynthetic organisms	TPI
1601	K01805	31021.7	17664.5	41051.1	55313.4	0.01	0	0.01	0.01	9100	Metabolism	9101	Carbohydrate metabolism	ko00040	[PATH:ko00040]	Pentose and glucuronate interconversions	xylA	xylose isomerase [EC:5.3.1.5]
1602	K01805	31021.7	17664.5	41051.1	55313.4	0.01	0	0.01	0.01	9100	Metabolism	9101	Carbohydrate metabolism	ko00051	[PATH:ko00051]	Fructose and mannose metabolism	xylA	xylose isomerase [EC:5.3.1.5]
1603	K01807	114220	92239.9	76175.6	120259	0.02	0.02	0.01	0.02	9100	Metabolism	9102	Energy metabolism	ko00710	[PATH:ko00710]	Carbon fixation in photosynthetic organisms	rpiA	ribose 5-phosphate isomerase A [EC:5.3.1.6]
1604	K01807	114220	92239.9	76175.6	120259	0.02	0.02	0.01	0.02	9100	Metabolism	9101	Carbohydrate metabolism	ko00030	[PATH:ko00030]	Pentose phosphate pathway	rpiA	ribose 5-phosphate isomerase A [EC:5.3.1.6]
1605	K01808	327710	418680	522643	580670	0.1	0.11	0.13	0.13	9100	Metabolism	9101	Carbohydrate metabolism	ko00030	[PATH:ko00030]	Pentose phosphate pathway	rpiB	ribose 5-phosphate isomerase B [EC:5.3.1.6]
1606	K01808	327710	418680	522643	580670	0.1	0.11	0.13	0.13	9100	Metabolism	9101	Carbohydrate metabolism	ko00051	[PATH:ko00051]	Fructose and mannose metabolism	rpiB	ribose 5-phosphate isomerase B [EC:5.3.1.6]
1607	K01808	327710	418680	522643	580670	0.1	0.11	0.13	0.13	9100	Metabolism	9102	Energy metabolism	ko00710	[PATH:ko00710]	Carbon fixation in photosynthetic organisms	rpiB	ribose 5-phosphate isomerase B [EC:5.3.1.6]
1608	K01809	113082	80927	138916	121175	0.04	0.02	0.03	0.03	9100	Metabolism	9101	Carbohydrate metabolism	ko00051	[PATH:ko00051]	Fructose and mannose metabolism	manA
1609	K01809	113082	80927	138916	121175	0.04	0.02	0.03	0.03	9100	Metabolism	9101	Carbohydrate metabolism	ko00520	[PATH:ko00520]	Amino sugar and nucleotide sugar metabolism	manA
1610	K01809	113082	80927	138916	121175	0.04	0.02	0.03	0.03	9100	Metabolism	9107	Glycan biosynthesis and metabolism	ko00541	[PATH:ko00541]	O-Antigen nucleotide sugar biosynthesis	manA
1611	K01810	307536	254648	398089	403282	0.16	0.11	0.17	0.15	9100	Metabolism	9101	Carbohydrate metabolism	ko00520	[PATH:ko00520]	Amino sugar and nucleotide sugar metabolism	GPI
1612	K01810	307536	254648	398089	403282	0.16	0.11	0.17	0.15	9100	Metabolism	9101	Carbohydrate metabolism	ko00500	[PATH:ko00500]	Starch and sucrose metabolism	GPI
1613	K01810	307536	254648	398089	403282	0.16	0.11	0.17	0.15	9180	Brite Hierarchies	9183	Protein families: signaling and cellular processes	ko04147	[BR:ko04147]	Exosome	GPI
1614	K01810	307536	254648	398089	403282	0.16	0.11	0.17	0.15	9100	Metabolism	9101	Carbohydrate metabolism	ko00010	[PATH:ko00010]	Glycolysis / Gluconeogenesis	GPI
1615	K01810	307536	254648	398089	403282	0.16	0.11	0.17	0.15	9100	Metabolism	9101	Carbohydrate metabolism	ko00030	[PATH:ko00030]	Pentose phosphate pathway	GPI
1616	K01814	365643	481582	555973	638446	0.04	0.04	0.05	0.05	9100	Metabolism	9105	Amino acid metabolism	ko00340	[PATH:ko00340]	Histidine metabolism	hisA	phosphoribosylformimino-5-aminoimidazole carboxamide ribotide isomerase [EC:5.3.1.16]
1617	K01816	117513	106421	43840.1	156580	0.01	0.01	0	0.01	9100	Metabolism	9101	Carbohydrate metabolism	ko00630	[PATH:ko00630]	Glyoxylate and dicarboxylate metabolism	hyi
1618	K01817	354307	455089	521110	605867	0.04	0.04	0.04	0.04	9100	Metabolism	9105	Amino acid metabolism	ko00400	[PATH:ko00400]	Phenylalanine
1619	K01821	59883.8	190928	27144.1	200048	0.02	0.05	0.01	0.04	9100	Metabolism	9111	Xenobiotics biodegradation and metabolism	ko00621	[PATH:ko00621]	Dioxin degradation	praC
1620	K01821	59883.8	190928	27144.1	200048	0.02	0.05	0.01	0.04	9100	Metabolism	9111	Xenobiotics biodegradation and metabolism	ko00622	[PATH:ko00622]	Xylene degradation	praC
1621	K01821	59883.8	190928	27144.1	200048	0.02	0.05	0.01	0.04	9100	Metabolism	9111	Xenobiotics biodegradation and metabolism	ko00362	[PATH:ko00362]	Benzoate degradation	praC
1622	K01823	133774	187292	184642	144703	0.01	0.02	0.02	0.01	9100	Metabolism	9109	Metabolism of terpenoids and polyketides	ko00900	[PATH:ko00900]	Terpenoid backbone biosynthesis	idi
1623	K01825	14404	16286.3	2522.44	28755.4	0.02	0.02	0	0.02	9100	Metabolism	9105	Amino acid metabolism	ko00380	[PATH:ko00380]	Tryptophan metabolism	fadB	3-hydroxyacyl-CoA dehydrogenase / enoyl-CoA hydratase / 3-hydroxybutyryl-CoA epimerase / enoyl-CoA isomerase [EC:1.1.1.35 4.2.1.17 5.1.2.3 5.3.3.8]
1624	K01825	14404	16286.3	2522.44	28755.4	0.02	0.02	0	0.02	9100	Metabolism	9109	Metabolism of terpenoids and polyketides	ko00281	[PATH:ko00281]	Geraniol degradation	fadB	3-hydroxyacyl-CoA dehydrogenase / enoyl-CoA hydratase / 3-hydroxybutyryl-CoA epimerase / enoyl-CoA isomerase [EC:1.1.1.35 4.2.1.17 5.1.2.3 5.3.3.8]
1625	K01825	14404	16286.3	2522.44	28755.4	0.02	0.02	0	0.02	9100	Metabolism	9105	Amino acid metabolism	ko00310	[PATH:ko00310]	Lysine degradation	fadB	3-hydroxyacyl-CoA dehydrogenase / enoyl-CoA hydratase / 3-hydroxybutyryl-CoA epimerase / enoyl-CoA isomerase [EC:1.1.1.35 4.2.1.17 5.1.2.3 5.3.3.8]
1626	K01825	14404	16286.3	2522.44	28755.4	0.02	0.02	0	0.02	9100	Metabolism	9101	Carbohydrate metabolism	ko00640	[PATH:ko00640]	Propanoate metabolism	fadB	3-hydroxyacyl-CoA dehydrogenase / enoyl-CoA hydratase / 3-hydroxybutyryl-CoA epimerase / enoyl-CoA isomerase [EC:1.1.1.35 4.2.1.17 5.1.2.3 5.3.3.8]
1627	K01825	14404	16286.3	2522.44	28755.4	0.02	0.02	0	0.02	9100	Metabolism	9101	Carbohydrate metabolism	ko00650	[PATH:ko00650]	Butanoate metabolism	fadB	3-hydroxyacyl-CoA dehydrogenase / enoyl-CoA hydratase / 3-hydroxybutyryl-CoA epimerase / enoyl-CoA isomerase [EC:1.1.1.35 4.2.1.17 5.1.2.3 5.3.3.8]
1628	K01825	14404	16286.3	2522.44	28755.4	0.02	0.02	0	0.02	9100	Metabolism	9109	Metabolism of terpenoids and polyketides	ko00903	[PATH:ko00903]	Limonene and pinene degradation	fadB	3-hydroxyacyl-CoA dehydrogenase / enoyl-CoA hydratase / 3-hydroxybutyryl-CoA epimerase / enoyl-CoA isomerase [EC:1.1.1.35 4.2.1.17 5.1.2.3 5.3.3.8]
1629	K01825	14404	16286.3	2522.44	28755.4	0.02	0.02	0	0.02	9100	Metabolism	9111	Xenobiotics biodegradation and metabolism	ko00362	[PATH:ko00362]	Benzoate degradation	fadB	3-hydroxyacyl-CoA dehydrogenase / enoyl-CoA hydratase / 3-hydroxybutyryl-CoA epimerase / enoyl-CoA isomerase [EC:1.1.1.35 4.2.1.17 5.1.2.3 5.3.3.8]
1630	K01825	14404	16286.3	2522.44	28755.4	0.02	0.02	0	0.02	9100	Metabolism	9105	Amino acid metabolism	ko00280	[PATH:ko00280]	Valine
1631	K01825	14404	16286.3	2522.44	28755.4	0.02	0.02	0	0.02	9100	Metabolism	9103	Lipid metabolism	ko00071	[PATH:ko00071]	Fatty acid degradation	fadB	3-hydroxyacyl-CoA dehydrogenase / enoyl-CoA hydratase / 3-hydroxybutyryl-CoA epimerase / enoyl-CoA isomerase [EC:1.1.1.35 4.2.1.17 5.1.2.3 5.3.3.8]
1632	K01825	14404	16286.3	2522.44	28755.4	0.02	0.02	0	0.02	9100	Metabolism	9106	Metabolism of other amino acids	ko00410	[PATH:ko00410]	beta-Alanine metabolism	fadB	3-hydroxyacyl-CoA dehydrogenase / enoyl-CoA hydratase / 3-hydroxybutyryl-CoA epimerase / enoyl-CoA isomerase [EC:1.1.1.35 4.2.1.17 5.1.2.3 5.3.3.8]
1633	K01825	14404	16286.3	2522.44	28755.4	0.02	0.02	0	0.02	9100	Metabolism	9111	Xenobiotics biodegradation and metabolism	ko00930	[PATH:ko00930]	Caprolactam degradation	fadB	3-hydroxyacyl-CoA dehydrogenase / enoyl-CoA hydratase / 3-hydroxybutyryl-CoA epimerase / enoyl-CoA isomerase [EC:1.1.1.35 4.2.1.17 5.1.2.3 5.3.3.8]
1634	K01826	18676	77337.8	1908.49	20905.2	0	0.01	0	0	9100	Metabolism	9105	Amino acid metabolism	ko00350	[PATH:ko00350]	Tyrosine metabolism	hpaF
1635	K01834	114862	78429.5	64567.6	112580	0.08	0.05	0.04	0.06	9180	Brite Hierarchies	9182	Protein families: genetic information processing	ko04131	[BR:ko04131]	Membrane trafficking	PGAM
1636	K01834	114862	78429.5	64567.6	112580	0.08	0.05	0.04	0.06	9150	Organismal Systems	9152	Endocrine system	ko04922	[PATH:ko04922]	Glucagon signaling pathway	PGAM
1637	K01834	114862	78429.5	64567.6	112580	0.08	0.05	0.04	0.06	9180	Brite Hierarchies	9183	Protein families: signaling and cellular processes	ko04147	[BR:ko04147]	Exosome	PGAM
1638	K01834	114862	78429.5	64567.6	112580	0.08	0.05	0.04	0.06	9160	Human Diseases	9161	Cancer: overview	ko05230	[PATH:ko05230]	Central carbon metabolism in cancer	PGAM
1639	K01834	114862	78429.5	64567.6	112580	0.08	0.05	0.04	0.06	9100	Metabolism	9102	Energy metabolism	ko00680	[PATH:ko00680]	Methane metabolism	PGAM
1640	K01834	114862	78429.5	64567.6	112580	0.08	0.05	0.04	0.06	9100	Metabolism	9105	Amino acid metabolism	ko00260	[PATH:ko00260]	Glycine
1641	K01834	114862	78429.5	64567.6	112580	0.08	0.05	0.04	0.06	9100	Metabolism	9101	Carbohydrate metabolism	ko00010	[PATH:ko00010]	Glycolysis / Gluconeogenesis	PGAM
1642	K01835	129531	75858	86166.3	146021	0.09	0.05	0.05	0.07	9100	Metabolism	9101	Carbohydrate metabolism	ko00030	[PATH:ko00030]	Pentose phosphate pathway	pgm	phosphoglucomutase [EC:5.4.2.2]
1643	K01835	129531	75858	86166.3	146021	0.09	0.05	0.05	0.07	9100	Metabolism	9104	Nucleotide metabolism	ko00230	[PATH:ko00230]	Purine metabolism	pgm	phosphoglucomutase [EC:5.4.2.2]
1644	K01835	129531	75858	86166.3	146021	0.09	0.05	0.05	0.07	9100	Metabolism	9101	Carbohydrate metabolism	ko00500	[PATH:ko00500]	Starch and sucrose metabolism	pgm	phosphoglucomutase [EC:5.4.2.2]
1645	K01835	129531	75858	86166.3	146021	0.09	0.05	0.05	0.07	9100	Metabolism	9110	Biosynthesis of other secondary metabolites	ko00521	[PATH:ko00521]	Streptomycin biosynthesis	pgm	phosphoglucomutase [EC:5.4.2.2]
1646	K01835	129531	75858	86166.3	146021	0.09	0.05	0.05	0.07	9100	Metabolism	9101	Carbohydrate metabolism	ko00010	[PATH:ko00010]	Glycolysis / Gluconeogenesis	pgm	phosphoglucomutase [EC:5.4.2.2]
1647	K01835	129531	75858	86166.3	146021	0.09	0.05	0.05	0.07	9100	Metabolism	9101	Carbohydrate metabolism	ko00052	[PATH:ko00052]	Galactose metabolism	pgm	phosphoglucomutase [EC:5.4.2.2]
1648	K01835	129531	75858	86166.3	146021	0.09	0.05	0.05	0.07	9100	Metabolism	9101	Carbohydrate metabolism	ko00520	[PATH:ko00520]	Amino sugar and nucleotide sugar metabolism	pgm	phosphoglucomutase [EC:5.4.2.2]
1649	K01839	9879.59	32837.1	14316.9	74478.3	0	0.01	0	0.01	9100	Metabolism	9101	Carbohydrate metabolism	ko00030	[PATH:ko00030]	Pentose phosphate pathway	deoB	phosphopentomutase [EC:5.4.2.7]
1650	K01839	9879.59	32837.1	14316.9	74478.3	0	0.01	0	0.01	9100	Metabolism	9104	Nucleotide metabolism	ko00230	[PATH:ko00230]	Purine metabolism	deoB	phosphopentomutase [EC:5.4.2.7]
1651	K01840	148175	107967	141317	246053	0.05	0.03	0.04	0.05	9100	Metabolism	9101	Carbohydrate metabolism	ko00520	[PATH:ko00520]	Amino sugar and nucleotide sugar metabolism	manB	phosphomannomutase [EC:5.4.2.8]
1652	K01840	148175	107967	141317	246053	0.05	0.03	0.04	0.05	9100	Metabolism	9101	Carbohydrate metabolism	ko00051	[PATH:ko00051]	Fructose and mannose metabolism	manB	phosphomannomutase [EC:5.4.2.8]
1653	K01840	148175	107967	141317	246053	0.05	0.03	0.04	0.05	9100	Metabolism	9107	Glycan biosynthesis and metabolism	ko00541	[PATH:ko00541]	O-Antigen nucleotide sugar biosynthesis	manB	phosphomannomutase [EC:5.4.2.8]
1654	K01843	110543	80778.3	126564	83177.7	0.01	0.01	0.01	0.01	9100	Metabolism	9105	Amino acid metabolism	ko00310	[PATH:ko00310]	Lysine degradation	kamA	lysine 2
1655	K01845	343755	457906	449289	660155	0.07	0.08	0.08	0.09	9100	Metabolism	9108	Metabolism of cofactors and vitamins	ko00860	[PATH:ko00860]	Porphyrin and chlorophyll metabolism	hemL	glutamate-1-semialdehyde 2
1656	K01845	343755	457906	449289	660155	0.07	0.08	0.08	0.09	9180	Brite Hierarchies	9181	Protein families: metabolism	ko01007	[BR:ko01007]	Amino acid related enzymes	hemL	glutamate-1-semialdehyde 2
1657	K01847	48436.4	52374	76514.3	87630.6	0.02	0.02	0.03	0.03	9100	Metabolism	9102	Energy metabolism	ko00720	[PATH:ko00720]	Carbon fixation pathways in prokaryotes	MUT	methylmalonyl-CoA mutase [EC:5.4.99.2]
1658	K01847	48436.4	52374	76514.3	87630.6	0.02	0.02	0.03	0.03	9100	Metabolism	9105	Amino acid metabolism	ko00280	[PATH:ko00280]	Valine
1659	K01847	48436.4	52374	76514.3	87630.6	0.02	0.02	0.03	0.03	9100	Metabolism	9101	Carbohydrate metabolism	ko00630	[PATH:ko00630]	Glyoxylate and dicarboxylate metabolism	MUT	methylmalonyl-CoA mutase [EC:5.4.99.2]
1660	K01847	48436.4	52374	76514.3	87630.6	0.02	0.02	0.03	0.03	9100	Metabolism	9101	Carbohydrate metabolism	ko00640	[PATH:ko00640]	Propanoate metabolism	MUT	methylmalonyl-CoA mutase [EC:5.4.99.2]
1661	K01848	304279	350542	488181	497801	0.13	0.12	0.16	0.14	9100	Metabolism	9105	Amino acid metabolism	ko00280	[PATH:ko00280]	Valine
1662	K01848	304279	350542	488181	497801	0.13	0.12	0.16	0.14	9100	Metabolism	9102	Energy metabolism	ko00720	[PATH:ko00720]	Carbon fixation pathways in prokaryotes	E5.4.99.2A
1663	K01848	304279	350542	488181	497801	0.13	0.12	0.16	0.14	9100	Metabolism	9101	Carbohydrate metabolism	ko00630	[PATH:ko00630]	Glyoxylate and dicarboxylate metabolism	E5.4.99.2A
1664	K01848	304279	350542	488181	497801	0.13	0.12	0.16	0.14	9100	Metabolism	9101	Carbohydrate metabolism	ko00640	[PATH:ko00640]	Propanoate metabolism	E5.4.99.2A
1665	K01849	260547	343709	414410	424192	0.11	0.12	0.14	0.12	9100	Metabolism	9102	Energy metabolism	ko00720	[PATH:ko00720]	Carbon fixation pathways in prokaryotes	E5.4.99.2B
1666	K01849	260547	343709	414410	424192	0.11	0.12	0.14	0.12	9100	Metabolism	9101	Carbohydrate metabolism	ko00630	[PATH:ko00630]	Glyoxylate and dicarboxylate metabolism	E5.4.99.2B
1667	K01849	260547	343709	414410	424192	0.11	0.12	0.14	0.12	9100	Metabolism	9105	Amino acid metabolism	ko00280	[PATH:ko00280]	Valine
1668	K01849	260547	343709	414410	424192	0.11	0.12	0.14	0.12	9100	Metabolism	9101	Carbohydrate metabolism	ko00640	[PATH:ko00640]	Propanoate metabolism	E5.4.99.2B
1669	K01856	11545.7	38175.3	7946.23	22999.3	0	0.01	0	0.01	9100	Metabolism	9111	Xenobiotics biodegradation and metabolism	ko00364	[PATH:ko00364]	Fluorobenzoate degradation	catB	muconate cycloisomerase [EC:5.5.1.1]
1670	K01856	11545.7	38175.3	7946.23	22999.3	0	0.01	0	0.01	9100	Metabolism	9111	Xenobiotics biodegradation and metabolism	ko00362	[PATH:ko00362]	Benzoate degradation	catB	muconate cycloisomerase [EC:5.5.1.1]
1671	K01856	11545.7	38175.3	7946.23	22999.3	0	0.01	0	0.01	9100	Metabolism	9111	Xenobiotics biodegradation and metabolism	ko00361	[PATH:ko00361]	Chlorocyclohexane and chlorobenzene degradation	catB	muconate cycloisomerase [EC:5.5.1.1]
1672	K01856	11545.7	38175.3	7946.23	22999.3	0	0.01	0	0.01	9100	Metabolism	9111	Xenobiotics biodegradation and metabolism	ko00623	[PATH:ko00623]	Toluene degradation	catB	muconate cycloisomerase [EC:5.5.1.1]
1673	K01858	125789	298419	311331	412120	0.03	0.05	0.05	0.06	9100	Metabolism	9101	Carbohydrate metabolism	ko00562	[PATH:ko00562]	Inositol phosphate metabolism	INO1
1674	K01858	125789	298419	311331	412120	0.03	0.05	0.05	0.06	9100	Metabolism	9110	Biosynthesis of other secondary metabolites	ko00521	[PATH:ko00521]	Streptomycin biosynthesis	INO1
1675	K01866	369931	493081	540328	637308	0.15	0.17	0.18	0.18	9120	Genetic Information Processing	9122	Translation	ko00970	[PATH:ko00970]	Aminoacyl-tRNA biosynthesis	YARS
1676	K01866	369931	493081	540328	637308	0.15	0.17	0.18	0.18	9180	Brite Hierarchies	9182	Protein families: genetic information processing	ko03029	[BR:ko03029]	Mitochondrial biogenesis	YARS
1677	K01866	369931	493081	540328	637308	0.15	0.17	0.18	0.18	9180	Brite Hierarchies	9182	Protein families: genetic information processing	ko03016	[BR:ko03016]	Transfer RNA biogenesis	YARS
1678	K01866	369931	493081	540328	637308	0.15	0.17	0.18	0.18	9180	Brite Hierarchies	9181	Protein families: metabolism	ko01007	[BR:ko01007]	Amino acid related enzymes	YARS
1679	K01867	370752	492225	546250	634260	0.12	0.13	0.14	0.14	9180	Brite Hierarchies	9181	Protein families: metabolism	ko01007	[BR:ko01007]	Amino acid related enzymes	WARS
1680	K01867	370752	492225	546250	634260	0.12	0.13	0.14	0.14	9180	Brite Hierarchies	9182	Protein families: genetic information processing	ko03016	[BR:ko03016]	Transfer RNA biogenesis	WARS
1681	K01867	370752	492225	546250	634260	0.12	0.13	0.14	0.14	9120	Genetic Information Processing	9122	Translation	ko00970	[PATH:ko00970]	Aminoacyl-tRNA biosynthesis	WARS
1682	K01868	372370	494125	548275	636919	0.12	0.13	0.14	0.14	9120	Genetic Information Processing	9122	Translation	ko00970	[PATH:ko00970]	Aminoacyl-tRNA biosynthesis	TARS
1683	K01868	372370	494125	548275	636919	0.12	0.13	0.14	0.14	9180	Brite Hierarchies	9182	Protein families: genetic information processing	ko03016	[BR:ko03016]	Transfer RNA biogenesis	TARS
1684	K01868	372370	494125	548275	636919	0.12	0.13	0.14	0.14	9180	Brite Hierarchies	9181	Protein families: metabolism	ko01007	[BR:ko01007]	Amino acid related enzymes	TARS
1685	K01869	369598	488940	548967	631152	0.15	0.17	0.18	0.18	9180	Brite Hierarchies	9182	Protein families: genetic information processing	ko03029	[BR:ko03029]	Mitochondrial biogenesis	LARS
1686	K01869	369598	488940	548967	631152	0.15	0.17	0.18	0.18	9180	Brite Hierarchies	9182	Protein families: genetic information processing	ko03016	[BR:ko03016]	Transfer RNA biogenesis	LARS
1687	K01869	369598	488940	548967	631152	0.15	0.17	0.18	0.18	9180	Brite Hierarchies	9181	Protein families: metabolism	ko01007	[BR:ko01007]	Amino acid related enzymes	LARS
1688	K01869	369598	488940	548967	631152	0.15	0.17	0.18	0.18	9120	Genetic Information Processing	9122	Translation	ko00970	[PATH:ko00970]	Aminoacyl-tRNA biosynthesis	LARS
1689	K01870	369570	488988	540291	631130	0.12	0.13	0.14	0.14	9180	Brite Hierarchies	9181	Protein families: metabolism	ko01007	[BR:ko01007]	Amino acid related enzymes	IARS
1690	K01870	369570	488988	540291	631130	0.12	0.13	0.14	0.14	9180	Brite Hierarchies	9182	Protein families: genetic information processing	ko03016	[BR:ko03016]	Transfer RNA biogenesis	IARS
1691	K01870	369570	488988	540291	631130	0.12	0.13	0.14	0.14	9120	Genetic Information Processing	9122	Translation	ko00970	[PATH:ko00970]	Aminoacyl-tRNA biosynthesis	IARS
1692	K01872	430897	562750	702100	756408	0.14	0.15	0.18	0.16	9180	Brite Hierarchies	9181	Protein families: metabolism	ko01007	[BR:ko01007]	Amino acid related enzymes	AARS
1693	K01872	430897	562750	702100	756408	0.14	0.15	0.18	0.16	9180	Brite Hierarchies	9182	Protein families: genetic information processing	ko03016	[BR:ko03016]	Transfer RNA biogenesis	AARS
1694	K01872	430897	562750	702100	756408	0.14	0.15	0.18	0.16	9120	Genetic Information Processing	9122	Translation	ko00970	[PATH:ko00970]	Aminoacyl-tRNA biosynthesis	AARS
1695	K01873	371314	492418	550613	634276	0.12	0.13	0.14	0.14	9120	Genetic Information Processing	9122	Translation	ko00970	[PATH:ko00970]	Aminoacyl-tRNA biosynthesis	VARS
1696	K01873	371314	492418	550613	634276	0.12	0.13	0.14	0.14	9180	Brite Hierarchies	9181	Protein families: metabolism	ko01007	[BR:ko01007]	Amino acid related enzymes	VARS
1697	K01873	371314	492418	550613	634276	0.12	0.13	0.14	0.14	9180	Brite Hierarchies	9182	Protein families: genetic information processing	ko03016	[BR:ko03016]	Transfer RNA biogenesis	VARS
1698	K01874	378995	494529	544208	638665	0.16	0.17	0.18	0.18	9180	Brite Hierarchies	9182	Protein families: genetic information processing	ko03016	[BR:ko03016]	Transfer RNA biogenesis	MARS
1699	K01874	378995	494529	544208	638665	0.16	0.17	0.18	0.18	9120	Genetic Information Processing	9122	Translation	ko00970	[PATH:ko00970]	Aminoacyl-tRNA biosynthesis	MARS
1700	K01874	378995	494529	544208	638665	0.16	0.17	0.18	0.18	9100	Metabolism	9106	Metabolism of other amino acids	ko00450	[PATH:ko00450]	Selenocompound metabolism	MARS
1701	K01874	378995	494529	544208	638665	0.16	0.17	0.18	0.18	9180	Brite Hierarchies	9181	Protein families: metabolism	ko01007	[BR:ko01007]	Amino acid related enzymes	MARS
1702	K01875	369626	489065	540340	631289	0.12	0.13	0.14	0.14	9120	Genetic Information Processing	9122	Translation	ko00970	[PATH:ko00970]	Aminoacyl-tRNA biosynthesis	SARS
1703	K01875	369626	489065	540340	631289	0.12	0.13	0.14	0.14	9180	Brite Hierarchies	9181	Protein families: metabolism	ko01007	[BR:ko01007]	Amino acid related enzymes	SARS
1704	K01875	369626	489065	540340	631289	0.12	0.13	0.14	0.14	9180	Brite Hierarchies	9182	Protein families: genetic information processing	ko03016	[BR:ko03016]	Transfer RNA biogenesis	SARS
1705	K01876	369506	488957	540294	631165	0.15	0.17	0.18	0.18	9120	Genetic Information Processing	9122	Translation	ko00970	[PATH:ko00970]	Aminoacyl-tRNA biosynthesis	DARS2
1706	K01876	369506	488957	540294	631165	0.15	0.17	0.18	0.18	9180	Brite Hierarchies	9182	Protein families: genetic information processing	ko03016	[BR:ko03016]	Transfer RNA biogenesis	DARS2
1707	K01876	369506	488957	540294	631165	0.15	0.17	0.18	0.18	9180	Brite Hierarchies	9182	Protein families: genetic information processing	ko03029	[BR:ko03029]	Mitochondrial biogenesis	DARS2
1708	K01876	369506	488957	540294	631165	0.15	0.17	0.18	0.18	9180	Brite Hierarchies	9181	Protein families: metabolism	ko01007	[BR:ko01007]	Amino acid related enzymes	DARS2
1709	K01878	188720	217268	244061	276135	0.06	0.06	0.06	0.06	9180	Brite Hierarchies	9181	Protein families: metabolism	ko01007	[BR:ko01007]	Amino acid related enzymes	glyQ	glycyl-tRNA synthetase alpha chain [EC:6.1.1.14]
1710	K01878	188720	217268	244061	276135	0.06	0.06	0.06	0.06	9180	Brite Hierarchies	9182	Protein families: genetic information processing	ko03016	[BR:ko03016]	Transfer RNA biogenesis	glyQ	glycyl-tRNA synthetase alpha chain [EC:6.1.1.14]
1711	K01878	188720	217268	244061	276135	0.06	0.06	0.06	0.06	9120	Genetic Information Processing	9122	Translation	ko00970	[PATH:ko00970]	Aminoacyl-tRNA biosynthesis	glyQ	glycyl-tRNA synthetase alpha chain [EC:6.1.1.14]
1712	K01879	220127	222593	250225	292192	0.07	0.06	0.06	0.06	9120	Genetic Information Processing	9122	Translation	ko00970	[PATH:ko00970]	Aminoacyl-tRNA biosynthesis	glyS	glycyl-tRNA synthetase beta chain [EC:6.1.1.14]
1713	K01879	220127	222593	250225	292192	0.07	0.06	0.06	0.06	9180	Brite Hierarchies	9182	Protein families: genetic information processing	ko03016	[BR:ko03016]	Transfer RNA biogenesis	glyS	glycyl-tRNA synthetase beta chain [EC:6.1.1.14]
1714	K01879	220127	222593	250225	292192	0.07	0.06	0.06	0.06	9180	Brite Hierarchies	9181	Protein families: metabolism	ko01007	[BR:ko01007]	Amino acid related enzymes	glyS	glycyl-tRNA synthetase beta chain [EC:6.1.1.14]
1715	K01880	85242.4	128743	87292.1	260837	0.04	0.05	0.03	0.08	9120	Genetic Information Processing	9122	Translation	ko00970	[PATH:ko00970]	Aminoacyl-tRNA biosynthesis	GARS
1716	K01880	85242.4	128743	87292.1	260837	0.04	0.05	0.03	0.08	9180	Brite Hierarchies	9182	Protein families: genetic information processing	ko03016	[BR:ko03016]	Transfer RNA biogenesis	GARS
1717	K01880	85242.4	128743	87292.1	260837	0.04	0.05	0.03	0.08	9180	Brite Hierarchies	9181	Protein families: metabolism	ko01007	[BR:ko01007]	Amino acid related enzymes	GARS
1718	K01880	85242.4	128743	87292.1	260837	0.04	0.05	0.03	0.08	9180	Brite Hierarchies	9182	Protein families: genetic information processing	ko03029	[BR:ko03029]	Mitochondrial biogenesis	GARS
1719	K01881	434053	630977	657608	691181	0.14	0.17	0.17	0.15	9180	Brite Hierarchies	9182	Protein families: genetic information processing	ko03016	[BR:ko03016]	Transfer RNA biogenesis	PARS
1720	K01881	434053	630977	657608	691181	0.14	0.17	0.17	0.15	9120	Genetic Information Processing	9122	Translation	ko00970	[PATH:ko00970]	Aminoacyl-tRNA biosynthesis	PARS
1721	K01881	434053	630977	657608	691181	0.14	0.17	0.17	0.15	9180	Brite Hierarchies	9181	Protein families: metabolism	ko01007	[BR:ko01007]	Amino acid related enzymes	PARS
1722	K01883	433133	526442	579378	655521	0.14	0.14	0.15	0.14	9120	Genetic Information Processing	9122	Translation	ko00970	[PATH:ko00970]	Aminoacyl-tRNA biosynthesis	CARS
1723	K01883	433133	526442	579378	655521	0.14	0.14	0.15	0.14	9180	Brite Hierarchies	9182	Protein families: genetic information processing	ko03016	[BR:ko03016]	Transfer RNA biogenesis	CARS
1724	K01883	433133	526442	579378	655521	0.14	0.14	0.15	0.14	9180	Brite Hierarchies	9181	Protein families: metabolism	ko01007	[BR:ko01007]	Amino acid related enzymes	CARS
1725	K01884	6209.5	32745.5	4783.4	582.33	0	0.01	0	0	9180	Brite Hierarchies	9181	Protein families: metabolism	ko01007	[BR:ko01007]	Amino acid related enzymes	cysS1	cysteinyl-tRNA synthetase
1726	K01884	6209.5	32745.5	4783.4	582.33	0	0.01	0	0	9120	Genetic Information Processing	9122	Translation	ko00970	[PATH:ko00970]	Aminoacyl-tRNA biosynthesis	cysS1	cysteinyl-tRNA synthetase
1727	K01884	6209.5	32745.5	4783.4	582.33	0	0.01	0	0	9180	Brite Hierarchies	9182	Protein families: genetic information processing	ko03016	[BR:ko03016]	Transfer RNA biogenesis	cysS1	cysteinyl-tRNA synthetase
1728	K01885	397735	498574	566797	652971	0.21	0.22	0.24	0.23	9180	Brite Hierarchies	9182	Protein families: genetic information processing	ko03016	[BR:ko03016]	Transfer RNA biogenesis	EARS
1729	K01885	397735	498574	566797	652971	0.21	0.22	0.24	0.23	9180	Brite Hierarchies	9183	Protein families: signaling and cellular processes	ko02048	[BR:ko02048]	Prokaryotic defense system	EARS
1730	K01885	397735	498574	566797	652971	0.21	0.22	0.24	0.23	9100	Metabolism	9108	Metabolism of cofactors and vitamins	ko00860	[PATH:ko00860]	Porphyrin and chlorophyll metabolism	EARS
1731	K01885	397735	498574	566797	652971	0.21	0.22	0.24	0.23	9120	Genetic Information Processing	9122	Translation	ko00970	[PATH:ko00970]	Aminoacyl-tRNA biosynthesis	EARS
1732	K01885	397735	498574	566797	652971	0.21	0.22	0.24	0.23	9180	Brite Hierarchies	9181	Protein families: metabolism	ko01007	[BR:ko01007]	Amino acid related enzymes	EARS
1733	K01886	152935	141067	123934	155580	0.05	0.04	0.03	0.03	9180	Brite Hierarchies	9181	Protein families: metabolism	ko01007	[BR:ko01007]	Amino acid related enzymes	QARS
1734	K01886	152935	141067	123934	155580	0.05	0.04	0.03	0.03	9180	Brite Hierarchies	9182	Protein families: genetic information processing	ko03016	[BR:ko03016]	Transfer RNA biogenesis	QARS
1735	K01886	152935	141067	123934	155580	0.05	0.04	0.03	0.03	9120	Genetic Information Processing	9122	Translation	ko00970	[PATH:ko00970]	Aminoacyl-tRNA biosynthesis	QARS
1736	K01887	369627	489138	545144	631607	0.15	0.17	0.18	0.18	9120	Genetic Information Processing	9122	Translation	ko00970	[PATH:ko00970]	Aminoacyl-tRNA biosynthesis	RARS
1737	K01887	369627	489138	545144	631607	0.15	0.17	0.18	0.18	9180	Brite Hierarchies	9182	Protein families: genetic information processing	ko03016	[BR:ko03016]	Transfer RNA biogenesis	RARS
1738	K01887	369627	489138	545144	631607	0.15	0.17	0.18	0.18	9180	Brite Hierarchies	9182	Protein families: genetic information processing	ko03029	[BR:ko03029]	Mitochondrial biogenesis	RARS
1739	K01887	369627	489138	545144	631607	0.15	0.17	0.18	0.18	9180	Brite Hierarchies	9181	Protein families: metabolism	ko01007	[BR:ko01007]	Amino acid related enzymes	RARS
1740	K01889	369617	489017	539914	631693	0.12	0.13	0.14	0.14	9180	Brite Hierarchies	9181	Protein families: metabolism	ko01007	[BR:ko01007]	Amino acid related enzymes	FARSA
1741	K01889	369617	489017	539914	631693	0.12	0.13	0.14	0.14	9120	Genetic Information Processing	9122	Translation	ko00970	[PATH:ko00970]	Aminoacyl-tRNA biosynthesis	FARSA
1742	K01889	369617	489017	539914	631693	0.12	0.13	0.14	0.14	9180	Brite Hierarchies	9182	Protein families: genetic information processing	ko03016	[BR:ko03016]	Transfer RNA biogenesis	FARSA
1743	K01890	369477	488938	539898	631076	0.12	0.13	0.14	0.14	9180	Brite Hierarchies	9181	Protein families: metabolism	ko01007	[BR:ko01007]	Amino acid related enzymes	FARSB
1744	K01890	369477	488938	539898	631076	0.12	0.13	0.14	0.14	9120	Genetic Information Processing	9122	Translation	ko00970	[PATH:ko00970]	Aminoacyl-tRNA biosynthesis	FARSB
1745	K01890	369477	488938	539898	631076	0.12	0.13	0.14	0.14	9180	Brite Hierarchies	9182	Protein families: genetic information processing	ko03016	[BR:ko03016]	Transfer RNA biogenesis	FARSB
1746	K01892	402842	564087	559523	808095	0.13	0.15	0.14	0.17	9120	Genetic Information Processing	9122	Translation	ko00970	[PATH:ko00970]	Aminoacyl-tRNA biosynthesis	HARS
1747	K01892	402842	564087	559523	808095	0.13	0.15	0.14	0.17	9180	Brite Hierarchies	9182	Protein families: genetic information processing	ko03016	[BR:ko03016]	Transfer RNA biogenesis	HARS
1748	K01892	402842	564087	559523	808095	0.13	0.15	0.14	0.17	9180	Brite Hierarchies	9181	Protein families: metabolism	ko01007	[BR:ko01007]	Amino acid related enzymes	HARS
1749	K01893	208511	155166	268904	239480	0.07	0.04	0.07	0.05	9120	Genetic Information Processing	9122	Translation	ko00970	[PATH:ko00970]	Aminoacyl-tRNA biosynthesis	NARS
1750	K01893	208511	155166	268904	239480	0.07	0.04	0.07	0.05	9180	Brite Hierarchies	9181	Protein families: metabolism	ko01007	[BR:ko01007]	Amino acid related enzymes	NARS
1751	K01893	208511	155166	268904	239480	0.07	0.04	0.07	0.05	9180	Brite Hierarchies	9182	Protein families: genetic information processing	ko03016	[BR:ko03016]	Transfer RNA biogenesis	NARS
1752	K01894	51177.5	69259.3	30717.1	47138.8	0.01	0.01	0.01	0.01	9180	Brite Hierarchies	9181	Protein families: metabolism	ko01007	[BR:ko01007]	Amino acid related enzymes	gluQ	glutamyl-Q tRNA(Asp) synthetase [EC:6.1.1.-]
1753	K01894	51177.5	69259.3	30717.1	47138.8	0.01	0.01	0.01	0.01	9180	Brite Hierarchies	9182	Protein families: genetic information processing	ko03016	[BR:ko03016]	Transfer RNA biogenesis	gluQ	glutamyl-Q tRNA(Asp) synthetase [EC:6.1.1.-]
1754	K01895	467773	562902	553192	706316	0.34	0.35	0.33	0.36	9100	Metabolism	9102	Energy metabolism	ko00680	[PATH:ko00680]	Methane metabolism	ACSS1_2
1755	K01895	467773	562902	553192	706316	0.34	0.35	0.33	0.36	9100	Metabolism	9102	Energy metabolism	ko00720	[PATH:ko00720]	Carbon fixation pathways in prokaryotes	ACSS1_2
1756	K01895	467773	562902	553192	706316	0.34	0.35	0.33	0.36	9100	Metabolism	9101	Carbohydrate metabolism	ko00630	[PATH:ko00630]	Glyoxylate and dicarboxylate metabolism	ACSS1_2
1757	K01895	467773	562902	553192	706316	0.34	0.35	0.33	0.36	9100	Metabolism	9101	Carbohydrate metabolism	ko00620	[PATH:ko00620]	Pyruvate metabolism	ACSS1_2
1758	K01895	467773	562902	553192	706316	0.34	0.35	0.33	0.36	9100	Metabolism	9101	Carbohydrate metabolism	ko00640	[PATH:ko00640]	Propanoate metabolism	ACSS1_2
1759	K01895	467773	562902	553192	706316	0.34	0.35	0.33	0.36	9100	Metabolism	9101	Carbohydrate metabolism	ko00010	[PATH:ko00010]	Glycolysis / Gluconeogenesis	ACSS1_2
1760	K01895	467773	562902	553192	706316	0.34	0.35	0.33	0.36	9180	Brite Hierarchies	9181	Protein families: metabolism	ko01004	[BR:ko01004]	Lipid biosynthesis proteins	ACSS1_2
1761	K01896	4676.13	4358.31	38501.3	607.71	0	0	0.01	0	9100	Metabolism	9101	Carbohydrate metabolism	ko00650	[PATH:ko00650]	Butanoate metabolism	ACSM	medium-chain acyl-CoA synthetase [EC:6.2.1.2]
1762	K01896	4676.13	4358.31	38501.3	607.71	0	0	0.01	0	9180	Brite Hierarchies	9181	Protein families: metabolism	ko01004	[BR:ko01004]	Lipid biosynthesis proteins	ACSM	medium-chain acyl-CoA synthetase [EC:6.2.1.2]
1763	K01897	655224	934445	871810	1.19162e+06	0.68	0.82	0.73	0.86	9100	Metabolism	9103	Lipid metabolism	ko00071	[PATH:ko00071]	Fatty acid degradation	ACSL
1764	K01897	655224	934445	871810	1.19162e+06	0.68	0.82	0.73	0.86	9180	Brite Hierarchies	9181	Protein families: metabolism	ko01004	[BR:ko01004]	Lipid biosynthesis proteins	ACSL
1765	K01897	655224	934445	871810	1.19162e+06	0.68	0.82	0.73	0.86	9100	Metabolism	9103	Lipid metabolism	ko00061	[PATH:ko00061]	Fatty acid biosynthesis	ACSL
1766	K01897	655224	934445	871810	1.19162e+06	0.68	0.82	0.73	0.86	9180	Brite Hierarchies	9183	Protein families: signaling and cellular processes	ko04147	[BR:ko04147]	Exosome	ACSL
1767	K01897	655224	934445	871810	1.19162e+06	0.68	0.82	0.73	0.86	9140	Cellular Processes	9145	Cellular community - prokaryotes	ko02024	[PATH:ko02024]	Quorum sensing	ACSL
1768	K01897	655224	934445	871810	1.19162e+06	0.68	0.82	0.73	0.86	9150	Organismal Systems	9152	Endocrine system	ko04920	[PATH:ko04920]	Adipocytokine signaling pathway	ACSL
1769	K01897	655224	934445	871810	1.19162e+06	0.68	0.82	0.73	0.86	9140	Cellular Processes	9143	Cell growth and death	ko04216	[PATH:ko04216]	Ferroptosis	ACSL
1770	K01897	655224	934445	871810	1.19162e+06	0.68	0.82	0.73	0.86	9150	Organismal Systems	9152	Endocrine system	ko03320	[PATH:ko03320]	PPAR signaling pathway	ACSL
1771	K01897	655224	934445	871810	1.19162e+06	0.68	0.82	0.73	0.86	9140	Cellular Processes	9141	Transport and catabolism	ko04146	[PATH:ko04146]	Peroxisome	ACSL
1772	K01897	655224	934445	871810	1.19162e+06	0.68	0.82	0.73	0.86	9150	Organismal Systems	9159	Environmental adaptation	ko04714	[PATH:ko04714]	Thermogenesis	ACSL
1773	K01902	301592	414355	438189	512467	0.13	0.15	0.15	0.15	9100	Metabolism	9101	Carbohydrate metabolism	ko00020	[PATH:ko00020]	Citrate cycle (TCA cycle)	sucD	succinyl-CoA synthetase alpha subunit [EC:6.2.1.5]
1774	K01902	301592	414355	438189	512467	0.13	0.15	0.15	0.15	9100	Metabolism	9101	Carbohydrate metabolism	ko00640	[PATH:ko00640]	Propanoate metabolism	sucD	succinyl-CoA synthetase alpha subunit [EC:6.2.1.5]
1775	K01902	301592	414355	438189	512467	0.13	0.15	0.15	0.15	9100	Metabolism	9102	Energy metabolism	ko00720	[PATH:ko00720]	Carbon fixation pathways in prokaryotes	sucD	succinyl-CoA synthetase alpha subunit [EC:6.2.1.5]
1776	K01902	301592	414355	438189	512467	0.13	0.15	0.15	0.15	9100	Metabolism	9101	Carbohydrate metabolism	ko00660	[PATH:ko00660]	C5-Branched dibasic acid metabolism	sucD	succinyl-CoA synthetase alpha subunit [EC:6.2.1.5]
1777	K01903	295168	412537	424126	511215	0.12	0.14	0.14	0.15	9100	Metabolism	9101	Carbohydrate metabolism	ko00660	[PATH:ko00660]	C5-Branched dibasic acid metabolism	sucC	succinyl-CoA synthetase beta subunit [EC:6.2.1.5]
1778	K01903	295168	412537	424126	511215	0.12	0.14	0.14	0.15	9100	Metabolism	9102	Energy metabolism	ko00720	[PATH:ko00720]	Carbon fixation pathways in prokaryotes	sucC	succinyl-CoA synthetase beta subunit [EC:6.2.1.5]
1779	K01903	295168	412537	424126	511215	0.12	0.14	0.14	0.15	9100	Metabolism	9101	Carbohydrate metabolism	ko00020	[PATH:ko00020]	Citrate cycle (TCA cycle)	sucC	succinyl-CoA synthetase beta subunit [EC:6.2.1.5]
1780	K01903	295168	412537	424126	511215	0.12	0.14	0.14	0.15	9100	Metabolism	9101	Carbohydrate metabolism	ko00640	[PATH:ko00640]	Propanoate metabolism	sucC	succinyl-CoA synthetase beta subunit [EC:6.2.1.5]
1781	K01907	73054.5	72303.1	42272.8	47665.8	0.02	0.02	0.01	0.01	9180	Brite Hierarchies	9181	Protein families: metabolism	ko01004	[BR:ko01004]	Lipid biosynthesis proteins	AACS
1782	K01907	73054.5	72303.1	42272.8	47665.8	0.02	0.02	0.01	0.01	9100	Metabolism	9101	Carbohydrate metabolism	ko00650	[PATH:ko00650]	Butanoate metabolism	AACS
1783	K01907	73054.5	72303.1	42272.8	47665.8	0.02	0.02	0.01	0.01	9100	Metabolism	9105	Amino acid metabolism	ko00280	[PATH:ko00280]	Valine
1784	K01908	61331	60371.9	6041.99	31256.5	0.01	0.01	0	0	9180	Brite Hierarchies	9181	Protein families: metabolism	ko01004	[BR:ko01004]	Lipid biosynthesis proteins	ACSS3
1785	K01908	61331	60371.9	6041.99	31256.5	0.01	0.01	0	0	9100	Metabolism	9101	Carbohydrate metabolism	ko00640	[PATH:ko00640]	Propanoate metabolism	ACSS3
1786	K01911	65059.5	29433.7	42680.3	64820.2	0.01	0	0	0	9100	Metabolism	9108	Metabolism of cofactors and vitamins	ko00130	[PATH:ko00130]	Ubiquinone and other terpenoid-quinone biosynthesis	menE	O-succinylbenzoic acid---CoA ligase [EC:6.2.1.26]
1787	K01912	441992	302409	413158	325934	0.09	0.05	0.07	0.05	9140	Cellular Processes	9145	Cellular community - prokaryotes	ko05111	[PATH:ko05111]	Biofilm formation - Vibrio cholerae	paaK	phenylacetate-CoA ligase [EC:6.2.1.30]
1788	K01912	441992	302409	413158	325934	0.09	0.05	0.07	0.05	9100	Metabolism	9105	Amino acid metabolism	ko00360	[PATH:ko00360]	Phenylalanine metabolism	paaK	phenylacetate-CoA ligase [EC:6.2.1.30]
1789	K01915	620887	734142	746038	982698	0.58	0.58	0.56	0.64	9130	Environmental Information Processing	9132	Signal transduction	ko02020	[PATH:ko02020]	Two-component system	glnA
1790	K01915	620887	734142	746038	982698	0.58	0.58	0.56	0.64	9100	Metabolism	9105	Amino acid metabolism	ko00220	[PATH:ko00220]	Arginine biosynthesis	glnA
1791	K01915	620887	734142	746038	982698	0.58	0.58	0.56	0.64	9150	Organismal Systems	9156	Nervous system	ko04727	[PATH:ko04727]	GABAergic synapse	glnA
1792	K01915	620887	734142	746038	982698	0.58	0.58	0.56	0.64	9100	Metabolism	9102	Energy metabolism	ko00910	[PATH:ko00910]	Nitrogen metabolism	glnA
1793	K01915	620887	734142	746038	982698	0.58	0.58	0.56	0.64	9140	Cellular Processes	9143	Cell growth and death	ko04217	[PATH:ko04217]	Necroptosis	glnA
1794	K01915	620887	734142	746038	982698	0.58	0.58	0.56	0.64	9100	Metabolism	9105	Amino acid metabolism	ko00250	[PATH:ko00250]	Alanine
1795	K01915	620887	734142	746038	982698	0.58	0.58	0.56	0.64	9100	Metabolism	9101	Carbohydrate metabolism	ko00630	[PATH:ko00630]	Glyoxylate and dicarboxylate metabolism	glnA
1796	K01915	620887	734142	746038	982698	0.58	0.58	0.56	0.64	9180	Brite Hierarchies	9183	Protein families: signaling and cellular processes	ko04147	[BR:ko04147]	Exosome	glnA
1797	K01915	620887	734142	746038	982698	0.58	0.58	0.56	0.64	9150	Organismal Systems	9156	Nervous system	ko04724	[PATH:ko04724]	Glutamatergic synapse	glnA
1798	K01916	173226	225789	268502	180436	0.02	0.02	0.02	0.01	9100	Metabolism	9108	Metabolism of cofactors and vitamins	ko00760	[PATH:ko00760]	Nicotinate and nicotinamide metabolism	nadE	NAD+ synthase [EC:6.3.1.5]
1799	K01918	266625	326238	408018	531511	0.06	0.06	0.07	0.08	9100	Metabolism	9108	Metabolism of cofactors and vitamins	ko00770	[PATH:ko00770]	Pantothenate and CoA biosynthesis	panC	pantoate--beta-alanine ligase [EC:6.3.2.1]
1800	K01918	266625	326238	408018	531511	0.06	0.06	0.07	0.08	9100	Metabolism	9106	Metabolism of other amino acids	ko00410	[PATH:ko00410]	beta-Alanine metabolism	panC	pantoate--beta-alanine ligase [EC:6.3.2.1]
1801	K01919	77357.5	77524.5	39050.9	84374.9	0.02	0.01	0.01	0.01	9100	Metabolism	9106	Metabolism of other amino acids	ko00480	[PATH:ko00480]	Glutathione metabolism	gshA	glutamate--cysteine ligase [EC:6.3.2.2]
1802	K01919	77357.5	77524.5	39050.9	84374.9	0.02	0.01	0.01	0.01	9100	Metabolism	9105	Amino acid metabolism	ko00270	[PATH:ko00270]	Cysteine and methionine metabolism	gshA	glutamate--cysteine ligase [EC:6.3.2.2]
1803	K01920	53951.9	69899.8	33422.4	59945.6	0.01	0.01	0.01	0.01	9100	Metabolism	9106	Metabolism of other amino acids	ko00480	[PATH:ko00480]	Glutathione metabolism	gshB	glutathione synthase [EC:6.3.2.3]
1804	K01920	53951.9	69899.8	33422.4	59945.6	0.01	0.01	0.01	0.01	9100	Metabolism	9105	Amino acid metabolism	ko00270	[PATH:ko00270]	Cysteine and methionine metabolism	gshB	glutathione synthase [EC:6.3.2.3]
1805	K01921	492334	588015	660933	551406	0.21	0.21	0.22	0.16	9100	Metabolism	9107	Glycan biosynthesis and metabolism	ko00550	[PATH:ko00550]	Peptidoglycan biosynthesis	ddl	D-alanine-D-alanine ligase [EC:6.3.2.4]
1806	K01921	492334	588015	660933	551406	0.21	0.21	0.22	0.16	9100	Metabolism	9106	Metabolism of other amino acids	ko00473	[PATH:ko00473]	D-Alanine metabolism	ddl	D-alanine-D-alanine ligase [EC:6.3.2.4]
1807	K01921	492334	588015	660933	551406	0.21	0.21	0.22	0.16	9160	Human Diseases	9175	Drug resistance: antimicrobial	ko01502	[PATH:ko01502]	Vancomycin resistance	ddl	D-alanine-D-alanine ligase [EC:6.3.2.4]
1808	K01921	492334	588015	660933	551406	0.21	0.21	0.22	0.16	9180	Brite Hierarchies	9181	Protein families: metabolism	ko01011	[BR:ko01011]	Peptidoglycan biosynthesis and degradation proteins	ddl	D-alanine-D-alanine ligase [EC:6.3.2.4]
1809	K01923	312999	349716	426368	589107	0.03	0.03	0.04	0.04	9100	Metabolism	9104	Nucleotide metabolism	ko00230	[PATH:ko00230]	Purine metabolism	purC	phosphoribosylaminoimidazole-succinocarboxamide synthase [EC:6.3.2.6]
1810	K01924	363470	402133	513423	438846	0.11	0.11	0.13	0.09	9100	Metabolism	9106	Metabolism of other amino acids	ko00471	[PATH:ko00471]	D-Glutamine and D-glutamate metabolism	murC	UDP-N-acetylmuramate--alanine ligase [EC:6.3.2.8]
1811	K01924	363470	402133	513423	438846	0.11	0.11	0.13	0.09	9180	Brite Hierarchies	9181	Protein families: metabolism	ko01011	[BR:ko01011]	Peptidoglycan biosynthesis and degradation proteins	murC	UDP-N-acetylmuramate--alanine ligase [EC:6.3.2.8]
1812	K01924	363470	402133	513423	438846	0.11	0.11	0.13	0.09	9100	Metabolism	9107	Glycan biosynthesis and metabolism	ko00550	[PATH:ko00550]	Peptidoglycan biosynthesis	murC	UDP-N-acetylmuramate--alanine ligase [EC:6.3.2.8]
1813	K01925	361952	401896	518784	438210	0.11	0.11	0.13	0.09	9100	Metabolism	9107	Glycan biosynthesis and metabolism	ko00550	[PATH:ko00550]	Peptidoglycan biosynthesis	murD	UDP-N-acetylmuramoylalanine--D-glutamate ligase [EC:6.3.2.9]
1814	K01925	361952	401896	518784	438210	0.11	0.11	0.13	0.09	9100	Metabolism	9106	Metabolism of other amino acids	ko00471	[PATH:ko00471]	D-Glutamine and D-glutamate metabolism	murD	UDP-N-acetylmuramoylalanine--D-glutamate ligase [EC:6.3.2.9]
1815	K01925	361952	401896	518784	438210	0.11	0.11	0.13	0.09	9180	Brite Hierarchies	9181	Protein families: metabolism	ko01011	[BR:ko01011]	Peptidoglycan biosynthesis and degradation proteins	murD	UDP-N-acetylmuramoylalanine--D-glutamate ligase [EC:6.3.2.9]
1816	K01926	224926	246772	280153	259236	0.02	0.02	0.02	0.02	9180	Brite Hierarchies	9182	Protein families: genetic information processing	ko03000	[BR:ko03000]	Transcription factors	rex	redox-sensing transcriptional repressor
1817	K01928	366887	404580	518328	455119	0.12	0.11	0.13	0.1	9100	Metabolism	9107	Glycan biosynthesis and metabolism	ko00550	[PATH:ko00550]	Peptidoglycan biosynthesis	murE	UDP-N-acetylmuramoyl-L-alanyl-D-glutamate--2
1818	K01928	366887	404580	518328	455119	0.12	0.11	0.13	0.1	9100	Metabolism	9105	Amino acid metabolism	ko00300	[PATH:ko00300]	Lysine biosynthesis	murE	UDP-N-acetylmuramoyl-L-alanyl-D-glutamate--2
1819	K01928	366887	404580	518328	455119	0.12	0.11	0.13	0.1	9180	Brite Hierarchies	9181	Protein families: metabolism	ko01011	[BR:ko01011]	Peptidoglycan biosynthesis and degradation proteins	murE	UDP-N-acetylmuramoyl-L-alanyl-D-glutamate--2
1820	K01929	362683	403680	516593	439626	0.11	0.11	0.13	0.09	9100	Metabolism	9105	Amino acid metabolism	ko00300	[PATH:ko00300]	Lysine biosynthesis	murF	UDP-N-acetylmuramoyl-tripeptide--D-alanyl-D-alanine ligase [EC:6.3.2.10]
1821	K01929	362683	403680	516593	439626	0.11	0.11	0.13	0.09	9160	Human Diseases	9175	Drug resistance: antimicrobial	ko01502	[PATH:ko01502]	Vancomycin resistance	murF	UDP-N-acetylmuramoyl-tripeptide--D-alanyl-D-alanine ligase [EC:6.3.2.10]
1822	K01929	362683	403680	516593	439626	0.11	0.11	0.13	0.09	9100	Metabolism	9107	Glycan biosynthesis and metabolism	ko00550	[PATH:ko00550]	Peptidoglycan biosynthesis	murF	UDP-N-acetylmuramoyl-tripeptide--D-alanyl-D-alanine ligase [EC:6.3.2.10]
1823	K01933	309278	348426	429135	587049	0.03	0.03	0.04	0.04	9100	Metabolism	9104	Nucleotide metabolism	ko00230	[PATH:ko00230]	Purine metabolism	purM	phosphoribosylformylglycinamidine cyclo-ligase [EC:6.3.3.1]
1824	K01934	185391	159543	178300	258764	0.02	0.01	0.01	0.02	9100	Metabolism	9108	Metabolism of cofactors and vitamins	ko00670	[PATH:ko00670]	One carbon pool by folate	MTHFS	5-formyltetrahydrofolate cyclo-ligase [EC:6.3.3.2]
1825	K01935	141598	144547	161588	170991	0.01	0.01	0.01	0.01	9100	Metabolism	9108	Metabolism of cofactors and vitamins	ko00780	[PATH:ko00780]	Biotin metabolism	bioD	dethiobiotin synthetase [EC:6.3.3.3]
1826	K01937	369604	488886	544989	631235	0.04	0.04	0.05	0.05	9100	Metabolism	9104	Nucleotide metabolism	ko00240	[PATH:ko00240]	Pyrimidine metabolism	pyrG
1827	K01938	256761	375896	363999	483142	0.05	0.07	0.06	0.07	9100	Metabolism	9108	Metabolism of cofactors and vitamins	ko00670	[PATH:ko00670]	One carbon pool by folate	fhs	formate--tetrahydrofolate ligase [EC:6.3.4.3]
1828	K01938	256761	375896	363999	483142	0.05	0.07	0.06	0.07	9100	Metabolism	9102	Energy metabolism	ko00720	[PATH:ko00720]	Carbon fixation pathways in prokaryotes	fhs	formate--tetrahydrofolate ligase [EC:6.3.4.3]
1829	K01939	370560	491701	549041	634675	0.08	0.09	0.09	0.09	9100	Metabolism	9104	Nucleotide metabolism	ko00230	[PATH:ko00230]	Purine metabolism	purA
1830	K01939	370560	491701	549041	634675	0.08	0.09	0.09	0.09	9100	Metabolism	9105	Amino acid metabolism	ko00250	[PATH:ko00250]	Alanine
1831	K01940	366604	477985	539341	622374	0.15	0.17	0.18	0.18	9100	Metabolism	9105	Amino acid metabolism	ko00220	[PATH:ko00220]	Arginine biosynthesis	argG
1832	K01940	366604	477985	539341	622374	0.15	0.17	0.18	0.18	9180	Brite Hierarchies	9183	Protein families: signaling and cellular processes	ko04147	[BR:ko04147]	Exosome	argG
1833	K01940	366604	477985	539341	622374	0.15	0.17	0.18	0.18	9100	Metabolism	9105	Amino acid metabolism	ko00250	[PATH:ko00250]	Alanine
1834	K01940	366604	477985	539341	622374	0.15	0.17	0.18	0.18	9160	Human Diseases	9166	Cardiovascular disease	ko05418	[PATH:ko05418]	Fluid shear stress and atherosclerosis	argG
1835	K01945	345439	358882	439097	604739	0.04	0.03	0.04	0.04	9100	Metabolism	9104	Nucleotide metabolism	ko00230	[PATH:ko00230]	Purine metabolism	purD	phosphoribosylamine---glycine ligase [EC:6.3.4.13]
1836	K01950	265740	300891	400162	523154	0.03	0.03	0.03	0.04	9100	Metabolism	9108	Metabolism of cofactors and vitamins	ko00760	[PATH:ko00760]	Nicotinate and nicotinamide metabolism	E6.3.5.1
1837	K01951	389184	541180	557080	654655	0.12	0.14	0.14	0.14	9100	Metabolism	9104	Nucleotide metabolism	ko00230	[PATH:ko00230]	Purine metabolism	guaA
1838	K01951	389184	541180	557080	654655	0.12	0.14	0.14	0.14	9100	Metabolism	9111	Xenobiotics biodegradation and metabolism	ko00983	[PATH:ko00983]	Drug metabolism - other enzymes	guaA
1839	K01951	389184	541180	557080	654655	0.12	0.14	0.14	0.14	9180	Brite Hierarchies	9181	Protein families: metabolism	ko01002	[BR:ko01002]	Peptidases and inhibitors	guaA
1840	K01952	651463	700829	984762	1.30575e+06	0.07	0.06	0.08	0.09	9100	Metabolism	9104	Nucleotide metabolism	ko00230	[PATH:ko00230]	Purine metabolism	PFAS
1841	K01953	371488	250073	387099	497552	0.08	0.04	0.07	0.07	9100	Metabolism	9105	Amino acid metabolism	ko00250	[PATH:ko00250]	Alanine
1842	K01953	371488	250073	387099	497552	0.08	0.04	0.07	0.07	9180	Brite Hierarchies	9181	Protein families: metabolism	ko01002	[BR:ko01002]	Peptidases and inhibitors	asnB
1843	K01955	388205	480829	551363	630400	0.08	0.08	0.09	0.09	9100	Metabolism	9105	Amino acid metabolism	ko00250	[PATH:ko00250]	Alanine
1844	K01955	388205	480829	551363	630400	0.08	0.08	0.09	0.09	9100	Metabolism	9104	Nucleotide metabolism	ko00240	[PATH:ko00240]	Pyrimidine metabolism	carB
1845	K01956	363578	473473	512284	609019	0.08	0.08	0.09	0.09	9100	Metabolism	9105	Amino acid metabolism	ko00250	[PATH:ko00250]	Alanine
1846	K01956	363578	473473	512284	609019	0.08	0.08	0.09	0.09	9100	Metabolism	9104	Nucleotide metabolism	ko00240	[PATH:ko00240]	Pyrimidine metabolism	carA
1847	K01958	57442.5	30432.5	25236.9	46386.8	0.02	0.01	0.01	0.01	9100	Metabolism	9101	Carbohydrate metabolism	ko00020	[PATH:ko00020]	Citrate cycle (TCA cycle)	PC
1848	K01958	57442.5	30432.5	25236.9	46386.8	0.02	0.01	0.01	0.01	9100	Metabolism	9102	Energy metabolism	ko00720	[PATH:ko00720]	Carbon fixation pathways in prokaryotes	PC
1849	K01958	57442.5	30432.5	25236.9	46386.8	0.02	0.01	0.01	0.01	9100	Metabolism	9101	Carbohydrate metabolism	ko00620	[PATH:ko00620]	Pyruvate metabolism	PC
1850	K01959	12113.2	17064.5	75843.8	15097	0	0	0.02	0	9100	Metabolism	9101	Carbohydrate metabolism	ko00620	[PATH:ko00620]	Pyruvate metabolism	pycA	pyruvate carboxylase subunit A [EC:6.4.1.1]
1851	K01959	12113.2	17064.5	75843.8	15097	0	0	0.02	0	9100	Metabolism	9102	Energy metabolism	ko00720	[PATH:ko00720]	Carbon fixation pathways in prokaryotes	pycA	pyruvate carboxylase subunit A [EC:6.4.1.1]
1852	K01959	12113.2	17064.5	75843.8	15097	0	0	0.02	0	9100	Metabolism	9101	Carbohydrate metabolism	ko00020	[PATH:ko00020]	Citrate cycle (TCA cycle)	pycA	pyruvate carboxylase subunit A [EC:6.4.1.1]
1853	K01960	71127.2	124202	129911	199242	0.02	0.03	0.03	0.04	9100	Metabolism	9101	Carbohydrate metabolism	ko00620	[PATH:ko00620]	Pyruvate metabolism	pycB	pyruvate carboxylase subunit B [EC:6.4.1.1]
1854	K01960	71127.2	124202	129911	199242	0.02	0.03	0.03	0.04	9100	Metabolism	9101	Carbohydrate metabolism	ko00020	[PATH:ko00020]	Citrate cycle (TCA cycle)	pycB	pyruvate carboxylase subunit B [EC:6.4.1.1]
1855	K01960	71127.2	124202	129911	199242	0.02	0.03	0.03	0.04	9100	Metabolism	9102	Energy metabolism	ko00720	[PATH:ko00720]	Carbon fixation pathways in prokaryotes	pycB	pyruvate carboxylase subunit B [EC:6.4.1.1]
1856	K01961	381973	378266	574123	450106	0.16	0.13	0.19	0.13	9100	Metabolism	9103	Lipid metabolism	ko00061	[PATH:ko00061]	Fatty acid biosynthesis	accC	acetyl-CoA carboxylase
1857	K01961	381973	378266	574123	450106	0.16	0.13	0.19	0.13	9100	Metabolism	9101	Carbohydrate metabolism	ko00640	[PATH:ko00640]	Propanoate metabolism	accC	acetyl-CoA carboxylase
1858	K01961	381973	378266	574123	450106	0.16	0.13	0.19	0.13	9100	Metabolism	9102	Energy metabolism	ko00720	[PATH:ko00720]	Carbon fixation pathways in prokaryotes	accC	acetyl-CoA carboxylase
1859	K01961	381973	378266	574123	450106	0.16	0.13	0.19	0.13	9100	Metabolism	9101	Carbohydrate metabolism	ko00620	[PATH:ko00620]	Pyruvate metabolism	accC	acetyl-CoA carboxylase
1860	K01962	171245	161772	243092	246298	0.07	0.06	0.08	0.07	9100	Metabolism	9102	Energy metabolism	ko00720	[PATH:ko00720]	Carbon fixation pathways in prokaryotes	accA	acetyl-CoA carboxylase carboxyl transferase subunit alpha [EC:6.4.1.2 2.1.3.15]
1861	K01962	171245	161772	243092	246298	0.07	0.06	0.08	0.07	9100	Metabolism	9101	Carbohydrate metabolism	ko00640	[PATH:ko00640]	Propanoate metabolism	accA	acetyl-CoA carboxylase carboxyl transferase subunit alpha [EC:6.4.1.2 2.1.3.15]
1862	K01962	171245	161772	243092	246298	0.07	0.06	0.08	0.07	9100	Metabolism	9103	Lipid metabolism	ko00061	[PATH:ko00061]	Fatty acid biosynthesis	accA	acetyl-CoA carboxylase carboxyl transferase subunit alpha [EC:6.4.1.2 2.1.3.15]
1863	K01962	171245	161772	243092	246298	0.07	0.06	0.08	0.07	9100	Metabolism	9101	Carbohydrate metabolism	ko00620	[PATH:ko00620]	Pyruvate metabolism	accA	acetyl-CoA carboxylase carboxyl transferase subunit alpha [EC:6.4.1.2 2.1.3.15]
1864	K01963	212881	204354	334064	303012	0.09	0.07	0.11	0.09	9100	Metabolism	9101	Carbohydrate metabolism	ko00640	[PATH:ko00640]	Propanoate metabolism	accD	acetyl-CoA carboxylase carboxyl transferase subunit beta [EC:6.4.1.2 2.1.3.15]
1865	K01963	212881	204354	334064	303012	0.09	0.07	0.11	0.09	9100	Metabolism	9101	Carbohydrate metabolism	ko00620	[PATH:ko00620]	Pyruvate metabolism	accD	acetyl-CoA carboxylase carboxyl transferase subunit beta [EC:6.4.1.2 2.1.3.15]
1866	K01963	212881	204354	334064	303012	0.09	0.07	0.11	0.09	9100	Metabolism	9103	Lipid metabolism	ko00061	[PATH:ko00061]	Fatty acid biosynthesis	accD	acetyl-CoA carboxylase carboxyl transferase subunit beta [EC:6.4.1.2 2.1.3.15]
1867	K01963	212881	204354	334064	303012	0.09	0.07	0.11	0.09	9100	Metabolism	9102	Energy metabolism	ko00720	[PATH:ko00720]	Carbon fixation pathways in prokaryotes	accD	acetyl-CoA carboxylase carboxyl transferase subunit beta [EC:6.4.1.2 2.1.3.15]
1868	K01965	20604.8	19324.5	8827.01	22947	0.01	0.01	0	0	9100	Metabolism	9101	Carbohydrate metabolism	ko00630	[PATH:ko00630]	Glyoxylate and dicarboxylate metabolism	PCCA
1869	K01965	20604.8	19324.5	8827.01	22947	0.01	0.01	0	0	9100	Metabolism	9105	Amino acid metabolism	ko00280	[PATH:ko00280]	Valine
1870	K01965	20604.8	19324.5	8827.01	22947	0.01	0.01	0	0	9100	Metabolism	9101	Carbohydrate metabolism	ko00640	[PATH:ko00640]	Propanoate metabolism	PCCA
1871	K01966	201082	270661	323740	337073	0.06	0.07	0.08	0.07	9100	Metabolism	9105	Amino acid metabolism	ko00280	[PATH:ko00280]	Valine
1872	K01966	201082	270661	323740	337073	0.06	0.07	0.08	0.07	9100	Metabolism	9101	Carbohydrate metabolism	ko00630	[PATH:ko00630]	Glyoxylate and dicarboxylate metabolism	PCCB
1873	K01966	201082	270661	323740	337073	0.06	0.07	0.08	0.07	9100	Metabolism	9101	Carbohydrate metabolism	ko00640	[PATH:ko00640]	Propanoate metabolism	PCCB
1874	K01968	113388	67012.6	21172.3	113613	0.01	0.01	0	0.01	9100	Metabolism	9105	Amino acid metabolism	ko00280	[PATH:ko00280]	Valine
1875	K01969	62253.1	62128.8	24671	69443.6	0.01	0.01	0	0	9100	Metabolism	9105	Amino acid metabolism	ko00280	[PATH:ko00280]	Valine
1876	K01971	31478.5	62176.2	48529.5	73292.4	0.01	0.01	0.01	0.01	9120	Genetic Information Processing	9124	Replication and repair	ko03450	[PATH:ko03450]	Non-homologous end-joining	ligD	bifunctional non-homologous end joining protein LigD [EC:6.5.1.1]
1877	K01971	31478.5	62176.2	48529.5	73292.4	0.01	0.01	0.01	0.01	9180	Brite Hierarchies	9182	Protein families: genetic information processing	ko03400	[BR:ko03400]	DNA repair and recombination proteins	ligD	bifunctional non-homologous end joining protein LigD [EC:6.5.1.1]
1878	K01972	370969	477232	539413	625740	0.23	0.25	0.27	0.27	9120	Genetic Information Processing	9124	Replication and repair	ko03420	[PATH:ko03420]	Nucleotide excision repair	E6.5.1.2
1879	K01972	370969	477232	539413	625740	0.23	0.25	0.27	0.27	9120	Genetic Information Processing	9124	Replication and repair	ko03410	[PATH:ko03410]	Base excision repair	E6.5.1.2
1880	K01972	370969	477232	539413	625740	0.23	0.25	0.27	0.27	9180	Brite Hierarchies	9182	Protein families: genetic information processing	ko03032	[BR:ko03032]	DNA replication proteins	E6.5.1.2
1881	K01972	370969	477232	539413	625740	0.23	0.25	0.27	0.27	9120	Genetic Information Processing	9124	Replication and repair	ko03030	[PATH:ko03030]	DNA replication	E6.5.1.2
1882	K01972	370969	477232	539413	625740	0.23	0.25	0.27	0.27	9180	Brite Hierarchies	9182	Protein families: genetic information processing	ko03400	[BR:ko03400]	DNA repair and recombination proteins	E6.5.1.2
1883	K01972	370969	477232	539413	625740	0.23	0.25	0.27	0.27	9120	Genetic Information Processing	9124	Replication and repair	ko03430	[PATH:ko03430]	Mismatch repair	E6.5.1.2
1884	K01975	338500	459088	529635	604681	0.04	0.04	0.04	0.04	9180	Brite Hierarchies	9182	Protein families: genetic information processing	ko03016	[BR:ko03016]	Transfer RNA biogenesis	thpR	RNA 2'
1885	K01989	80217.1	84433.6	23851.3	47749.6	0.01	0.01	0	0	9180	Brite Hierarchies	9183	Protein families: signaling and cellular processes	ko02000	[BR:ko02000]	Transporters	K01989	putative tryptophan/tyrosine transport system substrate-binding protein
1886	K01990	2.0099e+06	2.4177e+06	2.85134e+06	3.19475e+06	0.21	0.21	0.24	0.23	9180	Brite Hierarchies	9183	Protein families: signaling and cellular processes	ko02000	[BR:ko02000]	Transporters	ABC-2.A	ABC-2 type transport system ATP-binding protein
1887	K01991	177586	135386	275748	188765	0.06	0.04	0.07	0.04	9140	Cellular Processes	9145	Cellular community - prokaryotes	ko02026	[PATH:ko02026]	Biofilm formation - Escherichia coli	wza
1888	K01991	177586	135386	275748	188765	0.06	0.04	0.07	0.04	9130	Environmental Information Processing	9132	Signal transduction	ko02020	[PATH:ko02020]	Two-component system	wza
1889	K01991	177586	135386	275748	188765	0.06	0.04	0.07	0.04	9180	Brite Hierarchies	9183	Protein families: signaling and cellular processes	ko02000	[BR:ko02000]	Transporters	wza
1890	K01992	1.79535e+06	2.4536e+06	2.77609e+06	2.73402e+06	0.19	0.22	0.23	0.2	9180	Brite Hierarchies	9183	Protein families: signaling and cellular processes	ko02000	[BR:ko02000]	Transporters	ABC-2.P	ABC-2 type transport system permease protein
1891	K01993	237090	189648	228672	199549	0.02	0.02	0.02	0.01	9190	Not Included in Pathway or Brite	9193	Unclassified: signaling and cellular processes	ko99992		Structural proteins	ABC-2.TX	HlyD family secretion protein
1892	K01995	931057	1.10753e+06	872249	1.18865e+06	0.29	0.29	0.22	0.26	9180	Brite Hierarchies	9183	Protein families: signaling and cellular processes	ko02000	[BR:ko02000]	Transporters	livG	branched-chain amino acid transport system ATP-binding protein
1893	K01995	931057	1.10753e+06	872249	1.18865e+06	0.29	0.29	0.22	0.26	9130	Environmental Information Processing	9131	Membrane transport	ko02010	[PATH:ko02010]	ABC transporters	livG	branched-chain amino acid transport system ATP-binding protein
1894	K01995	931057	1.10753e+06	872249	1.18865e+06	0.29	0.29	0.22	0.26	9140	Cellular Processes	9145	Cellular community - prokaryotes	ko02024	[PATH:ko02024]	Quorum sensing	livG	branched-chain amino acid transport system ATP-binding protein
1895	K01996	953413	1.1514e+06	916607	1.18086e+06	0.3	0.3	0.23	0.25	9140	Cellular Processes	9145	Cellular community - prokaryotes	ko02024	[PATH:ko02024]	Quorum sensing	livF	branched-chain amino acid transport system ATP-binding protein
1896	K01996	953413	1.1514e+06	916607	1.18086e+06	0.3	0.3	0.23	0.25	9130	Environmental Information Processing	9131	Membrane transport	ko02010	[PATH:ko02010]	ABC transporters	livF	branched-chain amino acid transport system ATP-binding protein
1897	K01996	953413	1.1514e+06	916607	1.18086e+06	0.3	0.3	0.23	0.25	9180	Brite Hierarchies	9183	Protein families: signaling and cellular processes	ko02000	[BR:ko02000]	Transporters	livF	branched-chain amino acid transport system ATP-binding protein
1898	K01997	947431	1.14452e+06	910588	1.1595e+06	0.3	0.3	0.23	0.25	9180	Brite Hierarchies	9183	Protein families: signaling and cellular processes	ko02000	[BR:ko02000]	Transporters	livH	branched-chain amino acid transport system permease protein
1899	K01997	947431	1.14452e+06	910588	1.1595e+06	0.3	0.3	0.23	0.25	9140	Cellular Processes	9145	Cellular community - prokaryotes	ko02024	[PATH:ko02024]	Quorum sensing	livH	branched-chain amino acid transport system permease protein
1900	K01997	947431	1.14452e+06	910588	1.1595e+06	0.3	0.3	0.23	0.25	9130	Environmental Information Processing	9131	Membrane transport	ko02010	[PATH:ko02010]	ABC transporters	livH	branched-chain amino acid transport system permease protein
1901	K01998	947670	1.13102e+06	911797	1.20698e+06	0.3	0.3	0.23	0.26	9180	Brite Hierarchies	9183	Protein families: signaling and cellular processes	ko02000	[BR:ko02000]	Transporters	livM	branched-chain amino acid transport system permease protein
1902	K01998	947670	1.13102e+06	911797	1.20698e+06	0.3	0.3	0.23	0.26	9130	Environmental Information Processing	9131	Membrane transport	ko02010	[PATH:ko02010]	ABC transporters	livM	branched-chain amino acid transport system permease protein
1903	K01998	947670	1.13102e+06	911797	1.20698e+06	0.3	0.3	0.23	0.26	9140	Cellular Processes	9145	Cellular community - prokaryotes	ko02024	[PATH:ko02024]	Quorum sensing	livM	branched-chain amino acid transport system permease protein
1904	K01999	1.18799e+06	1.3813e+06	1.05982e+06	1.44449e+06	0.37	0.36	0.27	0.31	9180	Brite Hierarchies	9183	Protein families: signaling and cellular processes	ko02000	[BR:ko02000]	Transporters	livK	branched-chain amino acid transport system substrate-binding protein
1905	K01999	1.18799e+06	1.3813e+06	1.05982e+06	1.44449e+06	0.37	0.36	0.27	0.31	9140	Cellular Processes	9145	Cellular community - prokaryotes	ko02024	[PATH:ko02024]	Quorum sensing	livK	branched-chain amino acid transport system substrate-binding protein
1906	K01999	1.18799e+06	1.3813e+06	1.05982e+06	1.44449e+06	0.37	0.36	0.27	0.31	9130	Environmental Information Processing	9131	Membrane transport	ko02010	[PATH:ko02010]	ABC transporters	livK	branched-chain amino acid transport system substrate-binding protein
1907	K02000	33095.6	12297.5	5819.9	38236	0.01	0	0	0.01	9130	Environmental Information Processing	9131	Membrane transport	ko02010	[PATH:ko02010]	ABC transporters	proV	glycine betaine/proline transport system ATP-binding protein [EC:7.6.2.9]
1908	K02000	33095.6	12297.5	5819.9	38236	0.01	0	0	0.01	9180	Brite Hierarchies	9183	Protein families: signaling and cellular processes	ko02000	[BR:ko02000]	Transporters	proV	glycine betaine/proline transport system ATP-binding protein [EC:7.6.2.9]
1909	K02001	37245.6	14203.5	14458.2	43356.6	0.01	0	0	0.01	9130	Environmental Information Processing	9131	Membrane transport	ko02010	[PATH:ko02010]	ABC transporters	proW	glycine betaine/proline transport system permease protein
1910	K02001	37245.6	14203.5	14458.2	43356.6	0.01	0	0	0.01	9180	Brite Hierarchies	9183	Protein families: signaling and cellular processes	ko02000	[BR:ko02000]	Transporters	proW	glycine betaine/proline transport system permease protein
1911	K02002	46565.3	25964.6	9963.4	97285.7	0.01	0	0	0.01	9130	Environmental Information Processing	9131	Membrane transport	ko02010	[PATH:ko02010]	ABC transporters	proX	glycine betaine/proline transport system substrate-binding protein
1912	K02002	46565.3	25964.6	9963.4	97285.7	0.01	0	0	0.01	9180	Brite Hierarchies	9183	Protein families: signaling and cellular processes	ko02000	[BR:ko02000]	Transporters	proX	glycine betaine/proline transport system substrate-binding protein
1913	K02003	1.59848e+06	1.91997e+06	1.99682e+06	2.06211e+06	0.17	0.17	0.17	0.15	9180	Brite Hierarchies	9183	Protein families: signaling and cellular processes	ko02000	[BR:ko02000]	Transporters	ABC.CD.A	putative ABC transport system ATP-binding protein
1914	K02004	1.53886e+06	1.82644e+06	2.22551e+06	2.05746e+06	0.16	0.16	0.19	0.15	9180	Brite Hierarchies	9183	Protein families: signaling and cellular processes	ko02000	[BR:ko02000]	Transporters	ABC.CD.P	putative ABC transport system permease protein
1915	K02005	504319	356987	618923	560520	0.05	0.03	0.05	0.04	9190	Not Included in Pathway or Brite	9193	Unclassified: signaling and cellular processes	ko99992		Structural proteins	ABC.CD.TX	HlyD family secretion protein
1916	K02006	170621	122769	118775	285576	0.04	0.02	0.02	0.04	9180	Brite Hierarchies	9183	Protein families: signaling and cellular processes	ko02000	[BR:ko02000]	Transporters	cbiO	cobalt/nickel transport system ATP-binding protein
1917	K02006	170621	122769	118775	285576	0.04	0.02	0.02	0.04	9130	Environmental Information Processing	9131	Membrane transport	ko02010	[PATH:ko02010]	ABC transporters	cbiO	cobalt/nickel transport system ATP-binding protein
1918	K02007	175432	122831	160424	249134	0.04	0.02	0.03	0.04	9180	Brite Hierarchies	9183	Protein families: signaling and cellular processes	ko02000	[BR:ko02000]	Transporters	cbiM	cobalt/nickel transport system permease protein
1919	K02007	175432	122831	160424	249134	0.04	0.02	0.03	0.04	9130	Environmental Information Processing	9131	Membrane transport	ko02010	[PATH:ko02010]	ABC transporters	cbiM	cobalt/nickel transport system permease protein
1920	K02008	158246	113957	143481	223650	0.03	0.02	0.02	0.03	9180	Brite Hierarchies	9183	Protein families: signaling and cellular processes	ko02000	[BR:ko02000]	Transporters	cbiQ	cobalt/nickel transport system permease protein
1921	K02008	158246	113957	143481	223650	0.03	0.02	0.02	0.03	9130	Environmental Information Processing	9131	Membrane transport	ko02010	[PATH:ko02010]	ABC transporters	cbiQ	cobalt/nickel transport system permease protein
1922	K02009	97549.5	63383.7	88846	131781	0.02	0.01	0.01	0.02	9180	Brite Hierarchies	9183	Protein families: signaling and cellular processes	ko02000	[BR:ko02000]	Transporters	cbiN	cobalt/nickel transport protein
1923	K02009	97549.5	63383.7	88846	131781	0.02	0.01	0.01	0.02	9130	Environmental Information Processing	9131	Membrane transport	ko02010	[PATH:ko02010]	ABC transporters	cbiN	cobalt/nickel transport protein
1924	K02010	143096	148308	88118	162717	0.03	0.03	0.01	0.02	9130	Environmental Information Processing	9131	Membrane transport	ko02010	[PATH:ko02010]	ABC transporters	afuC
1925	K02010	143096	148308	88118	162717	0.03	0.03	0.01	0.02	9180	Brite Hierarchies	9183	Protein families: signaling and cellular processes	ko02000	[BR:ko02000]	Transporters	afuC
1926	K02011	109873	118313	63005.9	143159	0.02	0.02	0.01	0.02	9180	Brite Hierarchies	9183	Protein families: signaling and cellular processes	ko02000	[BR:ko02000]	Transporters	afuB
1927	K02011	109873	118313	63005.9	143159	0.02	0.02	0.01	0.02	9130	Environmental Information Processing	9131	Membrane transport	ko02010	[PATH:ko02010]	ABC transporters	afuB
1928	K02012	179623	170838	72543.1	192751	0.04	0.03	0.01	0.03	9130	Environmental Information Processing	9131	Membrane transport	ko02010	[PATH:ko02010]	ABC transporters	afuA
1929	K02012	179623	170838	72543.1	192751	0.04	0.03	0.01	0.03	9180	Brite Hierarchies	9183	Protein families: signaling and cellular processes	ko02000	[BR:ko02000]	Transporters	afuA
1930	K02013	592190	629840	641589	724037	0.06	0.06	0.05	0.05	9180	Brite Hierarchies	9183	Protein families: signaling and cellular processes	ko02000	[BR:ko02000]	Transporters	ABC.FEV.A	iron complex transport system ATP-binding protein [EC:7.2.2.-]
1931	K02014	530700	668281	685476	527565	0.06	0.06	0.06	0.04	9180	Brite Hierarchies	9183	Protein families: signaling and cellular processes	ko02000	[BR:ko02000]	Transporters	TC.FEV.OM	iron complex outermembrane recepter protein
1932	K02015	569237	596730	615740	692312	0.06	0.05	0.05	0.05	9180	Brite Hierarchies	9183	Protein families: signaling and cellular processes	ko02000	[BR:ko02000]	Transporters	ABC.FEV.P	iron complex transport system permease protein
1933	K02016	738370	788949	896210	906535	0.08	0.07	0.08	0.07	9180	Brite Hierarchies	9183	Protein families: signaling and cellular processes	ko02000	[BR:ko02000]	Transporters	ABC.FEV.S	iron complex transport system substrate-binding protein
1934	K02017	168378	192650	135191	343343	0.04	0.03	0.02	0.05	9130	Environmental Information Processing	9131	Membrane transport	ko02010	[PATH:ko02010]	ABC transporters	modC	molybdate transport system ATP-binding protein [EC:7.3.2.5]
1935	K02017	168378	192650	135191	343343	0.04	0.03	0.02	0.05	9180	Brite Hierarchies	9183	Protein families: signaling and cellular processes	ko02000	[BR:ko02000]	Transporters	modC	molybdate transport system ATP-binding protein [EC:7.3.2.5]
1936	K02018	270443	279471	324944	259669	0.06	0.05	0.05	0.04	9180	Brite Hierarchies	9183	Protein families: signaling and cellular processes	ko02000	[BR:ko02000]	Transporters	modB	molybdate transport system permease protein
1937	K02018	270443	279471	324944	259669	0.06	0.05	0.05	0.04	9130	Environmental Information Processing	9131	Membrane transport	ko02010	[PATH:ko02010]	ABC transporters	modB	molybdate transport system permease protein
1938	K02019	123964	113810	95487.4	73818.8	0.01	0.01	0.01	0.01	9180	Brite Hierarchies	9182	Protein families: genetic information processing	ko03000	[BR:ko03000]	Transcription factors	modE	molybdate transport system regulatory protein
1939	K02020	216222	208554	151871	193577	0.05	0.04	0.03	0.03	9130	Environmental Information Processing	9131	Membrane transport	ko02010	[PATH:ko02010]	ABC transporters	modA	molybdate transport system substrate-binding protein
1940	K02020	216222	208554	151871	193577	0.05	0.04	0.03	0.03	9180	Brite Hierarchies	9183	Protein families: signaling and cellular processes	ko02000	[BR:ko02000]	Transporters	modA	molybdate transport system substrate-binding protein
1941	K02025	537752	322603	564388	768581	0.06	0.03	0.05	0.06	9180	Brite Hierarchies	9183	Protein families: signaling and cellular processes	ko02000	[BR:ko02000]	Transporters	ABC.MS.P	multiple sugar transport system permease protein
1942	K02026	567533	437042	643540	760232	0.06	0.04	0.05	0.05	9180	Brite Hierarchies	9183	Protein families: signaling and cellular processes	ko02000	[BR:ko02000]	Transporters	ABC.MS.P1	multiple sugar transport system permease protein
1943	K02027	469181	297389	514296	708498	0.05	0.03	0.04	0.05	9180	Brite Hierarchies	9183	Protein families: signaling and cellular processes	ko02000	[BR:ko02000]	Transporters	ABC.MS.S	multiple sugar transport system substrate-binding protein
1944	K02028	307366	443574	281531	243777	0.03	0.04	0.02	0.02	9180	Brite Hierarchies	9183	Protein families: signaling and cellular processes	ko02000	[BR:ko02000]	Transporters	ABC.PA.A	polar amino acid transport system ATP-binding protein [EC:7.4.2.1]
1945	K02029	396741	472034	224001	342861	0.04	0.04	0.02	0.02	9180	Brite Hierarchies	9183	Protein families: signaling and cellular processes	ko02000	[BR:ko02000]	Transporters	ABC.PA.P	polar amino acid transport system permease protein
1946	K02030	621910	655343	394562	523012	0.07	0.06	0.03	0.04	9180	Brite Hierarchies	9183	Protein families: signaling and cellular processes	ko02000	[BR:ko02000]	Transporters	ABC.PA.S	polar amino acid transport system substrate-binding protein
1947	K02031	660624	731447	802944	968247	0.14	0.13	0.13	0.14	9180	Brite Hierarchies	9183	Protein families: signaling and cellular processes	ko02000	[BR:ko02000]	Transporters	ddpD	peptide/nickel transport system ATP-binding protein
1948	K02031	660624	731447	802944	968247	0.14	0.13	0.13	0.14	9140	Cellular Processes	9145	Cellular community - prokaryotes	ko02024	[PATH:ko02024]	Quorum sensing	ddpD	peptide/nickel transport system ATP-binding protein
1949	K02032	824665	823029	1.00314e+06	994113	0.17	0.14	0.17	0.14	9180	Brite Hierarchies	9183	Protein families: signaling and cellular processes	ko02000	[BR:ko02000]	Transporters	ddpF	peptide/nickel transport system ATP-binding protein
1950	K02032	824665	823029	1.00314e+06	994113	0.17	0.14	0.17	0.14	9140	Cellular Processes	9145	Cellular community - prokaryotes	ko02024	[PATH:ko02024]	Quorum sensing	ddpF	peptide/nickel transport system ATP-binding protein
1951	K02033	1.08942e+06	1.25886e+06	1.36019e+06	1.46808e+06	0.23	0.22	0.23	0.21	9140	Cellular Processes	9145	Cellular community - prokaryotes	ko02024	[PATH:ko02024]	Quorum sensing	ABC.PE.P	peptide/nickel transport system permease protein
1952	K02033	1.08942e+06	1.25886e+06	1.36019e+06	1.46808e+06	0.23	0.22	0.23	0.21	9180	Brite Hierarchies	9183	Protein families: signaling and cellular processes	ko02000	[BR:ko02000]	Transporters	ABC.PE.P	peptide/nickel transport system permease protein
1953	K02034	1.08369e+06	1.27317e+06	1.37467e+06	1.49725e+06	0.23	0.22	0.23	0.22	9180	Brite Hierarchies	9183	Protein families: signaling and cellular processes	ko02000	[BR:ko02000]	Transporters	ABC.PE.P1	peptide/nickel transport system permease protein
1954	K02034	1.08369e+06	1.27317e+06	1.37467e+06	1.49725e+06	0.23	0.22	0.23	0.22	9140	Cellular Processes	9145	Cellular community - prokaryotes	ko02024	[PATH:ko02024]	Quorum sensing	ABC.PE.P1	peptide/nickel transport system permease protein
1955	K02035	1.17493e+06	1.37928e+06	1.38221e+06	1.61023e+06	0.25	0.24	0.23	0.23	9140	Cellular Processes	9145	Cellular community - prokaryotes	ko02024	[PATH:ko02024]	Quorum sensing	ABC.PE.S	peptide/nickel transport system substrate-binding protein
1956	K02035	1.17493e+06	1.37928e+06	1.38221e+06	1.61023e+06	0.25	0.24	0.23	0.23	9180	Brite Hierarchies	9183	Protein families: signaling and cellular processes	ko02000	[BR:ko02000]	Transporters	ABC.PE.S	peptide/nickel transport system substrate-binding protein
1957	K02036	424196	421312	578848	511784	0.09	0.07	0.1	0.07	9180	Brite Hierarchies	9183	Protein families: signaling and cellular processes	ko02000	[BR:ko02000]	Transporters	pstB	phosphate transport system ATP-binding protein [EC:7.3.2.1]
1958	K02036	424196	421312	578848	511784	0.09	0.07	0.1	0.07	9130	Environmental Information Processing	9131	Membrane transport	ko02010	[PATH:ko02010]	ABC transporters	pstB	phosphate transport system ATP-binding protein [EC:7.3.2.1]
1959	K02037	421798	419181	575247	511727	0.09	0.07	0.1	0.07	9180	Brite Hierarchies	9183	Protein families: signaling and cellular processes	ko02000	[BR:ko02000]	Transporters	pstC	phosphate transport system permease protein
1960	K02037	421798	419181	575247	511727	0.09	0.07	0.1	0.07	9130	Environmental Information Processing	9131	Membrane transport	ko02010	[PATH:ko02010]	ABC transporters	pstC	phosphate transport system permease protein
1961	K02038	425144	424894	589124	514262	0.09	0.07	0.1	0.07	9130	Environmental Information Processing	9131	Membrane transport	ko02010	[PATH:ko02010]	ABC transporters	pstA	phosphate transport system permease protein
1962	K02038	425144	424894	589124	514262	0.09	0.07	0.1	0.07	9180	Brite Hierarchies	9183	Protein families: signaling and cellular processes	ko02000	[BR:ko02000]	Transporters	pstA	phosphate transport system permease protein
1963	K02039	400159	430875	586082	516644	0.04	0.04	0.05	0.04	9190	Not Included in Pathway or Brite	9193	Unclassified: signaling and cellular processes	ko99994		Others	phoU	phosphate transport system protein
1964	K02040	498645	552390	662956	643723	0.21	0.19	0.22	0.19	9130	Environmental Information Processing	9132	Signal transduction	ko02020	[PATH:ko02020]	Two-component system	pstS	phosphate transport system substrate-binding protein
1965	K02040	498645	552390	662956	643723	0.21	0.19	0.22	0.19	9160	Human Diseases	9171	Infectious disease: bacterial	ko05152	[PATH:ko05152]	Tuberculosis	pstS	phosphate transport system substrate-binding protein
1966	K02040	498645	552390	662956	643723	0.21	0.19	0.22	0.19	9180	Brite Hierarchies	9183	Protein families: signaling and cellular processes	ko02000	[BR:ko02000]	Transporters	pstS	phosphate transport system substrate-binding protein
1967	K02040	498645	552390	662956	643723	0.21	0.19	0.22	0.19	9130	Environmental Information Processing	9131	Membrane transport	ko02010	[PATH:ko02010]	ABC transporters	pstS	phosphate transport system substrate-binding protein
1968	K02041	117597	200705	129535	88841.5	0.02	0.04	0.02	0.01	9180	Brite Hierarchies	9183	Protein families: signaling and cellular processes	ko02000	[BR:ko02000]	Transporters	phnC	phosphonate transport system ATP-binding protein [EC:7.3.2.2]
1969	K02041	117597	200705	129535	88841.5	0.02	0.04	0.02	0.01	9130	Environmental Information Processing	9131	Membrane transport	ko02010	[PATH:ko02010]	ABC transporters	phnC	phosphonate transport system ATP-binding protein [EC:7.3.2.2]
1970	K02042	107045	83073.6	33820.3	65889.6	0.02	0.01	0.01	0.01	9130	Environmental Information Processing	9131	Membrane transport	ko02010	[PATH:ko02010]	ABC transporters	phnE	phosphonate transport system permease protein
1971	K02042	107045	83073.6	33820.3	65889.6	0.02	0.01	0.01	0.01	9180	Brite Hierarchies	9183	Protein families: signaling and cellular processes	ko02000	[BR:ko02000]	Transporters	phnE	phosphonate transport system permease protein
1972	K02044	244825	258783	248509	180039	0.05	0.05	0.04	0.03	9180	Brite Hierarchies	9183	Protein families: signaling and cellular processes	ko02000	[BR:ko02000]	Transporters	phnD	phosphonate transport system substrate-binding protein
1973	K02044	244825	258783	248509	180039	0.05	0.05	0.04	0.03	9130	Environmental Information Processing	9131	Membrane transport	ko02010	[PATH:ko02010]	ABC transporters	phnD	phosphonate transport system substrate-binding protein
1974	K02045	43779.6	65508.6	18487.8	47307	0.01	0.02	0	0.01	9100	Metabolism	9102	Energy metabolism	ko00920	[PATH:ko00920]	Sulfur metabolism	cysA	sulfate/thiosulfate transport system ATP-binding protein [EC:7.3.2.3]
1975	K02045	43779.6	65508.6	18487.8	47307	0.01	0.02	0	0.01	9130	Environmental Information Processing	9131	Membrane transport	ko02010	[PATH:ko02010]	ABC transporters	cysA	sulfate/thiosulfate transport system ATP-binding protein [EC:7.3.2.3]
1976	K02045	43779.6	65508.6	18487.8	47307	0.01	0.02	0	0.01	9180	Brite Hierarchies	9183	Protein families: signaling and cellular processes	ko02000	[BR:ko02000]	Transporters	cysA	sulfate/thiosulfate transport system ATP-binding protein [EC:7.3.2.3]
1977	K02046	45276.1	66045.6	18531.8	47549.4	0.01	0.02	0	0.01	9180	Brite Hierarchies	9183	Protein families: signaling and cellular processes	ko02000	[BR:ko02000]	Transporters	cysU	sulfate/thiosulfate transport system permease protein
1978	K02046	45276.1	66045.6	18531.8	47549.4	0.01	0.02	0	0.01	9130	Environmental Information Processing	9131	Membrane transport	ko02010	[PATH:ko02010]	ABC transporters	cysU	sulfate/thiosulfate transport system permease protein
1979	K02046	45276.1	66045.6	18531.8	47549.4	0.01	0.02	0	0.01	9100	Metabolism	9102	Energy metabolism	ko00920	[PATH:ko00920]	Sulfur metabolism	cysU	sulfate/thiosulfate transport system permease protein
1980	K02047	45274.1	66120.6	18534.8	47440.4	0.01	0.02	0	0.01	9180	Brite Hierarchies	9183	Protein families: signaling and cellular processes	ko02000	[BR:ko02000]	Transporters	cysW	sulfate/thiosulfate transport system permease protein
1981	K02047	45274.1	66120.6	18534.8	47440.4	0.01	0.02	0	0.01	9130	Environmental Information Processing	9131	Membrane transport	ko02010	[PATH:ko02010]	ABC transporters	cysW	sulfate/thiosulfate transport system permease protein
1982	K02047	45274.1	66120.6	18534.8	47440.4	0.01	0.02	0	0.01	9100	Metabolism	9102	Energy metabolism	ko00920	[PATH:ko00920]	Sulfur metabolism	cysW	sulfate/thiosulfate transport system permease protein
1983	K02048	57740.6	78015.2	22149.6	64122.6	0.02	0.02	0.01	0.01	9130	Environmental Information Processing	9131	Membrane transport	ko02010	[PATH:ko02010]	ABC transporters	cysP	sulfate/thiosulfate transport system substrate-binding protein
1984	K02048	57740.6	78015.2	22149.6	64122.6	0.02	0.02	0.01	0.01	9180	Brite Hierarchies	9183	Protein families: signaling and cellular processes	ko02000	[BR:ko02000]	Transporters	cysP	sulfate/thiosulfate transport system substrate-binding protein
1985	K02048	57740.6	78015.2	22149.6	64122.6	0.02	0.02	0.01	0.01	9100	Metabolism	9102	Energy metabolism	ko00920	[PATH:ko00920]	Sulfur metabolism	cysP	sulfate/thiosulfate transport system substrate-binding protein
1986	K02049	580307	612307	557929	646883	0.06	0.05	0.05	0.05	9180	Brite Hierarchies	9183	Protein families: signaling and cellular processes	ko02000	[BR:ko02000]	Transporters	ABC.SN.A	NitT/TauT family transport system ATP-binding protein
1987	K02050	624445	614225	494111	659208	0.07	0.05	0.04	0.05	9180	Brite Hierarchies	9183	Protein families: signaling and cellular processes	ko02000	[BR:ko02000]	Transporters	ABC.SN.P	NitT/TauT family transport system permease protein
1988	K02051	591508	650448	391368	538218	0.06	0.06	0.03	0.04	9180	Brite Hierarchies	9183	Protein families: signaling and cellular processes	ko02000	[BR:ko02000]	Transporters	ABC.SN.S	NitT/TauT family transport system substrate-binding protein
1989	K02052	162900	302212	166703	189785	0.03	0.05	0.03	0.03	9140	Cellular Processes	9145	Cellular community - prokaryotes	ko02024	[PATH:ko02024]	Quorum sensing	ABC.SP.A	putative spermidine/putrescine transport system ATP-binding protein
1990	K02052	162900	302212	166703	189785	0.03	0.05	0.03	0.03	9180	Brite Hierarchies	9183	Protein families: signaling and cellular processes	ko02000	[BR:ko02000]	Transporters	ABC.SP.A	putative spermidine/putrescine transport system ATP-binding protein
1991	K02053	139593	215880	83670.5	171636	0.03	0.04	0.01	0.02	9180	Brite Hierarchies	9183	Protein families: signaling and cellular processes	ko02000	[BR:ko02000]	Transporters	ABC.SP.P	putative spermidine/putrescine transport system permease protein
1992	K02053	139593	215880	83670.5	171636	0.03	0.04	0.01	0.02	9140	Cellular Processes	9145	Cellular community - prokaryotes	ko02024	[PATH:ko02024]	Quorum sensing	ABC.SP.P	putative spermidine/putrescine transport system permease protein
1993	K02054	116956	146638	77529	156747	0.02	0.03	0.01	0.02	9140	Cellular Processes	9145	Cellular community - prokaryotes	ko02024	[PATH:ko02024]	Quorum sensing	ABC.SP.P1	putative spermidine/putrescine transport system permease protein
1994	K02054	116956	146638	77529	156747	0.02	0.03	0.01	0.02	9180	Brite Hierarchies	9183	Protein families: signaling and cellular processes	ko02000	[BR:ko02000]	Transporters	ABC.SP.P1	putative spermidine/putrescine transport system permease protein
1995	K02055	146009	192805	84117	204889	0.03	0.03	0.01	0.03	9180	Brite Hierarchies	9183	Protein families: signaling and cellular processes	ko02000	[BR:ko02000]	Transporters	ABC.SP.S	putative spermidine/putrescine transport system substrate-binding protein
1996	K02055	146009	192805	84117	204889	0.03	0.03	0.01	0.03	9140	Cellular Processes	9145	Cellular community - prokaryotes	ko02024	[PATH:ko02024]	Quorum sensing	ABC.SP.S	putative spermidine/putrescine transport system substrate-binding protein
1997	K02056	545242	404064	463060	617861	0.06	0.04	0.04	0.04	9180	Brite Hierarchies	9183	Protein families: signaling and cellular processes	ko02000	[BR:ko02000]	Transporters	ABC.SS.A	simple sugar transport system ATP-binding protein [EC:7.5.2.-]
[truncated: 3,434 more rows]

## Sheet: Tax4Fun_KEGG
Table S3 (B) | Prediction of functional groups of OTUs among all the samples by TaxfFun
KO	DJ01	DJ02	DJ03	DJ04	Pathways_id	Pathways_name	SuperPathway_Id	SuperPathway_Name	SubPathways_Id01	SubPathways_Id02	SubPathways	Gene_Name	Gene_Desc
K00001	0.000887305	0.00054847	0.00031952	0.00101444	9100	Metabolism	9101	Carbohydrate metabolism	ko00010	[PATH:ko00010]	Glycolysis / Gluconeogenesis	E1.1.1.1
K00001	0.000887305	0.00054847	0.00031952	0.00101444	9100	Metabolism	9103	Lipid metabolism	ko00071	[PATH:ko00071]	Fatty acid degradation	E1.1.1.1
K00001	0.000887305	0.00054847	0.00031952	0.00101444	9100	Metabolism	9111	Xenobiotics biodegradation and metabolism	ko00626	[PATH:ko00626]	Naphthalene degradation	E1.1.1.1
K00001	0.000887305	0.00054847	0.00031952	0.00101444	9100	Metabolism	9108	Metabolism of cofactors and vitamins	ko00830	[PATH:ko00830]	Retinol metabolism	E1.1.1.1
K00001	0.000887305	0.00054847	0.00031952	0.00101444	9100	Metabolism	9111	Xenobiotics biodegradation and metabolism	ko00625	[PATH:ko00625]	Chloroalkane and chloroalkene degradation	E1.1.1.1
K00001	0.000887305	0.00054847	0.00031952	0.00101444	9100	Metabolism	9105	Amino acid metabolism	ko00350	[PATH:ko00350]	Tyrosine metabolism	E1.1.1.1
K00001	0.000887305	0.00054847	0.00031952	0.00101444	9100	Metabolism	9111	Xenobiotics biodegradation and metabolism	ko00982	[PATH:ko00982]	Drug metabolism - cytochrome P450	E1.1.1.1
K00001	0.000887305	0.00054847	0.00031952	0.00101444	9100	Metabolism	9111	Xenobiotics biodegradation and metabolism	ko00980	[PATH:ko00980]	Metabolism of xenobiotics by cytochrome P450	E1.1.1.1
K00002	0.000118034	8.81e-06	1.8e-05	8.5e-05	9100	Metabolism	9101	Carbohydrate metabolism	ko00040	[PATH:ko00040]	Pentose and glucuronate interconversions	AKR1A1
K00002	0.000118034	8.81e-06	1.8e-05	8.5e-05	9100	Metabolism	9103	Lipid metabolism	ko00561	[PATH:ko00561]	Glycerolipid metabolism	AKR1A1
K00002	0.000118034	8.81e-06	1.8e-05	8.5e-05	9100	Metabolism	9101	Carbohydrate metabolism	ko00053	[PATH:ko00053]	Ascorbate and aldarate metabolism	AKR1A1
K00002	0.000118034	8.81e-06	1.8e-05	8.5e-05	9180	Brite Hierarchies	9183	Protein families: signaling and cellular processes	ko04147	[BR:ko04147]	Exosome	AKR1A1
K00002	0.000118034	8.81e-06	1.8e-05	8.5e-05	9100	Metabolism	9111	Xenobiotics biodegradation and metabolism	ko00930	[PATH:ko00930]	Caprolactam degradation	AKR1A1
K00002	0.000118034	8.81e-06	1.8e-05	8.5e-05	9100	Metabolism	9101	Carbohydrate metabolism	ko00010	[PATH:ko00010]	Glycolysis / Gluconeogenesis	AKR1A1
K00003	0.000240504	0.000241217	0.00039549	0.000398272	9100	Metabolism	9105	Amino acid metabolism	ko00300	[PATH:ko00300]	Lysine biosynthesis	hom	homoserine dehydrogenase [EC:1.1.1.3]
K00003	0.000240504	0.000241217	0.00039549	0.000398272	9100	Metabolism	9105	Amino acid metabolism	ko00260	[PATH:ko00260]	Glycine
K00003	0.000240504	0.000241217	0.00039549	0.000398272	9100	Metabolism	9105	Amino acid metabolism	ko00270	[PATH:ko00270]	Cysteine and methionine metabolism	hom	homoserine dehydrogenase [EC:1.1.1.3]
K00004	0.000343097	5.54e-05	0.000152876	0.000329384	9100	Metabolism	9101	Carbohydrate metabolism	ko00650	[PATH:ko00650]	Butanoate metabolism	BDH
K00005	2.65e-05	2.13e-05	3.04e-07	7.46e-06	9100	Metabolism	9101	Carbohydrate metabolism	ko00640	[PATH:ko00640]	Propanoate metabolism	gldA	glycerol dehydrogenase [EC:1.1.1.6]
K00005	2.65e-05	2.13e-05	3.04e-07	7.46e-06	9100	Metabolism	9103	Lipid metabolism	ko00561	[PATH:ko00561]	Glycerolipid metabolism	gldA	glycerol dehydrogenase [EC:1.1.1.6]
K00007	1.23e-05	5.13e-05	1.38e-06	1.17e-05	9100	Metabolism	9101	Carbohydrate metabolism	ko00040	[PATH:ko00040]	Pentose and glucuronate interconversions	dalD	D-arabinitol 4-dehydrogenase [EC:1.1.1.11]
K00007	1.23e-05	5.13e-05	1.38e-06	1.17e-05	9100	Metabolism	9101	Carbohydrate metabolism	ko00051	[PATH:ko00051]	Fructose and mannose metabolism	dalD	D-arabinitol 4-dehydrogenase [EC:1.1.1.11]
K00008	0.00129403	0.000177538	0.000839323	0.00098065	9100	Metabolism	9101	Carbohydrate metabolism	ko00051	[PATH:ko00051]	Fructose and mannose metabolism	SORD
K00008	0.00129403	0.000177538	0.000839323	0.00098065	9100	Metabolism	9101	Carbohydrate metabolism	ko00040	[PATH:ko00040]	Pentose and glucuronate interconversions	SORD
K00009	0.000118044	8.54e-06	2.01e-05	8.52e-05	9100	Metabolism	9101	Carbohydrate metabolism	ko00051	[PATH:ko00051]	Fructose and mannose metabolism	mtlD	mannitol-1-phosphate 5-dehydrogenase [EC:1.1.1.17]
K00010	0.00106614	0.000133088	0.000390946	0.000892952	9100	Metabolism	9101	Carbohydrate metabolism	ko00562	[PATH:ko00562]	Inositol phosphate metabolism	iolG	myo-inositol 2-dehydrogenase / D-chiro-inositol 1-dehydrogenase [EC:1.1.1.18 1.1.1.369]
K00010	0.00106614	0.000133088	0.000390946	0.000892952	9100	Metabolism	9110	Biosynthesis of other secondary metabolites	ko00521	[PATH:ko00521]	Streptomycin biosynthesis	iolG	myo-inositol 2-dehydrogenase / D-chiro-inositol 1-dehydrogenase [EC:1.1.1.18 1.1.1.369]
K00012	0.000265323	0.000296575	0.000380229	0.000245637	9100	Metabolism	9101	Carbohydrate metabolism	ko00053	[PATH:ko00053]	Ascorbate and aldarate metabolism	UGDH
K00012	0.000265323	0.000296575	0.000380229	0.000245637	9100	Metabolism	9107	Glycan biosynthesis and metabolism	ko00541	[PATH:ko00541]	O-Antigen nucleotide sugar biosynthesis	UGDH
K00012	0.000265323	0.000296575	0.000380229	0.000245637	9100	Metabolism	9101	Carbohydrate metabolism	ko00520	[PATH:ko00520]	Amino sugar and nucleotide sugar metabolism	UGDH
K00012	0.000265323	0.000296575	0.000380229	0.000245637	9100	Metabolism	9101	Carbohydrate metabolism	ko00040	[PATH:ko00040]	Pentose and glucuronate interconversions	UGDH
K00013	0.000269435	0.000246994	0.000394136	0.000252362	9100	Metabolism	9105	Amino acid metabolism	ko00340	[PATH:ko00340]	Histidine metabolism	hisD	histidinol dehydrogenase [EC:1.1.1.23]
K00014	0.000501815	0.00042544	0.000457319	0.000504911	9100	Metabolism	9105	Amino acid metabolism	ko00400	[PATH:ko00400]	Phenylalanine
K00015	0.000959674	0.000472518	0.000348127	0.000843574	9100	Metabolism	9101	Carbohydrate metabolism	ko00630	[PATH:ko00630]	Glyoxylate and dicarboxylate metabolism	gyaR
K00016	0.000192795	0.000104182	0.000568928	0.000258748	9150	Organismal Systems	9152	Endocrine system	ko04922	[PATH:ko04922]	Glucagon signaling pathway	LDH
K00016	0.000192795	0.000104182	0.000568928	0.000258748	9100	Metabolism	9101	Carbohydrate metabolism	ko00640	[PATH:ko00640]	Propanoate metabolism	LDH
K00016	0.000192795	0.000104182	0.000568928	0.000258748	9130	Environmental Information Processing	9132	Signal transduction	ko04066	[PATH:ko04066]	HIF-1 signaling pathway	LDH
K00016	0.000192795	0.000104182	0.000568928	0.000258748	9160	Human Diseases	9161	Cancer: overview	ko05230	[PATH:ko05230]	Central carbon metabolism in cancer	LDH
K00016	0.000192795	0.000104182	0.000568928	0.000258748	9100	Metabolism	9101	Carbohydrate metabolism	ko00010	[PATH:ko00010]	Glycolysis / Gluconeogenesis	LDH
K00016	0.000192795	0.000104182	0.000568928	0.000258748	9180	Brite Hierarchies	9183	Protein families: signaling and cellular processes	ko04147	[BR:ko04147]	Exosome	LDH
K00016	0.000192795	0.000104182	0.000568928	0.000258748	9100	Metabolism	9105	Amino acid metabolism	ko00270	[PATH:ko00270]	Cysteine and methionine metabolism	LDH
K00016	0.000192795	0.000104182	0.000568928	0.000258748	9100	Metabolism	9101	Carbohydrate metabolism	ko00620	[PATH:ko00620]	Pyruvate metabolism	LDH
K00018	0.000738122	0.000270166	0.000308975	0.000616867	9100	Metabolism	9101	Carbohydrate metabolism	ko00630	[PATH:ko00630]	Glyoxylate and dicarboxylate metabolism	hprA	glycerate dehydrogenase [EC:1.1.1.29]
K00018	0.000738122	0.000270166	0.000308975	0.000616867	9100	Metabolism	9105	Amino acid metabolism	ko00260	[PATH:ko00260]	Glycine
K00018	0.000738122	0.000270166	0.000308975	0.000616867	9100	Metabolism	9102	Energy metabolism	ko00680	[PATH:ko00680]	Methane metabolism	hprA	glycerate dehydrogenase [EC:1.1.1.29]
K00019	0.00101231	0.00107905	0.000301738	0.00110638	9100	Metabolism	9103	Lipid metabolism	ko00072	[PATH:ko00072]	Synthesis and degradation of ketone bodies	E1.1.1.30
K00019	0.00101231	0.00107905	0.000301738	0.00110638	9100	Metabolism	9101	Carbohydrate metabolism	ko00650	[PATH:ko00650]	Butanoate metabolism	E1.1.1.30
K00020	0.000625385	0.000698845	0.000393153	0.000592946	9100	Metabolism	9105	Amino acid metabolism	ko00280	[PATH:ko00280]	Valine
K00021	9.84e-05	2.64e-06	1.8e-05	8.11e-05	9150	Organismal Systems	9154	Digestive system	ko04976	[PATH:ko04976]	Bile secretion	HMGCR	hydroxymethylglutaryl-CoA reductase (NADPH) [EC:1.1.1.34]
K00021	9.84e-05	2.64e-06	1.8e-05	8.11e-05	9130	Environmental Information Processing	9132	Signal transduction	ko04152	[PATH:ko04152]	AMPK signaling pathway	HMGCR	hydroxymethylglutaryl-CoA reductase (NADPH) [EC:1.1.1.34]
K00021	9.84e-05	2.64e-06	1.8e-05	8.11e-05	9100	Metabolism	9109	Metabolism of terpenoids and polyketides	ko00900	[PATH:ko00900]	Terpenoid backbone biosynthesis	HMGCR	hydroxymethylglutaryl-CoA reductase (NADPH) [EC:1.1.1.34]
K00023	0.000527546	0.000586759	0.000104091	0.000592233	9100	Metabolism	9101	Carbohydrate metabolism	ko00650	[PATH:ko00650]	Butanoate metabolism	phbB	acetoacetyl-CoA reductase [EC:1.1.1.36]
K00023	0.000527546	0.000586759	0.000104091	0.000592233	9100	Metabolism	9101	Carbohydrate metabolism	ko00630	[PATH:ko00630]	Glyoxylate and dicarboxylate metabolism	phbB	acetoacetyl-CoA reductase [EC:1.1.1.36]
K00024	0.000267141	0.000274001	0.000617413	0.000222872	9100	Metabolism	9101	Carbohydrate metabolism	ko00620	[PATH:ko00620]	Pyruvate metabolism	mdh	malate dehydrogenase [EC:1.1.1.37]
K00024	0.000267141	0.000274001	0.000617413	0.000222872	9100	Metabolism	9102	Energy metabolism	ko00710	[PATH:ko00710]	Carbon fixation in photosynthetic organisms	mdh	malate dehydrogenase [EC:1.1.1.37]
K00024	0.000267141	0.000274001	0.000617413	0.000222872	9100	Metabolism	9102	Energy metabolism	ko00680	[PATH:ko00680]	Methane metabolism	mdh	malate dehydrogenase [EC:1.1.1.37]
K00024	0.000267141	0.000274001	0.000617413	0.000222872	9100	Metabolism	9102	Energy metabolism	ko00720	[PATH:ko00720]	Carbon fixation pathways in prokaryotes	mdh	malate dehydrogenase [EC:1.1.1.37]
K00024	0.000267141	0.000274001	0.000617413	0.000222872	9100	Metabolism	9101	Carbohydrate metabolism	ko00630	[PATH:ko00630]	Glyoxylate and dicarboxylate metabolism	mdh	malate dehydrogenase [EC:1.1.1.37]
K00024	0.000267141	0.000274001	0.000617413	0.000222872	9100	Metabolism	9101	Carbohydrate metabolism	ko00020	[PATH:ko00020]	Citrate cycle (TCA cycle)	mdh	malate dehydrogenase [EC:1.1.1.37]
K00024	0.000267141	0.000274001	0.000617413	0.000222872	9100	Metabolism	9105	Amino acid metabolism	ko00270	[PATH:ko00270]	Cysteine and methionine metabolism	mdh	malate dehydrogenase [EC:1.1.1.37]
K00027	0.000278103	0.000396563	0.000285986	0.000257092	9130	Environmental Information Processing	9132	Signal transduction	ko02020	[PATH:ko02020]	Two-component system	ME2
K00027	0.000278103	0.000396563	0.000285986	0.000257092	9100	Metabolism	9101	Carbohydrate metabolism	ko00620	[PATH:ko00620]	Pyruvate metabolism	ME2
K00029	0.000270205	0.00040714	0.000287925	0.000259278	9100	Metabolism	9101	Carbohydrate metabolism	ko00620	[PATH:ko00620]	Pyruvate metabolism	E1.1.1.40
K00029	0.000270205	0.00040714	0.000287925	0.000259278	9100	Metabolism	9102	Energy metabolism	ko00710	[PATH:ko00710]	Carbon fixation in photosynthetic organisms	E1.1.1.40
K00029	0.000270205	0.00040714	0.000287925	0.000259278	9150	Organismal Systems	9152	Endocrine system	ko03320	[PATH:ko03320]	PPAR signaling pathway	E1.1.1.40
K00030	0.000245743	0.000123022	0.000460123	0.000320725	9100	Metabolism	9101	Carbohydrate metabolism	ko00020	[PATH:ko00020]	Citrate cycle (TCA cycle)	IDH3	isocitrate dehydrogenase (NAD+) [EC:1.1.1.41]
K00031	0.000404691	0.000322523	0.000515704	0.000381218	9100	Metabolism	9106	Metabolism of other amino acids	ko00480	[PATH:ko00480]	Glutathione metabolism	IDH1
K00031	0.000404691	0.000322523	0.000515704	0.000381218	9140	Cellular Processes	9141	Transport and catabolism	ko04146	[PATH:ko04146]	Peroxisome	IDH1
K00031	0.000404691	0.000322523	0.000515704	0.000381218	9100	Metabolism	9102	Energy metabolism	ko00720	[PATH:ko00720]	Carbon fixation pathways in prokaryotes	IDH1
K00031	0.000404691	0.000322523	0.000515704	0.000381218	9100	Metabolism	9101	Carbohydrate metabolism	ko00020	[PATH:ko00020]	Citrate cycle (TCA cycle)	IDH1
K00031	0.000404691	0.000322523	0.000515704	0.000381218	9160	Human Diseases	9161	Cancer: overview	ko05230	[PATH:ko05230]	Central carbon metabolism in cancer	IDH1
K00032	0.000127225	8.3e-05	6.86e-05	0.000181109	9100	Metabolism	9106	Metabolism of other amino acids	ko00480	[PATH:ko00480]	Glutathione metabolism	E1.1.1.43	phosphogluconate 2-dehydrogenase [EC:1.1.1.43]
K00032	0.000127225	8.3e-05	6.86e-05	0.000181109	9100	Metabolism	9101	Carbohydrate metabolism	ko00030	[PATH:ko00030]	Pentose phosphate pathway	E1.1.1.43	phosphogluconate 2-dehydrogenase [EC:1.1.1.43]
K00033	0.000162498	3.52e-05	0.000178334	0.000207039	9100	Metabolism	9106	Metabolism of other amino acids	ko00480	[PATH:ko00480]	Glutathione metabolism	PGD
K00033	0.000162498	3.52e-05	0.000178334	0.000207039	9100	Metabolism	9101	Carbohydrate metabolism	ko00030	[PATH:ko00030]	Pentose phosphate pathway	PGD
K00034	0.000831089	0.000534949	0.00051076	0.000778996	9100	Metabolism	9101	Carbohydrate metabolism	ko00030	[PATH:ko00030]	Pentose phosphate pathway	gdh	glucose 1-dehydrogenase [EC:1.1.1.47]
K00035	0.000130612	0.000102419	3.36e-05	8.94e-05	9100	Metabolism	9101	Carbohydrate metabolism	ko00052	[PATH:ko00052]	Galactose metabolism	gal	D-galactose 1-dehydrogenase [EC:1.1.1.48]
K00036	0.000214613	0.000221479	0.000157337	0.000227599	9180	Brite Hierarchies	9183	Protein families: signaling and cellular processes	ko04147	[BR:ko04147]	Exosome	G6PD
K00036	0.000214613	0.000221479	0.000157337	0.000227599	9160	Human Diseases	9161	Cancer: overview	ko05230	[PATH:ko05230]	Central carbon metabolism in cancer	G6PD
K00036	0.000214613	0.000221479	0.000157337	0.000227599	9100	Metabolism	9106	Metabolism of other amino acids	ko00480	[PATH:ko00480]	Glutathione metabolism	G6PD
K00036	0.000214613	0.000221479	0.000157337	0.000227599	9100	Metabolism	9101	Carbohydrate metabolism	ko00030	[PATH:ko00030]	Pentose phosphate pathway	G6PD
K00038	0.000887076	0.000536717	0.000338871	0.00100311	9100	Metabolism	9103	Lipid metabolism	ko00140	[PATH:ko00140]	Steroid hormone biosynthesis	E1.1.1.53	3alpha(or 20beta)-hydroxysteroid dehydrogenase [EC:1.1.1.53]
K00039	2.67e-05	0.000147995	2.66e-07	2.96e-06	9100	Metabolism	9101	Carbohydrate metabolism	ko00040	[PATH:ko00040]	Pentose and glucuronate interconversions	rbtD	ribitol 2-dehydrogenase [EC:1.1.1.56]
K00040	2.58e-05	6.57e-05	5.2e-06	2.83e-05	9100	Metabolism	9101	Carbohydrate metabolism	ko00040	[PATH:ko00040]	Pentose and glucuronate interconversions	uxuB	fructuronate reductase [EC:1.1.1.57]
K00041	1.62e-06	7.02e-06	2.66e-06	5.63e-06	9100	Metabolism	9101	Carbohydrate metabolism	ko00040	[PATH:ko00040]	Pentose and glucuronate interconversions	uxaB	tagaturonate reductase [EC:1.1.1.58]
K00042	0.000357548	0.000439711	6.42e-05	0.000461567	9100	Metabolism	9101	Carbohydrate metabolism	ko00630	[PATH:ko00630]	Glyoxylate and dicarboxylate metabolism	garR
K00043	0.000166385	0.000221422	8.92e-05	0.000278776	9100	Metabolism	9101	Carbohydrate metabolism	ko00650	[PATH:ko00650]	Butanoate metabolism	gbd	4-hydroxybutyrate dehydrogenase [EC:1.1.1.61]
K00045	1.99e-05	6.06e-05	1.2e-06	2.08e-05	9100	Metabolism	9101	Carbohydrate metabolism	ko00051	[PATH:ko00051]	Fructose and mannose metabolism	E1.1.1.67
K00046	0.00137681	0.00116422	0.000580852	0.00137491	9190	Not Included in Pathway or Brite	9191	Unclassified: metabolism	ko99980		Enzymes with EC numbers	idnO	gluconate 5-dehydrogenase [EC:1.1.1.69]
K00048	0.000128731	2.56e-05	6.46e-05	0.000191282	9100	Metabolism	9101	Carbohydrate metabolism	ko00640	[PATH:ko00640]	Propanoate metabolism	fucO	lactaldehyde reductase [EC:1.1.1.77]
K00048	0.000128731	2.56e-05	6.46e-05	0.000191282	9100	Metabolism	9101	Carbohydrate metabolism	ko00630	[PATH:ko00630]	Glyoxylate and dicarboxylate metabolism	fucO	lactaldehyde reductase [EC:1.1.1.77]
K00050	3.03e-05	0.000156385	1.91e-06	2.17e-05	9100	Metabolism	9105	Amino acid metabolism	ko00260	[PATH:ko00260]	Glycine
K00050	3.03e-05	0.000156385	1.91e-06	2.17e-05	9100	Metabolism	9101	Carbohydrate metabolism	ko00630	[PATH:ko00630]	Glyoxylate and dicarboxylate metabolism	ttuD	hydroxypyruvate reductase [EC:1.1.1.81]
K00052	0.000546189	0.000463177	0.00079366	0.000468029	9100	Metabolism	9101	Carbohydrate metabolism	ko00660	[PATH:ko00660]	C5-Branched dibasic acid metabolism	leuB
K00052	0.000546189	0.000463177	0.00079366	0.000468029	9100	Metabolism	9105	Amino acid metabolism	ko00290	[PATH:ko00290]	Valine
K00053	0.000249208	0.000247015	0.000389243	0.000231407	9100	Metabolism	9108	Metabolism of cofactors and vitamins	ko00770	[PATH:ko00770]	Pantothenate and CoA biosynthesis	ilvC	ketol-acid reductoisomerase [EC:1.1.1.86]
K00053	0.000249208	0.000247015	0.000389243	0.000231407	9100	Metabolism	9105	Amino acid metabolism	ko00290	[PATH:ko00290]	Valine
K00054	0.000102612	7.46e-06	6.38e-05	0.000165293	9100	Metabolism	9109	Metabolism of terpenoids and polyketides	ko00900	[PATH:ko00900]	Terpenoid backbone biosynthesis	mvaA	hydroxymethylglutaryl-CoA reductase [EC:1.1.1.88]
K00055	4.6e-05	2.2e-05	1.9e-05	3.12e-05	9100	Metabolism	9105	Amino acid metabolism	ko00360	[PATH:ko00360]	Phenylalanine metabolism	E1.1.1.90	aryl-alcohol dehydrogenase [EC:1.1.1.90]
K00055	4.6e-05	2.2e-05	1.9e-05	3.12e-05	9100	Metabolism	9111	Xenobiotics biodegradation and metabolism	ko00622	[PATH:ko00622]	Xylene degradation	E1.1.1.90	aryl-alcohol dehydrogenase [EC:1.1.1.90]
K00055	4.6e-05	2.2e-05	1.9e-05	3.12e-05	9100	Metabolism	9111	Xenobiotics biodegradation and metabolism	ko00623	[PATH:ko00623]	Toluene degradation	E1.1.1.90	aryl-alcohol dehydrogenase [EC:1.1.1.90]
K00055	4.6e-05	2.2e-05	1.9e-05	3.12e-05	9100	Metabolism	9105	Amino acid metabolism	ko00350	[PATH:ko00350]	Tyrosine metabolism	E1.1.1.90	aryl-alcohol dehydrogenase [EC:1.1.1.90]
K00057	0.000238157	0.00024282	0.000332324	0.00015035	9100	Metabolism	9103	Lipid metabolism	ko00564	[PATH:ko00564]	Glycerophospholipid metabolism	gpsA	glycerol-3-phosphate dehydrogenase (NAD(P)+) [EC:1.1.1.94]
[truncated: 14,285 more rows]
