# Supplementary material for: Bacterial Diversity and CAZyme Potential Revealed in Pandanus Rich Thermal Spring Cluster of India: A Non-cultivable 16S rRNA Sequencing Approach
Source: Front Microbiol. 2021 Nov 25;12:760573. doi: 10.3389/fmicb.2021.760573 (PMC8656282; doi:10.3389/fmicb.2021.760573)
Supplement: Supplementary file 9 [file Table_4.xlsx]

## Sheet: _xltb_storage_
XL Toolbox Settings
	export_preset	<?xml version="1.0" encoding="utf-16"?>_x000D_ <Preset xmlns:xsi="http://www.w3.org/2001/XMLSchema-instance" xmlns:xsd="http://www.w3.org/2001/XMLSchema">_x000D_ <Name>Tiff, 300 dpi, RGB, Transparent canvas</Name>_x000D_ <Dpi>300</Dpi>_x000D_ <FileType>Tiff</FileType>_x000D_ <ColorSpace>Rgb</ColorSpace>_x000D_ <Transparency>TransparentCanvas</Transparency>_x000D_ <UseColorProfile>false</UseColorP…
	export_path	D:\hot_spring\deulajhari\Figure_publication\Figure-11_cog_bargraph.tif

## Sheet: COG_data
Table S4 | Prediction of COG functional classification by PICRUSt
COG Name	DJ01	DJ02	DJ03	DJ04
[B]: Chromatin structure and dynamics	0.000211471	0.00208187	0.00113931	0.00178282
[A]: RNA processing and modification	0.0081477	0.0118831	0.00785413	0.00739946
[W]: Extracellular structures	0.0162387	0.0225969	0.00654549	0.0154909
[Z]: Cytoskeleton	0.0503244	0.044754	0.0494191	0.0345598
[Q]: Secondary metabolites biosynthesis	1.0169	1.10048	0.884159	0.984063
[U]: Intracellular trafficking	1.32085	1.54156	1.34683	1.37105
[D]: Cell cycle control	1.81093	1.70288	1.90531	1.68681
[N]: Cell motility	1.86465	1.79653	1.98256	1.72126
[S]: Function unknown	2.12732	2.37944	1.71024	1.99126
[V]: Defense mechanisms	2.35645	2.06528	2.43178	2.26917
[F]: Nucleotide transport and metabolism	3.8965	3.95228	4.10532	4.18554
[K]: Transcription	4.52702	4.62378	4.05599	4.40756
[T]: Signal transduction mechanisms	5.02486	4.41957	4.5569	4.4503
[P]: Inorganic ion transport and metabolism	4.93096	4.97163	4.45833	4.60656
[I]: Lipid transport and metabolism	4.88048	5.06638	4.72836	4.96736
[O]: Posttranslational modification	5.14064	5.08286	5.27547	5.0635
[L]: Replication	4.74999	5.09749	5.01827	5.0707
[R]: General function prediction only	5.28946	5.23625	5.06425	5.50497
[G]: Carbohydrate transport and metabolism	6.08264	5.475	5.62461	5.8512
[M]: Cell wall/membrane/envelope biogenesis	7.84179	7.41124	8.18461	7.04301
[H]: Coenzyme transport and metabolism	6.95907	6.88586	7.20905	7.35901
[C]: Energy production and conversion	8.16238	8.16833	8.13411	8.11949
[E]: Amino acid transport and metabolism	10.7041	11.0055	10.6033	10.9714
[J]: Translation	11.2381	11.9363	12.6549	12.3165
