# Supplementary material for: Bacterial Diversity and CAZyme Potential Revealed in Pandanus Rich Thermal Spring Cluster of India: A Non-cultivable 16S rRNA Sequencing Approach
Source: Front Microbiol. 2021 Nov 25;12:760573. doi: 10.3389/fmicb.2021.760573 (PMC8656282; doi:10.3389/fmicb.2021.760573)
Supplement: Supplementary file 11 [file Table_6.xlsx]

## Sheet: co-occurance_species
Table S6 | Pearson pairwise correlation among the species
Species	Species	value	Rellation
Chloroflexus (G7)	Thermomonospora (G32)	0.998452	Strongly positive
Thermomonospora (G32)	Chloroflexus (G7)	0.998452	Strongly positive
Clostridium (G8)	Dehalogenimonas (G10)	0.998179	Strongly positive
Dehalogenimonas (G10)	Clostridium (G8)	0.998179	Strongly positive
Candidatus Solibacter (G6)	Thermoanaerobacter (G27)	0.994313	Strongly positive
Thermoanaerobacter (G27)	Candidatus Solibacter (G6)	0.994313	Strongly positive
Dehalogenimonas (G10)	Thermomonospora (G32)	0.992988	Strongly positive
Thermomonospora (G32)	Dehalogenimonas (G10)	0.992988	Strongly positive
Candidatus Solibacter (G6)	Thermomonospora (G32)	0.991402	Strongly positive
Thermomonospora (G32)	Candidatus Solibacter (G6)	0.991402	Strongly positive
Alicyclobacillus (G2)	Thermodesulfatator (G29)	0.991085	Strongly positive
Thermodesulfatator (G29)	Alicyclobacillus (G2)	0.991085	Strongly positive
Chloroflexus (G7)	Dehalogenimonas (G10)	0.987485	Strongly positive
Dehalogenimonas (G10)	Chloroflexus (G7)	0.987485	Strongly positive
Candidatus Solibacter (G6)	Dehalogenimonas (G10)	0.987339	Strongly positive
Dehalogenimonas (G10)	Candidatus Solibacter (G6)	0.987339	Strongly positive
Clostridium (G8)	Thermomonospora (G32)	0.987178	Strongly positive
Thermomonospora (G32)	Clostridium (G8)	0.987178	Strongly positive
Desulfotomaculum (G13)	Fervidobacterium (G15)	0.98679	Strongly positive
Fervidobacterium (G15)	Desulfotomaculum (G13)	0.98679	Strongly positive
Desulfotomaculum (G13)	Sporanaerobacter (G25)	0.985272	Strongly positive
Sporanaerobacter (G25)	Desulfotomaculum (G13)	0.985272	Strongly positive
Candidatus Solibacter (G6)	Chloroflexus (G7)	0.983344	Strongly positive
Chloroflexus (G7)	Candidatus Solibacter (G6)	0.983344	Strongly positive
Chloroflexus (G7)	Clostridium (G8)	0.982778	Strongly positive
Clostridium (G8)	Chloroflexus (G7)	0.982778	Strongly positive
Desulfocaldus (G11)	unAlphaproteobacteria (G33)	0.981437	Strongly positive
unAlphaproteobacteria (G33)	Desulfocaldus (G11)	0.981437	Strongly positive
Actinomadura (G1)	unEpsilonproteobacteria (G37)	0.98098	Strongly positive
unEpsilonproteobacteria (G37)	Actinomadura (G1)	0.98098	Strongly positive
Desulforhabdus (G12)	unBacteria (G34)	0.978566	Strongly positive
unBacteria (G34)	Desulforhabdus (G12)	0.978566	Strongly positive
Desulforhabdus (G12)	unAlphaproteobacteria (G33)	0.978453	Strongly positive
unAlphaproteobacteria (G33)	Desulforhabdus (G12)	0.978453	Strongly positive
Thermanaerovibrio (G26)	unBetaproteobacteria (G35)	0.976148	Strongly positive
unBetaproteobacteria (G35)	Thermanaerovibrio (G26)	0.976148	Strongly positive
Candidatus Solibacter (G6)	Clostridium (G8)	0.975978	Strongly positive
Clostridium (G8)	Candidatus Solibacter (G6)	0.975978	Strongly positive
Desulfocaldus (G11)	Desulforhabdus (G12)	0.975772	Strongly positive
Desulforhabdus (G12)	Desulfocaldus (G11)	0.975772	Strongly positive
Thermanaerovibrio (G26)	Thermobispora (G28)	0.974612	Strongly positive
Thermobispora (G28)	Thermanaerovibrio (G26)	0.974612	Strongly positive
Anaerobaculum (G3)	unSynergistetes (G40)	0.974402	Strongly positive
unSynergistetes (G40)	Anaerobaculum (G3)	0.974402	Strongly positive
Fervidobacterium (G15)	Sporanaerobacter (G25)	0.972611	Strongly positive
Sporanaerobacter (G25)	Fervidobacterium (G15)	0.972611	Strongly positive
Thermoanaerobacter (G27)	Thermomonospora (G32)	0.971832	Strongly positive
Thermomonospora (G32)	Thermoanaerobacter (G27)	0.971832	Strongly positive
Actinomadura (G1)	unGammaproteobacteria (G38)	0.971724	Strongly positive
unGammaproteobacteria (G38)	Actinomadura (G1)	0.971724	Strongly positive
Dehalogenimonas (G10)	Thermoanaerobacter (G27)	0.970463	Strongly positive
Thermoanaerobacter (G27)	Dehalogenimonas (G10)	0.970463	Strongly positive
Desulfocaldus (G11)	unBetaproteobacteria (G35)	0.963586	Strongly positive
unBetaproteobacteria (G35)	Desulfocaldus (G11)	0.963586	Strongly positive
Prolixibacter (G22)	Spirulina (G24)	0.962411	Strongly positive
Spirulina (G24)	Prolixibacter (G22)	0.962411	Strongly positive
Spirulina (G24)	Thermodesulfobacterium (G30)	0.960376	Strongly positive
Thermodesulfobacterium (G30)	Spirulina (G24)	0.960376	Strongly positive
Desulfotomaculum (G13)	Thermodesulfobacterium (G30)	0.959993	Strongly positive
Thermodesulfobacterium (G30)	Desulfotomaculum (G13)	0.959993	Strongly positive
Chloroflexus (G7)	Thermoanaerobacter (G27)	0.958528	Strongly positive
Thermoanaerobacter (G27)	Chloroflexus (G7)	0.958528	Strongly positive
Fervidobacterium (G15)	Thermodesulfobacterium (G30)	0.95776	Strongly positive
Thermodesulfobacterium (G30)	Fervidobacterium (G15)	0.95776	Strongly positive
Clostridium (G8)	Thermoanaerobacter (G27)	0.954817	Strongly positive
Thermoanaerobacter (G27)	Clostridium (G8)	0.954817	Strongly positive
Alicyclobacillus (G2)	unDeltaproteobacteria (G36)	0.952731	Strongly positive
unDeltaproteobacteria (G36)	Alicyclobacillus (G2)	0.952731	Strongly positive
Candidatus Desulforudis (G5)	Thermobispora (G28)	0.951492	Strongly positive
Thermobispora (G28)	Candidatus Desulforudis (G5)	0.951492	Strongly positive
Thermobispora (G28)	unBetaproteobacteria (G35)	0.950667	Strongly positive
unBetaproteobacteria (G35)	Thermobispora (G28)	0.950667	Strongly positive
unEpsilonproteobacteria (G37)	unVerrucomicrobiaSD3 (G41)	0.950577	Strongly positive
unVerrucomicrobiaSD3 (G41)	unEpsilonproteobacteria (G37)	0.950577	Strongly positive
Alicyclobacillus (G2)	Dehalogenimonas (G10)	0.949988	Strongly positive
Dehalogenimonas (G10)	Alicyclobacillus (G2)	0.949988	Strongly positive
Alicyclobacillus (G2)	Clostridium (G8)	0.948242	Strongly positive
Clostridium (G8)	Alicyclobacillus (G2)	0.948242	Strongly positive
Alicyclobacillus (G2)	Thermoanaerobacter (G27)	0.944627	Strongly positive
Thermoanaerobacter (G27)	Alicyclobacillus (G2)	0.944627	Strongly positive
Desulfovibrio (G14)	unVerrucomicrobiaSD3 (G41)	0.943861	Strongly positive
unVerrucomicrobiaSD3 (G41)	Desulfovibrio (G14)	0.943861	Strongly positive
Lactobacillus (G18)	Rhodopirellula (G23)	0.941888	Strongly positive
Rhodopirellula (G23)	Lactobacillus (G18)	0.941888	Strongly positive
unEpsilonproteobacteria (G37)	unGammaproteobacteria (G38)	0.94155	Strongly positive
unGammaproteobacteria (G38)	unEpsilonproteobacteria (G37)	0.94155	Strongly positive
Caldanaerobacter (G4)	Candidatus Desulforudis (G5)	0.939638	Strongly positive
Candidatus Desulforudis (G5)	Caldanaerobacter (G4)	0.939638	Strongly positive
Desulfotomaculum (G13)	Nitrococcus (G20)	0.939576	Strongly positive
Nitrococcus (G20)	Desulfotomaculum (G13)	0.939576	Strongly positive
Fervidobacterium (G15)	unSynergistetes (G40)	0.93697	Strongly positive
unSynergistetes (G40)	Fervidobacterium (G15)	0.93697	Strongly positive
Alicyclobacillus (G2)	Candidatus Solibacter (G6)	0.936513	Strongly positive
Candidatus Solibacter (G6)	Alicyclobacillus (G2)	0.936513	Strongly positive
Candidatus Desulforudis (G5)	Thermanaerovibrio (G26)	0.935435	Strongly positive
Thermanaerovibrio (G26)	Candidatus Desulforudis (G5)	0.935435	Strongly positive
unAlphaproteobacteria (G33)	unBacteria (G34)	0.934956	Strongly positive
unBacteria (G34)	unAlphaproteobacteria (G33)	0.934956	Strongly positive
Nitrococcus (G20)	Thermodesulfobacterium (G30)	0.934787	Strongly positive
Thermodesulfobacterium (G30)	Nitrococcus (G20)	0.934787	Strongly positive
Thermodesulfatator (G29)	unDeltaproteobacteria (G36)	0.931068	Strongly positive
unDeltaproteobacteria (G36)	Thermodesulfatator (G29)	0.931068	Strongly positive
Desulforhabdus (G12)	unBetaproteobacteria (G35)	0.927062	Strongly positive
unBetaproteobacteria (G35)	Desulforhabdus (G12)	0.927062	Strongly positive
Desulfovibrio (G14)	Thermodesulfatator (G29)	0.927009	Strongly positive
Thermodesulfatator (G29)	Desulfovibrio (G14)	0.927009	Strongly positive
Nitrospira (G21)	unProteobacteria (G39)	0.92646	Strongly positive
unProteobacteria (G39)	Nitrospira (G21)	0.92646	Strongly positive
Fervidobacterium (G15)	Spirulina (G24)	0.924805	Strongly positive
Spirulina (G24)	Fervidobacterium (G15)	0.924805	Strongly positive
Thermoanaerobacter (G27)	unDeltaproteobacteria (G36)	0.92267	Strongly positive
unDeltaproteobacteria (G36)	Thermoanaerobacter (G27)	0.92267	Strongly positive
Caldanaerobacter (G4)	Thermobispora (G28)	0.920717	Strongly positive
Thermobispora (G28)	Caldanaerobacter (G4)	0.920717	Strongly positive
Clostridium (G8)	Thermodesulfatator (G29)	0.919462	Strongly positive
Thermodesulfatator (G29)	Clostridium (G8)	0.919462	Strongly positive
Desulforhabdus (G12)	Thermanaerovibrio (G26)	0.918038	Strongly positive
Thermanaerovibrio (G26)	Desulforhabdus (G12)	0.918038	Strongly positive
Desulfocaldus (G11)	Thermanaerovibrio (G26)	0.915703	Strongly positive
Thermanaerovibrio (G26)	Desulfocaldus (G11)	0.915703	Strongly positive
Dehalogenimonas (G10)	Thermodesulfatator (G29)	0.914963	Strongly positive
Thermodesulfatator (G29)	Dehalogenimonas (G10)	0.914963	Strongly positive
Alicyclobacillus (G2)	Thermomonospora (G32)	0.91279	Strongly positive
Thermomonospora (G32)	Alicyclobacillus (G2)	0.91279	Strongly positive
Desulfocaldus (G11)	unBacteria (G34)	0.909923	Strongly positive
unBacteria (G34)	Desulfocaldus (G11)	0.909923	Strongly positive
Anaerobaculum (G3)	unProteobacteria (G39)	0.903388	Strongly positive
unProteobacteria (G39)	Anaerobaculum (G3)	0.903388	Strongly positive
Thermodesulfovibrio (G31)	unVerrucomicrobiaSD3 (G41)	0.900757	Strongly positive
unVerrucomicrobiaSD3 (G41)	Thermodesulfovibrio (G31)	0.900757	Strongly positive
Sporanaerobacter (G25)	Thermodesulfobacterium (G30)	0.899404	Strongly positive
Thermodesulfobacterium (G30)	Sporanaerobacter (G25)	0.899404	Strongly positive
unAlphaproteobacteria (G33)	unBetaproteobacteria (G35)	0.896577	Strongly positive
unBetaproteobacteria (G35)	unAlphaproteobacteria (G33)	0.896577	Strongly positive
Sporanaerobacter (G25)	unSynergistetes (G40)	0.893441	Strongly positive
unSynergistetes (G40)	Sporanaerobacter (G25)	0.893441	Strongly positive
Isosphaera (G17)	Sporanaerobacter (G25)	0.893194	Strongly positive
Sporanaerobacter (G25)	Isosphaera (G17)	0.893194	Strongly positive
Nitrococcus (G20)	Sporanaerobacter (G25)	0.892957	Strongly positive
Sporanaerobacter (G25)	Nitrococcus (G20)	0.892957	Strongly positive
Thermoanaerobacter (G27)	Thermodesulfatator (G29)	0.892712	Strongly positive
Thermodesulfatator (G29)	Thermoanaerobacter (G27)	0.892712	Strongly positive
Alicyclobacillus (G2)	Chloroflexus (G7)	0.891218	Strongly positive
Chloroflexus (G7)	Alicyclobacillus (G2)	0.891218	Strongly positive
Candidatus Solibacter (G6)	Thermodesulfatator (G29)	0.885306	Strongly positive
Thermodesulfatator (G29)	Candidatus Solibacter (G6)	0.885306	Strongly positive
Candidatus Solibacter (G6)	unDeltaproteobacteria (G36)	0.883947	Strongly positive
unDeltaproteobacteria (G36)	Candidatus Solibacter (G6)	0.883947	Strongly positive
Desulfotomaculum (G13)	Spirulina (G24)	0.88332	Strongly positive
Spirulina (G24)	Desulfotomaculum (G13)	0.88332	Strongly positive
Isosphaera (G17)	unProteobacteria (G39)	0.882455	Strongly positive
unProteobacteria (G39)	Isosphaera (G17)	0.882455	Strongly positive
Fervidobacterium (G15)	Nitrococcus (G20)	0.880823	Strongly positive
Nitrococcus (G20)	Fervidobacterium (G15)	0.880823	Strongly positive
unProteobacteria (G39)	unSynergistetes (G40)	0.878391	Strongly positive
unSynergistetes (G40)	unProteobacteria (G39)	0.878391	Strongly positive
Alicyclobacillus (G2)	Desulfovibrio (G14)	0.878151	Strongly positive
Desulfovibrio (G14)	Alicyclobacillus (G2)	0.878151	Strongly positive
Desulfotomaculum (G13)	unSynergistetes (G40)	0.875539	Strongly positive
unSynergistetes (G40)	Desulfotomaculum (G13)	0.875539	Strongly positive
Actinomadura (G1)	unVerrucomicrobiaSD3 (G41)	0.874053	Strongly positive
unVerrucomicrobiaSD3 (G41)	Actinomadura (G1)	0.874053	Strongly positive
Thermanaerovibrio (G26)	unBacteria (G34)	0.873815	Strongly positive
unBacteria (G34)	Thermanaerovibrio (G26)	0.873815	Strongly positive
Prolixibacter (G22)	unBacteria (G34)	0.872302	Strongly positive
unBacteria (G34)	Prolixibacter (G22)	0.872302	Strongly positive
Clostridium (G8)	Leptospirillum (G19)	0.865724	Strongly positive
Leptospirillum (G19)	Clostridium (G8)	0.865724	Strongly positive
Thermodesulfatator (G29)	Thermomonospora (G32)	0.863569	Strongly positive
Thermomonospora (G32)	Thermodesulfatator (G29)	0.863569	Strongly positive
Spirulina (G24)	unSynergistetes (G40)	0.86284	Strongly positive
unSynergistetes (G40)	Spirulina (G24)	0.86284	Strongly positive
Desulfovibrio (G14)	unDeltaproteobacteria (G36)	0.857413	Strongly positive
unDeltaproteobacteria (G36)	Desulfovibrio (G14)	0.857413	Strongly positive
Desulfovibrio (G14)	unEpsilonproteobacteria (G37)	0.856943	Strongly positive
unEpsilonproteobacteria (G37)	Desulfovibrio (G14)	0.856943	Strongly positive
Herpetosiphon (G16)	Nitrococcus (G20)	0.856017	Strongly positive
Nitrococcus (G20)	Herpetosiphon (G16)	0.856017	Strongly positive
Dehalogenimonas (G10)	unDeltaproteobacteria (G36)	0.855719	Strongly positive
unDeltaproteobacteria (G36)	Dehalogenimonas (G10)	0.855719	Strongly positive
Prolixibacter (G22)	Thermodesulfobacterium (G30)	0.850288	Strongly positive
Thermodesulfobacterium (G30)	Prolixibacter (G22)	0.850288	Strongly positive
unBacteria (G34)	unBetaproteobacteria (G35)	0.847867	Strongly positive
unBetaproteobacteria (G35)	unBacteria (G34)	0.847867	Strongly positive
Candidatus Desulforudis (G5)	unBetaproteobacteria (G35)	0.84624	Strongly positive
unBetaproteobacteria (G35)	Candidatus Desulforudis (G5)	0.84624	Strongly positive
Thermanaerovibrio (G26)	unAlphaproteobacteria (G33)	0.845072	Strongly positive
unAlphaproteobacteria (G33)	Thermanaerovibrio (G26)	0.845072	Strongly positive
Chloroflexus (G7)	Thermodesulfatator (G29)	0.839962	Strongly positive
Thermodesulfatator (G29)	Chloroflexus (G7)	0.839962	Strongly positive
Clostridium (G8)	unDeltaproteobacteria (G36)	0.838488	Strongly positive
unDeltaproteobacteria (G36)	Clostridium (G8)	0.838488	Strongly positive
Anaerobaculum (G3)	Nitrospira (G21)	0.838444	Strongly positive
Nitrospira (G21)	Anaerobaculum (G3)	0.838444	Strongly positive
Anaerobaculum (G3)	Fervidobacterium (G15)	0.837444	Strongly positive
Fervidobacterium (G15)	Anaerobaculum (G3)	0.837444	Strongly positive
Desulfocaldus (G11)	Thermobispora (G28)	0.837344	Strongly positive
Thermobispora (G28)	Desulfocaldus (G11)	0.837344	Strongly positive
Dehalogenimonas (G10)	Leptospirillum (G19)	0.835911	Strongly positive
Leptospirillum (G19)	Dehalogenimonas (G10)	0.835911	Strongly positive
Caldanaerobacter (G4)	Thermanaerovibrio (G26)	0.82918	Strongly positive
Thermanaerovibrio (G26)	Caldanaerobacter (G4)	0.82918	Strongly positive
Chloroflexus (G7)	Leptospirillum (G19)	0.826993	Strongly positive
Leptospirillum (G19)	Chloroflexus (G7)	0.826993	Strongly positive
Corynebacterium (G9)	Herpetosiphon (G16)	0.826033	Strongly positive
Herpetosiphon (G16)	Corynebacterium (G9)	0.826033	Strongly positive
Thermomonospora (G32)	unDeltaproteobacteria (G36)	0.823176	Strongly positive
unDeltaproteobacteria (G36)	Thermomonospora (G32)	0.823176	Strongly positive
Thermodesulfobacterium (G30)	unSynergistetes (G40)	0.822058	Strongly positive
unSynergistetes (G40)	Thermodesulfobacterium (G30)	0.822058	Strongly positive
Spirulina (G24)	Sporanaerobacter (G25)	0.813782	Strongly positive
Sporanaerobacter (G25)	Spirulina (G24)	0.813782	Strongly positive
Leptospirillum (G19)	Thermomonospora (G32)	0.812911	Strongly positive
Thermomonospora (G32)	Leptospirillum (G19)	0.812911	Strongly positive
Desulforhabdus (G12)	Thermobispora (G28)	0.811431	Strongly positive
Thermobispora (G28)	Desulforhabdus (G12)	0.811431	Strongly positive
Isosphaera (G17)	unSynergistetes (G40)	0.807948	Strongly positive
unSynergistetes (G40)	Isosphaera (G17)	0.807948	Strongly positive
Prolixibacter (G22)	unSynergistetes (G40)	0.80771	Strongly positive
unSynergistetes (G40)	Prolixibacter (G22)	0.80771	Strongly positive
Fervidobacterium (G15)	Prolixibacter (G22)	0.807279	Strongly positive
Prolixibacter (G22)	Fervidobacterium (G15)	0.807279	Strongly positive
Desulfotomaculum (G13)	Isosphaera (G17)	0.803155	Strongly positive
Isosphaera (G17)	Desulfotomaculum (G13)	0.803155	Strongly positive
unGammaproteobacteria (G38)	unVerrucomicrobiaSD3 (G41)	0.803125	Strongly positive
unVerrucomicrobiaSD3 (G41)	unGammaproteobacteria (G38)	0.803125	Strongly positive
Thermodesulfovibrio (G31)	unEpsilonproteobacteria (G37)	0.800117	Strongly positive
unEpsilonproteobacteria (G37)	Thermodesulfovibrio (G31)	0.800117	Strongly positive
Nitrococcus (G20)	Spirulina (G24)	0.799062	Moderately positive
Spirulina (G24)	Nitrococcus (G20)	0.799062	Moderately positive
Fervidobacterium (G15)	Isosphaera (G17)	0.79286	Moderately positive
Isosphaera (G17)	Fervidobacterium (G15)	0.79286	Moderately positive
Anaerobaculum (G3)	Spirulina (G24)	0.792202	Moderately positive
Spirulina (G24)	Anaerobaculum (G3)	0.792202	Moderately positive
Anaerobaculum (G3)	Prolixibacter (G22)	0.791032	Moderately positive
Prolixibacter (G22)	Anaerobaculum (G3)	0.791032	Moderately positive
Chloroflexus (G7)	unDeltaproteobacteria (G36)	0.790345	Moderately positive
unDeltaproteobacteria (G36)	Chloroflexus (G7)	0.790345	Moderately positive
Desulforhabdus (G12)	Prolixibacter (G22)	0.778529	Moderately positive
Prolixibacter (G22)	Desulforhabdus (G12)	0.778529	Moderately positive
Actinomadura (G1)	Desulfovibrio (G14)	0.776673	Moderately positive
Desulfovibrio (G14)	Actinomadura (G1)	0.776673	Moderately positive
Desulfocaldus (G11)	Rhodopirellula (G23)	0.774806	Moderately positive
Rhodopirellula (G23)	Desulfocaldus (G11)	0.774806	Moderately positive
Corynebacterium (G9)	Thermodesulfobacterium (G30)	0.774413	Moderately positive
Thermodesulfobacterium (G30)	Corynebacterium (G9)	0.774413	Moderately positive
Anaerobaculum (G3)	Sporanaerobacter (G25)	0.772765	Moderately positive
Sporanaerobacter (G25)	Anaerobaculum (G3)	0.772765	Moderately positive
Rhodopirellula (G23)	unAlphaproteobacteria (G33)	0.767164	Moderately positive
unAlphaproteobacteria (G33)	Rhodopirellula (G23)	0.767164	Moderately positive
Prolixibacter (G22)	unAlphaproteobacteria (G33)	0.760151	Moderately positive
unAlphaproteobacteria (G33)	Prolixibacter (G22)	0.760151	Moderately positive
Corynebacterium (G9)	Spirulina (G24)	0.756956	Moderately positive
Spirulina (G24)	Corynebacterium (G9)	0.756956	Moderately positive
Caldanaerobacter (G4)	unBetaproteobacteria (G35)	0.754834	Moderately positive
unBetaproteobacteria (G35)	Caldanaerobacter (G4)	0.754834	Moderately positive
Thermodesulfatator (G29)	unVerrucomicrobiaSD3 (G41)	0.754323	Moderately positive
unVerrucomicrobiaSD3 (G41)	Thermodesulfatator (G29)	0.754323	Moderately positive
Desulfovibrio (G14)	Thermodesulfovibrio (G31)	0.753649	Moderately positive
Thermodesulfovibrio (G31)	Desulfovibrio (G14)	0.753649	Moderately positive
Candidatus Desulforudis (G5)	Desulforhabdus (G12)	0.750734	Moderately positive
Desulforhabdus (G12)	Candidatus Desulforudis (G5)	0.750734	Moderately positive
Caldanaerobacter (G4)	unGammaproteobacteria (G38)	0.749231	Moderately positive
unGammaproteobacteria (G38)	Caldanaerobacter (G4)	0.749231	Moderately positive
Leptospirillum (G19)	Thermodesulfatator (G29)	0.748798	Moderately positive
Thermodesulfatator (G29)	Leptospirillum (G19)	0.748798	Moderately positive
Anaerobaculum (G3)	Desulfotomaculum (G13)	0.745162	Moderately positive
Desulfotomaculum (G13)	Anaerobaculum (G3)	0.745162	Moderately positive
Candidatus Solibacter (G6)	Leptospirillum (G19)	0.743803	Moderately positive
Leptospirillum (G19)	Candidatus Solibacter (G6)	0.743803	Moderately positive
Thermobispora (G28)	unBacteria (G34)	0.74297	Moderately positive
unBacteria (G34)	Thermobispora (G28)	0.74297	Moderately positive
Sporanaerobacter (G25)	unProteobacteria (G39)	0.740814	Moderately positive
unProteobacteria (G39)	Sporanaerobacter (G25)	0.740814	Moderately positive
Candidatus Desulforudis (G5)	unBacteria (G34)	0.740433	Moderately positive
unBacteria (G34)	Candidatus Desulforudis (G5)	0.740433	Moderately positive
Alicyclobacillus (G2)	Leptospirillum (G19)	0.738658	Moderately positive
Leptospirillum (G19)	Alicyclobacillus (G2)	0.738658	Moderately positive
Nitrospira (G21)	unSynergistetes (G40)	0.730663	Moderately positive
unSynergistetes (G40)	Nitrospira (G21)	0.730663	Moderately positive
Desulfotomaculum (G13)	Prolixibacter (G22)	0.729787	Moderately positive
Prolixibacter (G22)	Desulfotomaculum (G13)	0.729787	Moderately positive
Anaerobaculum (G3)	Isosphaera (G17)	0.729328	Moderately positive
Isosphaera (G17)	Anaerobaculum (G3)	0.729328	Moderately positive
Thermobispora (G28)	unAlphaproteobacteria (G33)	0.728393	Moderately positive
unAlphaproteobacteria (G33)	Thermobispora (G28)	0.728393	Moderately positive
Corynebacterium (G9)	Nitrococcus (G20)	0.724978	Moderately positive
Nitrococcus (G20)	Corynebacterium (G9)	0.724978	Moderately positive
Spirulina (G24)	unBacteria (G34)	0.720869	Moderately positive
unBacteria (G34)	Spirulina (G24)	0.720869	Moderately positive
Corynebacterium (G9)	Prolixibacter (G22)	0.719512	Moderately positive
Prolixibacter (G22)	Corynebacterium (G9)	0.719512	Moderately positive
Candidatus Desulforudis (G5)	Desulfocaldus (G11)	0.715765	Moderately positive
Desulfocaldus (G11)	Candidatus Desulforudis (G5)	0.715765	Moderately positive
Fervidobacterium (G15)	unProteobacteria (G39)	0.710984	Moderately positive
unProteobacteria (G39)	Fervidobacterium (G15)	0.710984	Moderately positive
Clostridium (G8)	Desulfovibrio (G14)	0.706887	Moderately positive
Desulfovibrio (G14)	Clostridium (G8)	0.706887	Moderately positive
Herpetosiphon (G16)	Thermodesulfobacterium (G30)	0.704312	Moderately positive
Thermodesulfobacterium (G30)	Herpetosiphon (G16)	0.704312	Moderately positive
Dehalogenimonas (G10)	Desulfovibrio (G14)	0.696855	Moderately positive
Desulfovibrio (G14)	Dehalogenimonas (G10)	0.696855	Moderately positive
Anaerobaculum (G3)	Thermodesulfobacterium (G30)	0.696719	Moderately positive
Thermodesulfobacterium (G30)	Anaerobaculum (G3)	0.696719	Moderately positive
Rhodopirellula (G23)	unBetaproteobacteria (G35)	0.689117	Moderately positive
unBetaproteobacteria (G35)	Rhodopirellula (G23)	0.689117	Moderately positive
Desulfovibrio (G14)	Thermoanaerobacter (G27)	0.683343	Moderately positive
Thermoanaerobacter (G27)	Desulfovibrio (G14)	0.683343	Moderately positive
Thermodesulfovibrio (G31)	unGammaproteobacteria (G38)	0.683276	Moderately positive
unGammaproteobacteria (G38)	Thermodesulfovibrio (G31)	0.683276	Moderately positive
Actinomadura (G1)	Thermodesulfovibrio (G31)	0.681195	Moderately positive
Thermodesulfovibrio (G31)	Actinomadura (G1)	0.681195	Moderately positive
Actinomadura (G1)	Caldanaerobacter (G4)	0.680214	Moderately positive
Caldanaerobacter (G4)	Actinomadura (G1)	0.680214	Moderately positive
Leptospirillum (G19)	Thermoanaerobacter (G27)	0.678842	Moderately positive
Thermoanaerobacter (G27)	Leptospirillum (G19)	0.678842	Moderately positive
Alicyclobacillus (G2)	unVerrucomicrobiaSD3 (G41)	0.671169	Moderately positive
unVerrucomicrobiaSD3 (G41)	Alicyclobacillus (G2)	0.671169	Moderately positive
Corynebacterium (G9)	unBacteria (G34)	0.66728	Moderately positive
unBacteria (G34)	Corynebacterium (G9)	0.66728	Moderately positive
unDeltaproteobacteria (G36)	unVerrucomicrobiaSD3 (G41)	0.665036	Moderately positive
unVerrucomicrobiaSD3 (G41)	unDeltaproteobacteria (G36)	0.665036	Moderately positive
Nitrococcus (G20)	unSynergistetes (G40)	0.660951	Moderately positive
unSynergistetes (G40)	Nitrococcus (G20)	0.660951	Moderately positive
Candidatus Solibacter (G6)	Desulfovibrio (G14)	0.65502	Moderately positive
Desulfovibrio (G14)	Candidatus Solibacter (G6)	0.65502	Moderately positive
Isosphaera (G17)	Nitrospira (G21)	0.650285	Moderately positive
Nitrospira (G21)	Isosphaera (G17)	0.650285	Moderately positive
Prolixibacter (G22)	Sporanaerobacter (G25)	0.64805	Moderately positive
Sporanaerobacter (G25)	Prolixibacter (G22)	0.64805	Moderately positive
Desulfocaldus (G11)	Prolixibacter (G22)	0.647888	Moderately positive
Prolixibacter (G22)	Desulfocaldus (G11)	0.647888	Moderately positive
Desulfotomaculum (G13)	unProteobacteria (G39)	0.644974	Moderately positive
unProteobacteria (G39)	Desulfotomaculum (G13)	0.644974	Moderately positive
Isosphaera (G17)	Nitrococcus (G20)	0.642022	Moderately positive
Nitrococcus (G20)	Isosphaera (G17)	0.642022	Moderately positive
Desulforhabdus (G12)	Rhodopirellula (G23)	0.639891	Moderately positive
Rhodopirellula (G23)	Desulforhabdus (G12)	0.639891	Moderately positive
Lactobacillus (G18)	Thermoanaerobacter (G27)	0.635715	Moderately positive
Thermoanaerobacter (G27)	Lactobacillus (G18)	0.635715	Moderately positive
Nitrospira (G21)	Rhodopirellula (G23)	0.635443	Moderately positive
Rhodopirellula (G23)	Nitrospira (G21)	0.635443	Moderately positive
Desulfovibrio (G14)	unGammaproteobacteria (G38)	0.634746	Moderately positive
unGammaproteobacteria (G38)	Desulfovibrio (G14)	0.634746	Moderately positive
Desulfotomaculum (G13)	Herpetosiphon (G16)	0.630413	Moderately positive
Herpetosiphon (G16)	Desulfotomaculum (G13)	0.630413	Moderately positive
unDeltaproteobacteria (G36)	unEpsilonproteobacteria (G37)	0.625175	Moderately positive
unEpsilonproteobacteria (G37)	unDeltaproteobacteria (G36)	0.625175	Moderately positive
Candidatus Desulforudis (G5)	Corynebacterium (G9)	0.62479	Moderately positive
Corynebacterium (G9)	Candidatus Desulforudis (G5)	0.62479	Moderately positive
Desulfocaldus (G11)	Lactobacillus (G18)	0.623292	Moderately positive
Lactobacillus (G18)	Desulfocaldus (G11)	0.623292	Moderately positive
Candidatus Desulforudis (G5)	unAlphaproteobacteria (G33)	0.615904	Moderately positive
unAlphaproteobacteria (G33)	Candidatus Desulforudis (G5)	0.615904	Moderately positive
Thermodesulfatator (G29)	unEpsilonproteobacteria (G37)	0.613335	Moderately positive
unEpsilonproteobacteria (G37)	Thermodesulfatator (G29)	0.613335	Moderately positive
Desulfovibrio (G14)	Thermomonospora (G32)	0.611801	Moderately positive
Thermomonospora (G32)	Desulfovibrio (G14)	0.611801	Moderately positive
Nitrococcus (G20)	Prolixibacter (G22)	0.611218	Moderately positive
Prolixibacter (G22)	Nitrococcus (G20)	0.611218	Moderately positive
Isosphaera (G17)	Thermodesulfobacterium (G30)	0.608803	Moderately positive
Thermodesulfobacterium (G30)	Isosphaera (G17)	0.608803	Moderately positive
Lactobacillus (G18)	unBetaproteobacteria (G35)	0.607684	Moderately positive
unBetaproteobacteria (G35)	Lactobacillus (G18)	0.607684	Moderately positive
Actinomadura (G1)	unDeltaproteobacteria (G36)	0.605766	Moderately positive
unDeltaproteobacteria (G36)	Actinomadura (G1)	0.605766	Moderately positive
Candidatus Solibacter (G6)	Lactobacillus (G18)	0.594019	Moderately positive
Lactobacillus (G18)	Candidatus Solibacter (G6)	0.594019	Moderately positive
Desulforhabdus (G12)	Spirulina (G24)	0.58392	Moderately positive
Spirulina (G24)	Desulforhabdus (G12)	0.58392	Moderately positive
Corynebacterium (G9)	Desulfotomaculum (G13)	0.583348	Moderately positive
Desulfotomaculum (G13)	Corynebacterium (G9)	0.583348	Moderately positive
Chloroflexus (G7)	Desulfovibrio (G14)	0.57514	Moderately positive
Desulfovibrio (G14)	Chloroflexus (G7)	0.57514	Moderately positive
Lactobacillus (G18)	unAlphaproteobacteria (G33)	0.563808	Moderately positive
unAlphaproteobacteria (G33)	Lactobacillus (G18)	0.563808	Moderately positive
Corynebacterium (G9)	Fervidobacterium (G15)	0.561478	Moderately positive
Fervidobacterium (G15)	Corynebacterium (G9)	0.561478	Moderately positive
Anaerobaculum (G3)	unAlphaproteobacteria (G33)	0.557966	Moderately positive
unAlphaproteobacteria (G33)	Anaerobaculum (G3)	0.557966	Moderately positive
Caldanaerobacter (G4)	Desulfocaldus (G11)	0.557959	Moderately positive
Desulfocaldus (G11)	Caldanaerobacter (G4)	0.557959	Moderately positive
Desulfovibrio (G14)	Leptospirillum (G19)	0.557234	Moderately positive
Leptospirillum (G19)	Desulfovibrio (G14)	0.557234	Moderately positive
Spirulina (G24)	unAlphaproteobacteria (G33)	0.555643	Moderately positive
unAlphaproteobacteria (G33)	Spirulina (G24)	0.555643	Moderately positive
Lactobacillus (G18)	unDeltaproteobacteria (G36)	0.546181	Moderately positive
unDeltaproteobacteria (G36)	Lactobacillus (G18)	0.546181	Moderately positive
Caldanaerobacter (G4)	Desulforhabdus (G12)	0.540671	Moderately positive
Desulforhabdus (G12)	Caldanaerobacter (G4)	0.540671	Moderately positive
Alicyclobacillus (G2)	unEpsilonproteobacteria (G37)	0.538662	Moderately positive
unEpsilonproteobacteria (G37)	Alicyclobacillus (G2)	0.538662	Moderately positive
Herpetosiphon (G16)	Sporanaerobacter (G25)	0.533739	Moderately positive
Sporanaerobacter (G25)	Herpetosiphon (G16)	0.533739	Moderately positive
Candidatus Desulforudis (G5)	unGammaproteobacteria (G38)	0.533605	Moderately positive
unGammaproteobacteria (G38)	Candidatus Desulforudis (G5)	0.533605	Moderately positive
Lactobacillus (G18)	Thermomonospora (G32)	0.531781	Moderately positive
Thermomonospora (G32)	Lactobacillus (G18)	0.531781	Moderately positive
Herpetosiphon (G16)	Spirulina (G24)	0.531628	Moderately positive
Spirulina (G24)	Herpetosiphon (G16)	0.531628	Moderately positive
Caldanaerobacter (G4)	unEpsilonproteobacteria (G37)	0.530421	Moderately positive
unEpsilonproteobacteria (G37)	Caldanaerobacter (G4)	0.530421	Moderately positive
Prolixibacter (G22)	Thermanaerovibrio (G26)	0.527562	Moderately positive
Thermanaerovibrio (G26)	Prolixibacter (G22)	0.527562	Moderately positive
Fervidobacterium (G15)	Herpetosiphon (G16)	0.52638	Moderately positive
Herpetosiphon (G16)	Fervidobacterium (G15)	0.52638	Moderately positive
Thermodesulfobacterium (G30)	unBacteria (G34)	0.526175	Moderately positive
unBacteria (G34)	Thermodesulfobacterium (G30)	0.526175	Moderately positive
Actinomadura (G1)	Thermodesulfatator (G29)	0.524606	Moderately positive
Thermodesulfatator (G29)	Actinomadura (G1)	0.524606	Moderately positive
Chloroflexus (G7)	Lactobacillus (G18)	0.522176	Moderately positive
Lactobacillus (G18)	Chloroflexus (G7)	0.522176	Moderately positive
Rhodopirellula (G23)	Thermanaerovibrio (G26)	0.517498	Moderately positive
Thermanaerovibrio (G26)	Rhodopirellula (G23)	0.517498	Moderately positive
Thermodesulfatator (G29)	Thermodesulfovibrio (G31)	0.516631	Moderately positive
Thermodesulfovibrio (G31)	Thermodesulfatator (G29)	0.516631	Moderately positive
Spirulina (G24)	unProteobacteria (G39)	0.516354	Moderately positive
unProteobacteria (G39)	Spirulina (G24)	0.516354	Moderately positive
Corynebacterium (G9)	Desulforhabdus (G12)	0.51516	Moderately positive
Desulforhabdus (G12)	Corynebacterium (G9)	0.51516	Moderately positive
Isosphaera (G17)	Spirulina (G24)	0.510612	Moderately positive
Spirulina (G24)	Isosphaera (G17)	0.510612	Moderately positive
Anaerobaculum (G3)	unBacteria (G34)	0.508259	Moderately positive
unBacteria (G34)	Anaerobaculum (G3)	0.508259	Moderately positive
Corynebacterium (G9)	Thermanaerovibrio (G26)	0.502126	Moderately positive
Thermanaerovibrio (G26)	Corynebacterium (G9)	0.502126	Moderately positive
Leptospirillum (G19)	unDeltaproteobacteria (G36)	0.501067	Moderately positive
unDeltaproteobacteria (G36)	Leptospirillum (G19)	0.501067	Moderately positive
Prolixibacter (G22)	unGammaproteobacteria (G38)	-0.505702	moderately neagtive
unGammaproteobacteria (G38)	Prolixibacter (G22)	-0.505702	moderately neagtive
Caldanaerobacter (G4)	Desulfotomaculum (G13)	-0.505908	moderately neagtive
Desulfotomaculum (G13)	Caldanaerobacter (G4)	-0.505908	moderately neagtive
Herpetosiphon (G16)	Nitrospira (G21)	-0.507277	moderately neagtive
Nitrospira (G21)	Herpetosiphon (G16)	-0.507277	moderately neagtive
Thermanaerovibrio (G26)	Thermodesulfovibrio (G31)	-0.507558	moderately neagtive
Thermodesulfovibrio (G31)	Thermanaerovibrio (G26)	-0.507558	moderately neagtive
Thermobispora (G28)	unProteobacteria (G39)	-0.508484	moderately neagtive
unProteobacteria (G39)	Thermobispora (G28)	-0.508484	moderately neagtive
Thermanaerovibrio (G26)	Thermomonospora (G32)	-0.510524	moderately neagtive
Thermomonospora (G32)	Thermanaerovibrio (G26)	-0.510524	moderately neagtive
Chloroflexus (G7)	Desulforhabdus (G12)	-0.513188	moderately neagtive
Desulforhabdus (G12)	Chloroflexus (G7)	-0.513188	moderately neagtive
Desulforhabdus (G12)	Thermomonospora (G32)	-0.514011	moderately neagtive
Thermomonospora (G32)	Desulforhabdus (G12)	-0.514011	moderately neagtive
Thermanaerovibrio (G26)	Thermodesulfatator (G29)	-0.517673	moderately neagtive
Thermodesulfatator (G29)	Thermanaerovibrio (G26)	-0.517673	moderately neagtive
Chloroflexus (G7)	Desulfotomaculum (G13)	-0.518795	moderately neagtive
Desulfotomaculum (G13)	Chloroflexus (G7)	-0.518795	moderately neagtive
Isosphaera (G17)	unDeltaproteobacteria (G36)	-0.521796	moderately neagtive
unDeltaproteobacteria (G36)	Isosphaera (G17)	-0.521796	moderately neagtive
Actinomadura (G1)	Nitrococcus (G20)	-0.522049	moderately neagtive
Nitrococcus (G20)	Actinomadura (G1)	-0.522049	moderately neagtive
Isosphaera (G17)	unVerrucomicrobiaSD3 (G41)	-0.522144	moderately neagtive
unVerrucomicrobiaSD3 (G41)	Isosphaera (G17)	-0.522144	moderately neagtive
Candidatus Solibacter (G6)	Sporanaerobacter (G25)	-0.52825	moderately neagtive
Sporanaerobacter (G25)	Candidatus Solibacter (G6)	-0.52825	moderately neagtive
Rhodopirellula (G23)	unVerrucomicrobiaSD3 (G41)	-0.52892	moderately neagtive
unVerrucomicrobiaSD3 (G41)	Rhodopirellula (G23)	-0.52892	moderately neagtive
Chloroflexus (G7)	Thermanaerovibrio (G26)	-0.53162	moderately neagtive
Thermanaerovibrio (G26)	Chloroflexus (G7)	-0.53162	moderately neagtive
unAlphaproteobacteria (G33)	unEpsilonproteobacteria (G37)	-0.531867	moderately neagtive
unEpsilonproteobacteria (G37)	unAlphaproteobacteria (G33)	-0.531867	moderately neagtive
Corynebacterium (G9)	Lactobacillus (G18)	-0.534153	moderately neagtive
Lactobacillus (G18)	Corynebacterium (G9)	-0.534153	moderately neagtive
Candidatus Desulforudis (G5)	Candidatus Solibacter (G6)	-0.534921	moderately neagtive
Candidatus Solibacter (G6)	Candidatus Desulforudis (G5)	-0.534921	moderately neagtive
Lactobacillus (G18)	Sporanaerobacter (G25)	-0.53686	moderately neagtive
Sporanaerobacter (G25)	Lactobacillus (G18)	-0.53686	moderately neagtive
Desulfocaldus (G11)	Thermodesulfatator (G29)	-0.540187	moderately neagtive
Thermodesulfatator (G29)	Desulfocaldus (G11)	-0.540187	moderately neagtive
Spirulina (G24)	unGammaproteobacteria (G38)	-0.540207	moderately neagtive
unGammaproteobacteria (G38)	Spirulina (G24)	-0.540207	moderately neagtive
Fervidobacterium (G15)	Thermomonospora (G32)	-0.541593	moderately neagtive
Thermomonospora (G32)	Fervidobacterium (G15)	-0.541593	moderately neagtive
Alicyclobacillus (G2)	unAlphaproteobacteria (G33)	-0.541692	moderately neagtive
unAlphaproteobacteria (G33)	Alicyclobacillus (G2)	-0.541692	moderately neagtive
Lactobacillus (G18)	Thermodesulfobacterium (G30)	-0.543104	moderately neagtive
Thermodesulfobacterium (G30)	Lactobacillus (G18)	-0.543104	moderately neagtive
Caldanaerobacter (G4)	unSynergistetes (G40)	-0.545977	moderately neagtive
unSynergistetes (G40)	Caldanaerobacter (G4)	-0.545977	moderately neagtive
Leptospirillum (G19)	Spirulina (G24)	-0.550872	moderately neagtive
Spirulina (G24)	Leptospirillum (G19)	-0.550872	moderately neagtive
Dehalogenimonas (G10)	Thermanaerovibrio (G26)	-0.550979	moderately neagtive
Thermanaerovibrio (G26)	Dehalogenimonas (G10)	-0.550979	moderately neagtive
Nitrococcus (G20)	Rhodopirellula (G23)	-0.551469	moderately neagtive
Rhodopirellula (G23)	Nitrococcus (G20)	-0.551469	moderately neagtive
Spirulina (G24)	Thermodesulfovibrio (G31)	-0.557826	moderately neagtive
Thermodesulfovibrio (G31)	Spirulina (G24)	-0.557826	moderately neagtive
Desulfotomaculum (G13)	Thermomonospora (G32)	-0.564519	moderately neagtive
Thermomonospora (G32)	Desulfotomaculum (G13)	-0.564519	moderately neagtive
Alicyclobacillus (G2)	Anaerobaculum (G3)	-0.567527	moderately neagtive
Anaerobaculum (G3)	Alicyclobacillus (G2)	-0.567527	moderately neagtive
Clostridium (G8)	Desulfotomaculum (G13)	-0.572249	moderately neagtive
Desulfotomaculum (G13)	Clostridium (G8)	-0.572249	moderately neagtive
Herpetosiphon (G16)	Thermodesulfatator (G29)	-0.573992	moderately neagtive
Thermodesulfatator (G29)	Herpetosiphon (G16)	-0.573992	moderately neagtive
Desulfotomaculum (G13)	Lactobacillus (G18)	-0.574366	moderately neagtive
Lactobacillus (G18)	Desulfotomaculum (G13)	-0.574366	moderately neagtive
Clostridium (G8)	Fervidobacterium (G15)	-0.57513	moderately neagtive
Fervidobacterium (G15)	Clostridium (G8)	-0.57513	moderately neagtive
unBacteria (G34)	unDeltaproteobacteria (G36)	-0.577839	moderately neagtive
unDeltaproteobacteria (G36)	unBacteria (G34)	-0.577839	moderately neagtive
Isosphaera (G17)	unBetaproteobacteria (G35)	-0.579535	moderately neagtive
unBetaproteobacteria (G35)	Isosphaera (G17)	-0.579535	moderately neagtive
Desulfocaldus (G11)	Desulfovibrio (G14)	-0.587212	moderately neagtive
Desulfovibrio (G14)	Desulfocaldus (G11)	-0.587212	moderately neagtive
Thermoanaerobacter (G27)	unBacteria (G34)	-0.587262	moderately neagtive
unBacteria (G34)	Thermoanaerobacter (G27)	-0.587262	moderately neagtive
Dehalogenimonas (G10)	Desulforhabdus (G12)	-0.591325	moderately neagtive
Desulforhabdus (G12)	Dehalogenimonas (G10)	-0.591325	moderately neagtive
Desulfovibrio (G14)	unProteobacteria (G39)	-0.595219	moderately neagtive
unProteobacteria (G39)	Desulfovibrio (G14)	-0.595219	moderately neagtive
Candidatus Desulforudis (G5)	unProteobacteria (G39)	-0.595471	moderately neagtive
unProteobacteria (G39)	Candidatus Desulforudis (G5)	-0.595471	moderately neagtive
Dehalogenimonas (G10)	Fervidobacterium (G15)	-0.595904	moderately neagtive
Fervidobacterium (G15)	Dehalogenimonas (G10)	-0.595904	moderately neagtive
Clostridium (G8)	Thermanaerovibrio (G26)	-0.599143	moderately neagtive
Thermanaerovibrio (G26)	Clostridium (G8)	-0.599143	moderately neagtive
Dehalogenimonas (G10)	Desulfotomaculum (G13)	-0.60141	moderately neagtive
Desulfotomaculum (G13)	Dehalogenimonas (G10)	-0.60141	moderately neagtive
Isosphaera (G17)	Thermanaerovibrio (G26)	-0.608691	moderately neagtive
Thermanaerovibrio (G26)	Isosphaera (G17)	-0.608691	moderately neagtive
Sporanaerobacter (G25)	Thermoanaerobacter (G27)	-0.613463	moderately neagtive
Thermoanaerobacter (G27)	Sporanaerobacter (G25)	-0.613463	moderately neagtive
Lactobacillus (G18)	Thermodesulfovibrio (G31)	-0.614679	moderately neagtive
Thermodesulfovibrio (G31)	Lactobacillus (G18)	-0.614679	moderately neagtive
Thermodesulfovibrio (G31)	unProteobacteria (G39)	-0.618611	moderately neagtive
unProteobacteria (G39)	Thermodesulfovibrio (G31)	-0.618611	moderately neagtive
Desulfocaldus (G11)	unVerrucomicrobiaSD3 (G41)	-0.61862	moderately neagtive
unVerrucomicrobiaSD3 (G41)	Desulfocaldus (G11)	-0.61862	moderately neagtive
Desulfovibrio (G14)	Nitrococcus (G20)	-0.625328	moderately neagtive
Nitrococcus (G20)	Desulfovibrio (G14)	-0.625328	moderately neagtive
Thermodesulfovibrio (G31)	unBetaproteobacteria (G35)	-0.625397	moderately neagtive
unBetaproteobacteria (G35)	Thermodesulfovibrio (G31)	-0.625397	moderately neagtive
Candidatus Solibacter (G6)	unBacteria (G34)	-0.625408	moderately neagtive
unBacteria (G34)	Candidatus Solibacter (G6)	-0.625408	moderately neagtive
Corynebacterium (G9)	Desulfovibrio (G14)	-0.627649	moderately neagtive
Desulfovibrio (G14)	Corynebacterium (G9)	-0.627649	moderately neagtive
Desulfotomaculum (G13)	unGammaproteobacteria (G38)	-0.628974	moderately neagtive
unGammaproteobacteria (G38)	Desulfotomaculum (G13)	-0.628974	moderately neagtive
Alicyclobacillus (G2)	Desulforhabdus (G12)	-0.630907	moderately neagtive
Desulforhabdus (G12)	Alicyclobacillus (G2)	-0.630907	moderately neagtive
Caldanaerobacter (G4)	Nitrospira (G21)	-0.634089	moderately neagtive
Nitrospira (G21)	Caldanaerobacter (G4)	-0.634089	moderately neagtive
Candidatus Solibacter (G6)	Fervidobacterium (G15)	-0.636612	moderately neagtive
Fervidobacterium (G15)	Candidatus Solibacter (G6)	-0.636612	moderately neagtive
Clostridium (G8)	Desulforhabdus (G12)	-0.637008	moderately neagtive
Desulforhabdus (G12)	Clostridium (G8)	-0.637008	moderately neagtive
Thermodesulfatator (G29)	unAlphaproteobacteria (G33)	-0.638149	moderately neagtive
unAlphaproteobacteria (G33)	Thermodesulfatator (G29)	-0.638149	moderately neagtive
Candidatus Desulforudis (G5)	Dehalogenimonas (G10)	-0.638213	moderately neagtive
Dehalogenimonas (G10)	Candidatus Desulforudis (G5)	-0.638213	moderately neagtive
Candidatus Desulforudis (G5)	Thermomonospora (G32)	-0.63835	moderately neagtive
Thermomonospora (G32)	Candidatus Desulforudis (G5)	-0.63835	moderately neagtive
Anaerobaculum (G3)	Thermodesulfatator (G29)	-0.642014	moderately neagtive
Thermodesulfatator (G29)	Anaerobaculum (G3)	-0.642014	moderately neagtive
Anaerobaculum (G3)	unDeltaproteobacteria (G36)	-0.644569	moderately neagtive
unDeltaproteobacteria (G36)	Anaerobaculum (G3)	-0.644569	moderately neagtive
Caldanaerobacter (G4)	Sporanaerobacter (G25)	-0.644667	moderately neagtive
Sporanaerobacter (G25)	Caldanaerobacter (G4)	-0.644667	moderately neagtive
Sporanaerobacter (G25)	Thermodesulfatator (G29)	-0.648339	moderately neagtive
Thermodesulfatator (G29)	Sporanaerobacter (G25)	-0.648339	moderately neagtive
Sporanaerobacter (G25)	unVerrucomicrobiaSD3 (G41)	-0.652243	moderately neagtive
unVerrucomicrobiaSD3 (G41)	Sporanaerobacter (G25)	-0.652243	moderately neagtive
Chloroflexus (G7)	unBacteria (G34)	-0.658632	moderately neagtive
unBacteria (G34)	Chloroflexus (G7)	-0.658632	moderately neagtive
Alicyclobacillus (G2)	unSynergistetes (G40)	-0.659806	moderately neagtive
unSynergistetes (G40)	Alicyclobacillus (G2)	-0.659806	moderately neagtive
Alicyclobacillus (G2)	Sporanaerobacter (G25)	-0.660247	moderately neagtive
Sporanaerobacter (G25)	Alicyclobacillus (G2)	-0.660247	moderately neagtive
Desulfotomaculum (G13)	unVerrucomicrobiaSD3 (G41)	-0.664009	moderately neagtive
unVerrucomicrobiaSD3 (G41)	Desulfotomaculum (G13)	-0.664009	moderately neagtive
Thermomonospora (G32)	unBacteria (G34)	-0.664347	moderately neagtive
unBacteria (G34)	Thermomonospora (G32)	-0.664347	moderately neagtive
Candidatus Solibacter (G6)	Desulfotomaculum (G13)	-0.664471	moderately neagtive
Desulfotomaculum (G13)	Candidatus Solibacter (G6)	-0.664471	moderately neagtive
Actinomadura (G1)	Prolixibacter (G22)	-0.666989	moderately neagtive
Prolixibacter (G22)	Actinomadura (G1)	-0.666989	moderately neagtive
Candidatus Desulforudis (G5)	Chloroflexus (G7)	-0.670242	moderately neagtive
Chloroflexus (G7)	Candidatus Desulforudis (G5)	-0.670242	moderately neagtive
Clostridium (G8)	Nitrococcus (G20)	-0.672994	moderately neagtive
Nitrococcus (G20)	Clostridium (G8)	-0.672994	moderately neagtive
Thermodesulfovibrio (G31)	unSynergistetes (G40)	-0.673055	moderately neagtive
unSynergistetes (G40)	Thermodesulfovibrio (G31)	-0.673055	moderately neagtive
Candidatus Desulforudis (G5)	Clostridium (G8)	-0.674115	moderately neagtive
Clostridium (G8)	Candidatus Desulforudis (G5)	-0.674115	moderately neagtive
Actinomadura (G1)	Thermodesulfobacterium (G30)	-0.675373	moderately neagtive
Thermodesulfobacterium (G30)	Actinomadura (G1)	-0.675373	moderately neagtive
Chloroflexus (G7)	Prolixibacter (G22)	-0.676853	moderately neagtive
Prolixibacter (G22)	Chloroflexus (G7)	-0.676853	moderately neagtive
Alicyclobacillus (G2)	Herpetosiphon (G16)	-0.677562	moderately neagtive
Herpetosiphon (G16)	Alicyclobacillus (G2)	-0.677562	moderately neagtive
Chloroflexus (G7)	Nitrococcus (G20)	-0.678543	moderately neagtive
Nitrococcus (G20)	Chloroflexus (G7)	-0.678543	moderately neagtive
Leptospirillum (G19)	Prolixibacter (G22)	-0.680255	moderately neagtive
Prolixibacter (G22)	Leptospirillum (G19)	-0.680255	moderately neagtive
Thermodesulfobacterium (G30)	unEpsilonproteobacteria (G37)	-0.680998	moderately neagtive
unEpsilonproteobacteria (G37)	Thermodesulfobacterium (G30)	-0.680998	moderately neagtive
Desulforhabdus (G12)	unVerrucomicrobiaSD3 (G41)	-0.682107	moderately neagtive
unVerrucomicrobiaSD3 (G41)	Desulforhabdus (G12)	-0.682107	moderately neagtive
Thermodesulfobacterium (G30)	unVerrucomicrobiaSD3 (G41)	-0.691416	moderately neagtive
unVerrucomicrobiaSD3 (G41)	Thermodesulfobacterium (G30)	-0.691416	moderately neagtive
Chloroflexus (G7)	Spirulina (G24)	-0.70576	moderately neagtive
Spirulina (G24)	Chloroflexus (G7)	-0.70576	moderately neagtive
Fervidobacterium (G15)	Thermoanaerobacter (G27)	-0.706599	moderately neagtive
Thermoanaerobacter (G27)	Fervidobacterium (G15)	-0.706599	moderately neagtive
Prolixibacter (G22)	Thermomonospora (G32)	-0.706663	moderately neagtive
Thermomonospora (G32)	Prolixibacter (G22)	-0.706663	moderately neagtive
Fervidobacterium (G15)	unGammaproteobacteria (G38)	-0.70682	moderately neagtive
unGammaproteobacteria (G38)	Fervidobacterium (G15)	-0.70682	moderately neagtive
Desulforhabdus (G12)	Thermodesulfatator (G29)	-0.707001	moderately neagtive
Thermodesulfatator (G29)	Desulforhabdus (G12)	-0.707001	moderately neagtive
Thermodesulfatator (G29)	unSynergistetes (G40)	-0.707477	moderately neagtive
unSynergistetes (G40)	Thermodesulfatator (G29)	-0.707477	moderately neagtive
Dehalogenimonas (G10)	Nitrococcus (G20)	-0.710996	moderately neagtive
Nitrococcus (G20)	Dehalogenimonas (G10)	-0.710996	moderately neagtive
Desulforhabdus (G12)	Desulfovibrio (G14)	-0.711093	moderately neagtive
Desulfovibrio (G14)	Desulforhabdus (G12)	-0.711093	moderately neagtive
Nitrococcus (G20)	Thermomonospora (G32)	-0.711919	moderately neagtive
Thermomonospora (G32)	Nitrococcus (G20)	-0.711919	moderately neagtive
Prolixibacter (G22)	Thermodesulfovibrio (G31)	-0.71756	moderately neagtive
Thermodesulfovibrio (G31)	Prolixibacter (G22)	-0.71756	moderately neagtive
Sporanaerobacter (G25)	unGammaproteobacteria (G38)	-0.717831	moderately neagtive
unGammaproteobacteria (G38)	Sporanaerobacter (G25)	-0.717831	moderately neagtive
Actinomadura (G1)	Spirulina (G24)	-0.719184	moderately neagtive
Spirulina (G24)	Actinomadura (G1)	-0.719184	moderately neagtive
Desulfovibrio (G14)	unAlphaproteobacteria (G33)	-0.720707	moderately neagtive
unAlphaproteobacteria (G33)	Desulfovibrio (G14)	-0.720707	moderately neagtive
Chloroflexus (G7)	Thermodesulfobacterium (G30)	-0.721896	moderately neagtive
Thermodesulfobacterium (G30)	Chloroflexus (G7)	-0.721896	moderately neagtive
unBacteria (G34)	unVerrucomicrobiaSD3 (G41)	-0.722182	moderately neagtive
unVerrucomicrobiaSD3 (G41)	unBacteria (G34)	-0.722182	moderately neagtive
Desulfovibrio (G14)	Sporanaerobacter (G25)	-0.72451	moderately neagtive
Sporanaerobacter (G25)	Desulfovibrio (G14)	-0.72451	moderately neagtive
Nitrococcus (G20)	Thermodesulfatator (G29)	-0.725846	moderately neagtive
Thermodesulfatator (G29)	Nitrococcus (G20)	-0.725846	moderately neagtive
Candidatus Desulforudis (G5)	Isosphaera (G17)	-0.727222	moderately neagtive
Isosphaera (G17)	Candidatus Desulforudis (G5)	-0.727222	moderately neagtive
Thermodesulfovibrio (G31)	unBacteria (G34)	-0.730466	moderately neagtive
unBacteria (G34)	Thermodesulfovibrio (G31)	-0.730466	moderately neagtive
Candidatus Solibacter (G6)	Prolixibacter (G22)	-0.733044	moderately neagtive
Prolixibacter (G22)	Candidatus Solibacter (G6)	-0.733044	moderately neagtive
Leptospirillum (G19)	unAlphaproteobacteria (G33)	-0.733099	moderately neagtive
unAlphaproteobacteria (G33)	Leptospirillum (G19)	-0.733099	moderately neagtive
Clostridium (G8)	Herpetosiphon (G16)	-0.734369	moderately neagtive
Herpetosiphon (G16)	Clostridium (G8)	-0.734369	moderately neagtive
Dehalogenimonas (G10)	unBacteria (G34)	-0.735723	moderately neagtive
unBacteria (G34)	Dehalogenimonas (G10)	-0.735723	moderately neagtive
Desulfotomaculum (G13)	Thermoanaerobacter (G27)	-0.737792	moderately neagtive
Thermoanaerobacter (G27)	Desulfotomaculum (G13)	-0.737792	moderately neagtive
Herpetosiphon (G16)	unDeltaproteobacteria (G36)	-0.73831	moderately neagtive
unDeltaproteobacteria (G36)	Herpetosiphon (G16)	-0.73831	moderately neagtive
Desulfotomaculum (G13)	unEpsilonproteobacteria (G37)	-0.740443	moderately neagtive
unEpsilonproteobacteria (G37)	Desulfotomaculum (G13)	-0.740443	moderately neagtive
Spirulina (G24)	Thermomonospora (G32)	-0.741825	moderately neagtive
Thermomonospora (G32)	Spirulina (G24)	-0.741825	moderately neagtive
Nitrospira (G21)	unVerrucomicrobiaSD3 (G41)	-0.744805	moderately neagtive
unVerrucomicrobiaSD3 (G41)	Nitrospira (G21)	-0.744805	moderately neagtive
Prolixibacter (G22)	Thermoanaerobacter (G27)	-0.7466	moderately neagtive
Thermoanaerobacter (G27)	Prolixibacter (G22)	-0.7466	moderately neagtive
Isosphaera (G17)	unEpsilonproteobacteria (G37)	-0.748698	moderately neagtive
unEpsilonproteobacteria (G37)	Isosphaera (G17)	-0.748698	moderately neagtive
Desulfotomaculum (G13)	Thermodesulfatator (G29)	-0.756234	moderately neagtive
Thermodesulfatator (G29)	Desulfotomaculum (G13)	-0.756234	moderately neagtive
Caldanaerobacter (G4)	Leptospirillum (G19)	-0.757426	moderately neagtive
Leptospirillum (G19)	Caldanaerobacter (G4)	-0.757426	moderately neagtive
unAlphaproteobacteria (G33)	unVerrucomicrobiaSD3 (G41)	-0.757671	moderately neagtive
unVerrucomicrobiaSD3 (G41)	unAlphaproteobacteria (G33)	-0.757671	moderately neagtive
Thermodesulfobacterium (G30)	Thermomonospora (G32)	-0.75919	moderately neagtive
Thermomonospora (G32)	Thermodesulfobacterium (G30)	-0.75919	moderately neagtive
unProteobacteria (G39)	unVerrucomicrobiaSD3 (G41)	-0.759204	moderately neagtive
unVerrucomicrobiaSD3 (G41)	unProteobacteria (G39)	-0.759204	moderately neagtive
Prolixibacter (G22)	unEpsilonproteobacteria (G37)	-0.766255	moderately neagtive
unEpsilonproteobacteria (G37)	Prolixibacter (G22)	-0.766255	moderately neagtive
Desulfocaldus (G11)	Leptospirillum (G19)	-0.768081	moderately neagtive
Leptospirillum (G19)	Desulfocaldus (G11)	-0.768081	moderately neagtive
Isosphaera (G17)	Thermobispora (G28)	-0.770439	moderately neagtive
Thermobispora (G28)	Isosphaera (G17)	-0.770439	moderately neagtive
unDeltaproteobacteria (G36)	unSynergistetes (G40)	-0.771287	moderately neagtive
unSynergistetes (G40)	unDeltaproteobacteria (G36)	-0.771287	moderately neagtive
Spirulina (G24)	unEpsilonproteobacteria (G37)	-0.772011	moderately neagtive
unEpsilonproteobacteria (G37)	Spirulina (G24)	-0.772011	moderately neagtive
Nitrospira (G21)	Thermodesulfovibrio (G31)	-0.772055	moderately neagtive
Thermodesulfovibrio (G31)	Nitrospira (G21)	-0.772055	moderately neagtive
Clostridium (G8)	unBacteria (G34)	-0.772351	moderately neagtive
unBacteria (G34)	Clostridium (G8)	-0.772351	moderately neagtive
Dehalogenimonas (G10)	Herpetosiphon (G16)	-0.772493	moderately neagtive
Herpetosiphon (G16)	Dehalogenimonas (G10)	-0.772493	moderately neagtive
Alicyclobacillus (G2)	Desulfotomaculum (G13)	-0.774275	moderately neagtive
Desulfotomaculum (G13)	Alicyclobacillus (G2)	-0.774275	moderately neagtive
Sporanaerobacter (G25)	unEpsilonproteobacteria (G37)	-0.774747	moderately neagtive
unEpsilonproteobacteria (G37)	Sporanaerobacter (G25)	-0.774747	moderately neagtive
Clostridium (G8)	Thermodesulfobacterium (G30)	-0.776289	moderately neagtive
Thermodesulfobacterium (G30)	Clostridium (G8)	-0.776289	moderately neagtive
Fervidobacterium (G15)	unVerrucomicrobiaSD3 (G41)	-0.776322	moderately neagtive
unVerrucomicrobiaSD3 (G41)	Fervidobacterium (G15)	-0.776322	moderately neagtive
Alicyclobacillus (G2)	unBacteria (G34)	-0.776805	moderately neagtive
unBacteria (G34)	Alicyclobacillus (G2)	-0.776805	moderately neagtive
Desulforhabdus (G12)	Thermodesulfovibrio (G31)	-0.780545	moderately neagtive
Thermodesulfovibrio (G31)	Desulforhabdus (G12)	-0.780545	moderately neagtive
Desulfotomaculum (G13)	Desulfovibrio (G14)	-0.78154	moderately neagtive
Desulfovibrio (G14)	Desulfotomaculum (G13)	-0.78154	moderately neagtive
Actinomadura (G1)	Desulfotomaculum (G13)	-0.781781	moderately neagtive
Desulfotomaculum (G13)	Actinomadura (G1)	-0.781781	moderately neagtive
Dehalogenimonas (G10)	Prolixibacter (G22)	-0.784141	moderately neagtive
Prolixibacter (G22)	Dehalogenimonas (G10)	-0.784141	moderately neagtive
Alicyclobacillus (G2)	Nitrococcus (G20)	-0.785618	moderately neagtive
Nitrococcus (G20)	Alicyclobacillus (G2)	-0.785618	moderately neagtive
Herpetosiphon (G16)	Rhodopirellula (G23)	-0.78736	moderately neagtive
Rhodopirellula (G23)	Herpetosiphon (G16)	-0.78736	moderately neagtive
Alicyclobacillus (G2)	Fervidobacterium (G15)	-0.795321	moderately neagtive
Fervidobacterium (G15)	Alicyclobacillus (G2)	-0.795321	moderately neagtive
Candidatus Solibacter (G6)	Spirulina (G24)	-0.795376	moderately neagtive
Spirulina (G24)	Candidatus Solibacter (G6)	-0.795376	moderately neagtive
Dehalogenimonas (G10)	Thermodesulfobacterium (G30)	-0.79599	moderately neagtive
Thermodesulfobacterium (G30)	Dehalogenimonas (G10)	-0.79599	moderately neagtive
Candidatus Solibacter (G6)	Nitrococcus (G20)	-0.796806	moderately neagtive
Nitrococcus (G20)	Candidatus Solibacter (G6)	-0.796806	moderately neagtive
Clostridium (G8)	Prolixibacter (G22)	-0.797336	moderately neagtive
Prolixibacter (G22)	Clostridium (G8)	-0.797336	moderately neagtive
Fervidobacterium (G15)	Thermodesulfatator (G29)	-0.798288	moderately neagtive
Thermodesulfatator (G29)	Fervidobacterium (G15)	-0.798288	moderately neagtive
Lactobacillus (G18)	Nitrococcus (G20)	-0.799349	moderately neagtive
Nitrococcus (G20)	Lactobacillus (G18)	-0.799349	moderately neagtive
Clostridium (G8)	Spirulina (G24)	-0.800345	Strongly negative
Spirulina (G24)	Clostridium (G8)	-0.800345	Strongly negative
Caldanaerobacter (G4)	unProteobacteria (G39)	-0.801646	Strongly negative
unProteobacteria (G39)	Caldanaerobacter (G4)	-0.801646	Strongly negative
Dehalogenimonas (G10)	Spirulina (G24)	-0.803622	Strongly negative
Spirulina (G24)	Dehalogenimonas (G10)	-0.803622	Strongly negative
Desulfovibrio (G14)	unBacteria (G34)	-0.803657	Strongly negative
unBacteria (G34)	Desulfovibrio (G14)	-0.803657	Strongly negative
Desulfocaldus (G11)	Thermodesulfovibrio (G31)	-0.806707	Strongly negative
Thermodesulfovibrio (G31)	Desulfocaldus (G11)	-0.806707	Strongly negative
Corynebacterium (G9)	Leptospirillum (G19)	-0.80686	Strongly negative
Leptospirillum (G19)	Corynebacterium (G9)	-0.80686	Strongly negative
Anaerobaculum (G3)	Thermodesulfovibrio (G31)	-0.810227	Strongly negative
Thermodesulfovibrio (G31)	Anaerobaculum (G3)	-0.810227	Strongly negative
Leptospirillum (G19)	unBetaproteobacteria (G35)	-0.81626	Strongly negative
unBetaproteobacteria (G35)	Leptospirillum (G19)	-0.81626	Strongly negative
Chloroflexus (G7)	Herpetosiphon (G16)	-0.819328	Strongly negative
Herpetosiphon (G16)	Chloroflexus (G7)	-0.819328	Strongly negative
Herpetosiphon (G16)	Thermomonospora (G32)	-0.825154	Strongly negative
Thermomonospora (G32)	Herpetosiphon (G16)	-0.825154	Strongly negative
Spirulina (G24)	Thermoanaerobacter (G27)	-0.829888	Strongly negative
Thermoanaerobacter (G27)	Spirulina (G24)	-0.829888	Strongly negative
Fervidobacterium (G15)	unEpsilonproteobacteria (G37)	-0.831308	Strongly negative
unEpsilonproteobacteria (G37)	Fervidobacterium (G15)	-0.831308	Strongly negative
Candidatus Solibacter (G6)	Thermodesulfobacterium (G30)	-0.831386	Strongly negative
Thermodesulfobacterium (G30)	Candidatus Solibacter (G6)	-0.831386	Strongly negative
Thermodesulfatator (G29)	unBacteria (G34)	-0.835074	Strongly negative
unBacteria (G34)	Thermodesulfatator (G29)	-0.835074	Strongly negative
Corynebacterium (G9)	unDeltaproteobacteria (G36)	-0.836454	Strongly negative
unDeltaproteobacteria (G36)	Corynebacterium (G9)	-0.836454	Strongly negative
Actinomadura (G1)	Sporanaerobacter (G25)	-0.838134	Strongly negative
Sporanaerobacter (G25)	Actinomadura (G1)	-0.838134	Strongly negative
Spirulina (G24)	unVerrucomicrobiaSD3 (G41)	-0.838847	Strongly negative
unVerrucomicrobiaSD3 (G41)	Spirulina (G24)	-0.838847	Strongly negative
Rhodopirellula (G23)	Thermodesulfovibrio (G31)	-0.843727	Strongly negative
Thermodesulfovibrio (G31)	Rhodopirellula (G23)	-0.843727	Strongly negative
Isosphaera (G17)	unGammaproteobacteria (G38)	-0.844042	Strongly negative
unGammaproteobacteria (G38)	Isosphaera (G17)	-0.844042	Strongly negative
Sporanaerobacter (G25)	unDeltaproteobacteria (G36)	-0.848881	Strongly negative
unDeltaproteobacteria (G36)	Sporanaerobacter (G25)	-0.848881	Strongly negative
Actinomadura (G1)	Fervidobacterium (G15)	-0.85018	Strongly negative
Fervidobacterium (G15)	Actinomadura (G1)	-0.85018	Strongly negative
Leptospirillum (G19)	Thermobispora (G28)	-0.852488	Strongly negative
Thermobispora (G28)	Leptospirillum (G19)	-0.852488	Strongly negative
Nitrospira (G21)	unEpsilonproteobacteria (G37)	-0.854435	Strongly negative
unEpsilonproteobacteria (G37)	Nitrospira (G21)	-0.854435	Strongly negative
Nitrococcus (G20)	Thermoanaerobacter (G27)	-0.85557	Strongly negative
Thermoanaerobacter (G27)	Nitrococcus (G20)	-0.85557	Strongly negative
Actinomadura (G1)	Nitrospira (G21)	-0.856673	Strongly negative
Nitrospira (G21)	Actinomadura (G1)	-0.856673	Strongly negative
Desulforhabdus (G12)	Leptospirillum (G19)	-0.857699	Strongly negative
Leptospirillum (G19)	Desulforhabdus (G12)	-0.857699	Strongly negative
Candidatus Solibacter (G6)	Herpetosiphon (G16)	-0.860093	Strongly negative
Herpetosiphon (G16)	Candidatus Solibacter (G6)	-0.860093	Strongly negative
Desulfovibrio (G14)	Thermodesulfobacterium (G30)	-0.860938	Strongly negative
Thermodesulfobacterium (G30)	Desulfovibrio (G14)	-0.860938	Strongly negative
Actinomadura (G1)	Isosphaera (G17)	-0.861617	Strongly negative
Isosphaera (G17)	Actinomadura (G1)	-0.861617	Strongly negative
Desulfovibrio (G14)	Fervidobacterium (G15)	-0.862061	Strongly negative
Fervidobacterium (G15)	Desulfovibrio (G14)	-0.862061	Strongly negative
Prolixibacter (G22)	unDeltaproteobacteria (G36)	-0.863626	Strongly negative
unDeltaproteobacteria (G36)	Prolixibacter (G22)	-0.863626	Strongly negative
Corynebacterium (G9)	Thermodesulfatator (G29)	-0.873341	Strongly negative
Thermodesulfatator (G29)	Corynebacterium (G9)	-0.873341	Strongly negative
Anaerobaculum (G3)	Desulfovibrio (G14)	-0.876389	Strongly negative
Desulfovibrio (G14)	Anaerobaculum (G3)	-0.876389	Strongly negative
Herpetosiphon (G16)	Thermoanaerobacter (G27)	-0.876643	Strongly negative
Thermoanaerobacter (G27)	Herpetosiphon (G16)	-0.876643	Strongly negative
Thermoanaerobacter (G27)	Thermodesulfobacterium (G30)	-0.880108	Strongly negative
Thermodesulfobacterium (G30)	Thermoanaerobacter (G27)	-0.880108	Strongly negative
Thermodesulfovibrio (G31)	unAlphaproteobacteria (G33)	-0.887168	Strongly negative
unAlphaproteobacteria (G33)	Thermodesulfovibrio (G31)	-0.887168	Strongly negative
unGammaproteobacteria (G38)	unSynergistetes (G40)	-0.889193	Strongly negative
unSynergistetes (G40)	unGammaproteobacteria (G38)	-0.889193	Strongly negative
Desulfovibrio (G14)	unSynergistetes (G40)	-0.88927	Strongly negative
unSynergistetes (G40)	Desulfovibrio (G14)	-0.88927	Strongly negative
Prolixibacter (G22)	unVerrucomicrobiaSD3 (G41)	-0.895515	Strongly negative
unVerrucomicrobiaSD3 (G41)	Prolixibacter (G22)	-0.895515	Strongly negative
Leptospirillum (G19)	unBacteria (G34)	-0.897757	Strongly negative
unBacteria (G34)	Leptospirillum (G19)	-0.897757	Strongly negative
Thermodesulfatator (G29)	Thermodesulfobacterium (G30)	-0.902022	Strongly negative
Thermodesulfobacterium (G30)	Thermodesulfatator (G29)	-0.902022	Strongly negative
unSynergistetes (G40)	unVerrucomicrobiaSD3 (G41)	-0.914455	Strongly negative
unVerrucomicrobiaSD3 (G41)	unSynergistetes (G40)	-0.914455	Strongly negative
Leptospirillum (G19)	Thermanaerovibrio (G26)	-0.915703	Strongly negative
Thermanaerovibrio (G26)	Leptospirillum (G19)	-0.915703	Strongly negative
Caldanaerobacter (G4)	Isosphaera (G17)	-0.916365	Strongly negative
Isosphaera (G17)	Caldanaerobacter (G4)	-0.916365	Strongly negative
Herpetosiphon (G16)	Lactobacillus (G18)	-0.916785	Strongly negative
Lactobacillus (G18)	Herpetosiphon (G16)	-0.916785	Strongly negative
unEpsilonproteobacteria (G37)	unProteobacteria (G39)	-0.919883	Strongly negative
unProteobacteria (G39)	unEpsilonproteobacteria (G37)	-0.919883	Strongly negative
Alicyclobacillus (G2)	Thermodesulfobacterium (G30)	-0.919979	Strongly negative
Thermodesulfobacterium (G30)	Alicyclobacillus (G2)	-0.919979	Strongly negative
Alicyclobacillus (G2)	Corynebacterium (G9)	-0.921465	Strongly negative
Corynebacterium (G9)	Alicyclobacillus (G2)	-0.921465	Strongly negative
Fervidobacterium (G15)	unDeltaproteobacteria (G36)	-0.923061	Strongly negative
unDeltaproteobacteria (G36)	Fervidobacterium (G15)	-0.923061	Strongly negative
Alicyclobacillus (G2)	Prolixibacter (G22)	-0.923256	Strongly negative
Prolixibacter (G22)	Alicyclobacillus (G2)	-0.923256	Strongly negative
Nitrococcus (G20)	unDeltaproteobacteria (G36)	-0.924187	Strongly negative
unDeltaproteobacteria (G36)	Nitrococcus (G20)	-0.924187	Strongly negative
Desulfotomaculum (G13)	unDeltaproteobacteria (G36)	-0.926156	Strongly negative
unDeltaproteobacteria (G36)	Desulfotomaculum (G13)	-0.926156	Strongly negative
Anaerobaculum (G3)	unGammaproteobacteria (G38)	-0.927314	Strongly negative
unGammaproteobacteria (G38)	Anaerobaculum (G3)	-0.927314	Strongly negative
Candidatus Desulforudis (G5)	Leptospirillum (G19)	-0.934852	Strongly negative
Leptospirillum (G19)	Candidatus Desulforudis (G5)	-0.934852	Strongly negative
Nitrospira (G21)	unGammaproteobacteria (G38)	-0.944696	Strongly negative
unGammaproteobacteria (G38)	Nitrospira (G21)	-0.944696	Strongly negative
Alicyclobacillus (G2)	Spirulina (G24)	-0.949056	Strongly negative
Spirulina (G24)	Alicyclobacillus (G2)	-0.949056	Strongly negative
Anaerobaculum (G3)	unVerrucomicrobiaSD3 (G41)	-0.961361	Strongly negative
unVerrucomicrobiaSD3 (G41)	Anaerobaculum (G3)	-0.961361	Strongly negative
Spirulina (G24)	unDeltaproteobacteria (G36)	-0.961452	Strongly negative
unDeltaproteobacteria (G36)	Spirulina (G24)	-0.961452	Strongly negative
Spirulina (G24)	Thermodesulfatator (G29)	-0.964242	Strongly negative
Thermodesulfatator (G29)	Spirulina (G24)	-0.964242	Strongly negative
Prolixibacter (G22)	Thermodesulfatator (G29)	-0.965251	Strongly negative
Thermodesulfatator (G29)	Prolixibacter (G22)	-0.965251	Strongly negative
Desulfovibrio (G14)	Spirulina (G24)	-0.965869	Strongly negative
Spirulina (G24)	Desulfovibrio (G14)	-0.965869	Strongly negative
Actinomadura (G1)	unProteobacteria (G39)	-0.966219	Strongly negative
unProteobacteria (G39)	Actinomadura (G1)	-0.966219	Strongly negative
Actinomadura (G1)	unSynergistetes (G40)	-0.971573	Strongly negative
unSynergistetes (G40)	Actinomadura (G1)	-0.971573	Strongly negative
unEpsilonproteobacteria (G37)	unSynergistetes (G40)	-0.972938	Strongly negative
unSynergistetes (G40)	unEpsilonproteobacteria (G37)	-0.972938	Strongly negative
Actinomadura (G1)	Anaerobaculum (G3)	-0.973907	Strongly negative
Anaerobaculum (G3)	Actinomadura (G1)	-0.973907	Strongly negative
Corynebacterium (G9)	Thermoanaerobacter (G27)	-0.976466	Strongly negative
Thermoanaerobacter (G27)	Corynebacterium (G9)	-0.976466	Strongly negative
Desulfovibrio (G14)	Prolixibacter (G22)	-0.987347	Strongly negative
Prolixibacter (G22)	Desulfovibrio (G14)	-0.987347	Strongly negative
Clostridium (G8)	Corynebacterium (G9)	-0.988355	Strongly negative
Corynebacterium (G9)	Clostridium (G8)	-0.988355	Strongly negative
Candidatus Solibacter (G6)	Corynebacterium (G9)	-0.993832	Strongly negative
Corynebacterium (G9)	Candidatus Solibacter (G6)	-0.993832	Strongly negative
Thermodesulfobacterium (G30)	unDeltaproteobacteria (G36)	-0.994355	Strongly negative
unDeltaproteobacteria (G36)	Thermodesulfobacterium (G30)	-0.994355	Strongly negative
Corynebacterium (G9)	Dehalogenimonas (G10)	-0.994547	Strongly negative
Dehalogenimonas (G10)	Corynebacterium (G9)	-0.994547	Strongly negative
unGammaproteobacteria (G38)	unProteobacteria (G39)	-0.996367	Strongly negative
unProteobacteria (G39)	unGammaproteobacteria (G38)	-0.996367	Strongly negative
Chloroflexus (G7)	Corynebacterium (G9)	-0.996838	Strongly negative
Corynebacterium (G9)	Chloroflexus (G7)	-0.996838	Strongly negative
Anaerobaculum (G3)	unEpsilonproteobacteria (G37)	-0.99919	Strongly negative
unEpsilonproteobacteria (G37)	Anaerobaculum (G3)	-0.99919	Strongly negative
Corynebacterium (G9)	Thermomonospora (G32)	-0.999714	Strongly negative
Thermomonospora (G32)	Corynebacterium (G9)	-0.999714	Strongly negative
